# Supplementary material for: Characterization of color variation in bamboo sheath of Chimonobambusa hejiangensis by UPLC-ESI-MS/MS and RNA sequencing
Source: BMC Plant Biol. 2023 Oct 6;23:466. doi: 10.1186/s12870-023-04494-3 (PMC10557168; doi:10.1186/s12870-023-04494-3)
Supplement: Supplementary file 1 — Supplementary Material 1 [file 12870_2023_4494_MOESM1_ESM.xlsx]

## Sheet: Table_S3_Characterization of co
Supplementary Table 3. The results of transcriptome sequencing in three bamboo cultivars.
Sample	Raw Reads	Clean Reads	Clean Base(G)	Error Rate(%)	Q20(%)	Q30(%)	GC Content(%)
YShe-1	45551986	39093840	5.86	0.03	97.8	93.76	48.84
YShe-2	45190040	39242774	5.89	0.03	97.41	92.99	49.37
YShe-3	46117020	40495640	6.07	0.03	97.69	93.47	48.62
SShe-1	48593700	45275142	6.79	0.03	97.92	94.09	47.39
SShe-2	43842286	42037482	6.31	0.03	97.92	94.12	47.69
SShe-3	45334472	43604326	6.54	0.03	97.73	93.48	47.09
BShe-1	50814910	44985926	6.75	0.03	97.33	92.84	50.69
BShe-2	45531420	40225192	6.03	0.03	97.44	93.02	50.56
BShe-3	47569982	40959128	6.14	0.03	96.89	91.92	50.18
