# Supplementary material for: Characterization of color variation in bamboo sheath of Chimonobambusa hejiangensis by UPLC-ESI-MS/MS and RNA sequencing
Source: BMC Plant Biol. 2023 Oct 6;23:466. doi: 10.1186/s12870-023-04494-3 (PMC10557168; doi:10.1186/s12870-023-04494-3)
Supplement: Supplementary file 2 — Supplementary Material 2 [file 12870_2023_4494_MOESM2_ESM.xlsx]

## Sheet: Sheet1
Supplementary Table 2. The specific primers for qRT-PCR in three bamboo sheath.
Gene ID	Gene name	5' primer	Tm/ °C	3' pimer	Tm/°C
Cluster-685.96103	C4H	CGACCACATCCTTGAGGCAGAG	59.1	CGTCACCGAGCACATCCTTGAT	59.1
Cluster-685.174157	CHS	TGGTCGTGTGCTCGGAGATCA	59.4	AGGATGGTCTGGCTCGCTGA	58.7
Cluster-685.201005	CHI	CCAATCTCCACTCCTCGCACAC	59.3	TCCGACCTCACGCACTTCCT	58.9
Cluster-685.194939	DFR	CGTCGTGGGAGGAGCAGATGTA	59.9	AGGAGAGGCATTGGCAGGGAAC	60.6
Cluster-685.282103	ANR	TGGCTCGTTGGCTCACAATACA	58.6	TGGAGGAGACGCTGGATTGC	57.9
Cluster-685.97336	UFGT	CGCCGCCGAATCACCAGAAAT	59.9	GCGACAGTGCCGAAGCTAACAT	59.9
Cluster-685.204539	F3H	GTTCCACGCACGACGCACAT	60	ACCTCGACCTCGCTAAGCACAA	60
Cluster-685.264844	FLS	CACCTCCTCTCCCACGACAAGT	59.7	AGAAGTTGATCCGCACGCACAC	60.1
Cluster-685.217127	MYB44	CGCCTGTGCTTGTGCTCCTT	59.3	GCTTCCACCTCCTTCGCATACC	59.4
Cluster-685.79413	MYB63	ACCAAGGAACAACGGAGGAGGA	59.3	AGCGGAAGAGAAGTTGCCACAT	58.6
Cluster-685.247552	bHLH077	CGCCGCAAGCATCCATCACT	59.5	CGCAACGCAAAGCAGGTCAAG	59.5
Cluster-685.140119	bHLH106	AGAGGGTACGGGACCTGAAGCA	60.8	GACGCAAGCACCACGATCTCAT	59.6
Cluster-685.198647	TIP41	GCCATTGTCGCCTGGTCTTGT	59.4	AGTTCGCTCGGTATTGCCACAA	58.9
