# Supplementary material for: Characterization of color variation in bamboo sheath of Chimonobambusa hejiangensis by UPLC-ESI-MS/MS and RNA sequencing
Source: BMC Plant Biol. 2023 Oct 6;23:466. doi: 10.1186/s12870-023-04494-3 (PMC10557168; doi:10.1186/s12870-023-04494-3)
Supplement: Supplementary file 3 — Supplementary Material 3 [file 12870_2023_4494_MOESM3_ESM.xlsx]

## Sheet:  All metabolites
Supplementary Table 1. Details for all metabolites in three bamboo cultivars.
Index	Q1 (Da)	Q3 (Da)	Molecular Weight (Da)	Formula	Ionization model	Compounds	Class I	Class II	CAS	Level	YShe-1	YShe-2	YShe-3	SShe-1	SShe-2	SShe-3	BShe-1	BShe-2	BShe-3	mix01	mix02	mix03	cpd_ID	kegg_map
pme3200	74	57	73.064	C2H7N3	[M+H]+	1-Methylguanidine	Nucleotides and derivatives	Nucleotides and derivatives	471-29-4	3	7760.2	21363	13391	13586	9097.7	14997	7367.6	17864	10620	5442.9	4450.4	2091.7	C02294	--
pmb0782	86.1	69.2	85.089	C5H11N	[M+H]+	Piperidine	Alkaloids	Alkaloids	110-89-4	3	897460	2156900	1493600	1657500	1834500	2715900	2540300	2458000	1889600	3649200	3887400	3534900	C01746	ko00960
pme2292	89.11	72.08	88.1	C4H12N2	[M+H]+	Putrescine	Alkaloids	Phenolamine	110-60-1	3	1028400	956780	992930	96617	205350	226130	934380	1144100	823170	778720	641890	651210	C00134	ko00330,ko00472,ko00480,ko00960,ko01100,ko01110,ko02010
MWS0502	90.06	61.03	89.048	C3H7NO2	[M+H]+	β-Alanine	Amino acids and derivatives	Amino acids and derivatives	107-95-9	3	64877	65513	63320	60915	38537	61897	41782	46433	51477	64735	50868	43114	C00099	ko00240,ko00410,ko00640,ko00770,ko01100,ko01110,ko01240
MWSmce460	100.08	56.05	99.068	C5H9NO	[M+H]+	2-Piperidone	Alkaloids	Piperidine alkaloids	675-20-7	3	12168	14155	12985	16302	14475	13578	7482.6	11270	14147	16701	13760	9640.6	--	--
Lmqp000873	101.02	55.02	100.018	C4H4O3	[M+H]+	Succinic anhydride	Organic acids	Organic acids	108-30-5	3	9	9	9	25732	22004	24521	9	9	9	94284	78802	79105	C19524	--
MWSmce461	102.05	56.05	101.048	C4H7NO2	[M+H]+	L-Azetidine-2-carboxylic acid	Amino acids and derivatives	Amino acids and derivatives	2133-34-8	3	9	9	9	9	9	9	9	9	9	20834	34148	27874	--	--
Lmgn000219	101.02	55.02	102.032	C4H6O3	[M-H]-	Succinic semialdehyde	Organic acids	Organic acids	692-29-5	3	9237	11370	7957.2	9891.8	6525	7458.5	5385.8	6732.5	8355.5	8010.8	17690	18255	C00232	ko00250,ko00350,ko00650,ko00750,ko00760,ko01100,ko01200
pmf0256	101.1	84.7	102.104	C6H14O	[M-H]-	3-Methyl-1-pentanol	Others	Saccharides and Alcohols	589-35-5	3	176950	453410	152310	12785	55890	12190	27767	30144	40386	110440	146580	98704	--	--
pme1841	103.12	86.1	102.116	C5H14N2	[M+H]+	Cadaverine	Alkaloids	Phenolamine	462-94-2	3	36523	67144	45353	50674	28282	38082	45879	119410	56339	28450	19643	12996	C01672	ko00310,ko00480,ko00960,ko01100,ko01110
pme3033	104.07	86	103.063	C4H9NO2	[M+H]+	N,N-Dimethylglycine	Amino acids and derivatives	Amino acids and derivatives	1118-68-9	3	652610	1268600	638170	591180	295760	751260	958920	849550	929530	329460	264400	287760	C01026	ko00260,ko01100
pme3017	104.07	58	103.063	C4H9NO2	[M+H]+	2-Aminoisobutyric acid	Organic acids	Organic acids	62-57-7	3	2040200	1830100	1937700	961130	761490	1070100	2298400	1661000	1779000	1175100	975720	977380	C03665	--
pme3011	104.07	68.8	103.063	C4H9NO2	[M+H]+	γ-Aminobutyric acid	Organic acids	Organic acids	56-12-2	3	209530	479790	263000	284800	154960	314270	534360	434610	456610	132520	87957	116780	C00334	ko00250,ko00330,ko00410,ko00650,ko00760,ko01100
MWSmce585	104.07	59.01	103.063	C4H9NO2	[M+H]+	Methyl 3-aminopropanoate	Amino acids and derivatives	Amino acids and derivatives	4138-35-6	3	2599800	2647700	2436600	1235100	1349100	1466500	3078100	2076500	2294100	1457300	1508800	1389400	--	--
pmb0484	104.1	60.1	103.091	C5H13NO	[M+H]+	Choline	Alkaloids	Alkaloids	62-49-7	3	24872000	23913000	22462000	12326000	11383000	15093000	29650000	21527000	21664000	17298000	15157000	14736000	C00114	ko00260,ko00564,ko01100,ko02010
Lmbn000193	103	59.01	104.011	C3H4O4	[M-H]-	Tartronate semialdehyde	Organic acids	Organic acids	2480-77-5	3	16467	29119	10528	21575	34514	41396	25465	15498	19235	79427	69989	76156	C01146	ko00053,ko00630,ko01100
ML10172161	103	59.01	104.011	C3H4O4	[M-H]-	Hydroxypyruvic acid	Organic acids	Organic acids	1113-60-6	3	32040	38654	20430	14795	19630	36916	31994	14435	19259	55298	103690	59993	C00168	ko00260,ko00630,ko01100,ko01110,ko01200
mws0576	103.04	59.1	104.047	C4H8O3	[M-H]-	3-Hydroxybutyric acid	Organic acids	Organic acids	300-85-6	3	293660	623730	182340	366060	294740	395630	300410	229350	311390	486040	714440	519970	C01089	ko00072,ko00650,ko01100
pme1975	103	59	104.06	C3H4O4	[M-H]-	Malonic acid	Organic acids	Organic acids	141-82-2	3	319200	485050	223400	296370	280920	322440	269880	228190	194430	425750	478270	381820	C00383	ko00061,ko00240,ko00410,ko01100,ko01212
mws0255	112.05	95	111.043	C4H5N3O	[M+H]+	Cytosine	Nucleotides and derivatives	Nucleotides and derivatives	71-30-7	3	113930	127020	305120	74983	58324	70267	196370	122890	92655	115440	153070	118860	C00380	ko00240,ko01100
pme2122	112.09	95	111.08	C5H9N3	[M+H]+	Histamine	Amino acids and derivatives	Amino acids and derivatives	51-45-6	3	9943.3	15557	7885.3	6799.2	7234.3	8916.3	26107	36343	23156	15363	12084	6970.4	C00388	ko00340,ko01100,ko01110
pme0257	111.02	80	112.027	C4H4N2O2	[M-H]-	Uracil	Nucleotides and derivatives	Nucleotides and derivatives	66-22-8	3	103060	53580	79267	152090	113960	94036	68507	42527	52286	42109	48812	63872	C00106	ko00240,ko00410,ko00770,ko01100
pme0006	116.07	70.1	115.063	C5H9NO2	[M+H]+	L-Proline	Amino acids and derivatives	Amino acids and derivatives	147-85-3	1	7218400	9106800	9000600	9823500	8246700	8892800	12441000	8246300	10521000	8301100	8375200	8867300	C00148	ko00330,ko00332,ko00970,ko01100,ko01110,ko01230,ko02010
mws0376	115	71	116.011	C4H4O4	[M-H]-	Fumaric acid	Organic acids	Organic acids	110-17-8	1	220030	168430	221570	215200	118570	60074	153900	134750	109540	115450	155460	100760	C00122	ko00020,ko00190,ko00220,ko00250,ko00350,ko00360,ko00620,ko00650,ko00760,ko01100,ko01110,ko01200
pmb1096	118.07	91	117.058	C8H7N	[M+H]+	Indole	Alkaloids	Plumerane	120-72-9	1	22776	27524	31710	10857	5590.4	15545	36773	33159	39235	125790	79200	81754	C00463	ko00380,ko00400,ko00402,ko01100,ko01110
MWS5209	235.16	118.09	117.079	C5H11NO2	[2M+H]+	N-Methyl-α-aminoisobutyric acid	Amino acids and derivatives	Amino acids and derivatives	2566-34-9	1	5941300	4507500	5123600	3940600	5106700	4668700	5048700	7593300	6709900	2343800	2727700	3543000	--	--
mws0256	118.09	72.1	117.079	C5H11NO2	[M+H]+	L-Valine	Amino acids and derivatives	Amino acids and derivatives	72-18-4	1	2179500	4162700	2999100	3345400	2846300	4669200	6206300	4662300	4612500	5380200	5372300	5068700	C00183	ko00280,ko00290,ko00311,ko00460,ko00770,ko00966,ko00970,ko01100,ko01110,ko01210,ko01230,ko01240,ko02010
pme0120	118.09	101	117.079	C5H11NO2	[M+H]+	5-Aminovaleric acid	Amino acids and derivatives	Amino acids and derivatives	660-88-8	3	48529	57692	40022	53990	32395	43570	52568	44014	64289	35730	31267	53996	C00431	ko00310,ko00330,ko01100
MWSmce548	118.09	58.07	117.079	C5H11NO2	[M+H]+	Betaine	Alkaloids	Alkaloids	107-43-7	2	5535000	6581100	5078600	3991500	4763500	4701300	4302400	6095800	6028700	3898100	4096300	3905700	C00719	ko00260,ko01100,ko02010
mws0470	117.02	73	118.027	C4H6O4	[M-H]-	Methylmalonic acid	Organic acids	Organic acids	516-05-2	2	9	9	9	9	9	9	9	9	9	6886400	8970600	8073200	C02170	ko00240,ko00280,ko00640,ko01100
mws0192	117.02	73	118.027	C4H6O4	[M-H]-	Succinic acid	Organic acids	Organic acids	110-15-6	1	9	9	9	9	9	9	9	9	9	7292800	7753700	7399900	C00042	ko00020,ko00190,ko00250,ko00310,ko00350,ko00360,ko00620,ko00630,ko00640,ko00650,ko00760,ko00920,ko01100,ko01110,ko01200
mws0147	117.06	59	118.063	C5H10O3	[M-H]-	β-Hydroxyisovaleric acid	Organic acids	Organic acids	625-08-1	3	25498	67181	36834	13463	23311	24529	8052.4	13592	13243	108270	129640	113130	C20827	ko00280,ko01100
pme3096	118	74	119.022	C3H5NO4	[M-H]-	Aminomalonic acid	Organic acids	Organic acids	1068-84-4	3	9	9	9	9	9	9	9	9	9	270760	338730	360370	C00872	--
pmp001287	120.08	103.05	119.073	C8H9N	[M+H]+	N-Benzylmethylene isomethylamine	Alkaloids	Alkaloids	-	2	1802000	4080900	2464800	1959200	1604800	2416400	3556100	3379400	3944500	5578000	5055300	5091100	--	--
pma0134	121.04	93.06	120.042	C4H8O4	[M+H]+	D-(-)-Threose	Others	Saccharides and Alcohols	95-43-2	3	10012	9692.9	7136.6	5557.7	2661.5	8527.8	9206.8	8548.5	11936	10138	8347.2	7366.6	C06463	--
pmb0069	122	105	121.053	C7H7NO	[M+H]+	Benzamide	Phenolic acids	Phenolic acids	55-21-0	3	10346	60836	40760	26365	12933	27907	37050	35866	39423	28625	31140	31378	C09815	--
Lmgp002593	123.04	77.04	122.037	C7H6O2	[M+H]+	3-hydroxybenzaldehyde	Phenolic acids	Phenolic acids	100-83-4	3	301960	259950	174120	343160	277450	287090	362280	435910	435470	102960	80933	146160	C03067	--
mws0628	121.03	92	122.037	C7H6O2	[M-H]-	4-Hydroxybenzaldehyde	Phenolic acids	Phenolic acids	123-08-0	1	2936800	2910400	3725800	1882700	1512600	1607700	1983200	1646100	1745500	1204800	1209000	1152700	C00633	ko01100
mws0133	123.06	80.05	122.048	C6H6N2O	[M+H]+	Nicotinamide	Others	Vitamin	98-92-0	2	668690	752680	948130	548810	399120	472800	605410	579200	517650	792260	732060	794930	C00153	ko00760,ko01100,ko01240
Lmbp000668	124.04	78.03	123.032	C6H5NO2	[M+H]+	Isonicotinic acid	Organic acids	Organic acids	55-22-1	3	61212	60344	55941	50415	44026	47673	64342	49517	40576	77559	89057	72874	C07446	--
mws0572	126.07	109	125.059	C5H7N3O	[M+H]+	5-Methylcytosine	Nucleotides and derivatives	Nucleotides and derivatives	554-01-8	3	24179	40842	47411	24376	25882	23945	8503.6	19164	16901	22909	20942	27813	C02376	ko00240,ko01100
MWSmce118	127.05	81.04	126.043	C5H6N2O2	[M+H]+	Imidazole-4-Acetic Acid	Organic acids	Organic acids	645-65-8	3	595450	399890	383870	657830	527960	528070	758360	637280	862940	324510	297940	325500	C02835	ko00340,ko01100
mws0251	127.05	110	126.043	C5H6N2O2	[M+H]+	Thymine	Nucleotides and derivatives	Nucleotides and derivatives	65-71-4	3	69941	84236	85175	31676	23664	24897	54518	35210	44072	84851	80076	81854	C00178	ko00240,ko01100
MWSmce448	127.05	81.04	126.043	C5H6N2O2	[M+H]+	Imidazol-1-yl-acetic acid	Organic acids	Organic acids	22884-10-2	3	490640	335280	422580	770100	586780	431180	585580	493640	746510	365540	285040	392340	--	--
MWSmce706	129.07	56.05	128.059	C5H8N2O2	[M+H]+	Cyclo(Ala-Gly)	Amino acids and derivatives	Amino acids and derivatives	4526-77-6	3	75557	107880	62189	41970	48746	55973	56357	67864	48140	66970	36052	40884	--	--
pme0152	129.07	84	128.059	C5H8N2O2	[M+H]+	5,6-Dihydro-5-methyluracil	Nucleotides and derivatives	Nucleotides and derivatives	696-04-8	3	9	9	9	9	9	9	9	9	9	41291	35983	23062	C00906	--
MWS0811	130.09	84.08	129.079	C6H11NO2	[M+H]+	L-Pipecolic Acid	Organic acids	Organic acids	3105-95-1	1	118250	184750	136460	99666	83268	85528	109900	98990	77987	280350	186810	252120	C00408	ko00310,ko00960,ko01100,ko01110
ML10181668	130.09	84.08	129.079	C6H11NO2	[M+H]+	Cycloleucine	Amino acids and derivatives	Amino acids and derivatives	52-52-8	1	292370	636080	400670	359100	357900	366930	424240	260030	220810	628250	506030	534700	C03969	--
Zmdp000376	130.09	84.08	129.09	C5H11N3O	[M+H]+	4-Guanidinobutanal	Others	Others	-	2	204980	543010	326910	226860	262860	314520	287820	258630	138820	481960	435260	327270	--	--
pme2693	131.12	114.09	130.111	C6H14N2O	[M+H]+	N-Acetylputrescine	Alkaloids	Phenolamine	18233-70-0	3	26184	56336	43681	33172	17804	25008	64080	52346	54876	76909	63942	50580	C02714	ko00330,ko01100
MWS2413	130.05	58.03	131.058	C5H9NO3	[M-H]-	N-acetyl-beta-alanine	Amino acids and derivatives	Amino acids and derivatives	3025-95-4	3	19405	22854	13288	13885	13906	9156.6	20299	15877	15119	28906	24817	22783	C01073	ko00410
ML10197929	130.09	88.04	131.069	C4H9N3O2	[M-H]-	Creatine	Organic acids	Organic acids	57-00-1	2	7665.2	27335	8447.8	10656	9430.3	8059.8	23588	22104	24734	28768	36142	24988	C00300	ko00260,ko00330,ko01100
mws0258	132.1	86	131.095	C6H13NO2	[M+H]+	L-Isoleucine	Amino acids and derivatives	Amino acids and derivatives	73-32-5	1	471980	1137000	722730	765300	1025600	1370200	1285600	1216900	1076100	1866300	1913300	1738700	C00407	ko00280,ko00290,ko00460,ko00960,ko00966,ko00970,ko01100,ko01110,ko01210,ko01230,ko02010
mws1587	132.1	86	131.095	C6H13NO2	[M+H]+	L-Norleucine	Amino acids and derivatives	Amino acids and derivatives	327-57-1	1	1819600	4689000	2465700	2344700	2524000	3964400	4163000	3135600	3528500	9232600	7919600	7576600	C01933	--
pme0274	132.1	69	131.095	C6H13NO2	[M+H]+	6-Aminocaproic acid	Organic acids	Organic acids	60-32-2	2	29651	1600500	1238900	1976700	2120300	2880600	1750200	972790	1201700	3978300	2704900	3844100	C02378	ko01100
mws0227	132.1	86.2	131.095	C6H13NO2	[M+H]+	L-Leucine	Amino acids and derivatives	Amino acids and derivatives	61-90-5	1	657500	1444100	964340	966430	1096300	1689300	1722300	1583400	1473200	2570400	2238900	2321600	C00123	ko00280,ko00290,ko00966,ko00970,ko01100,ko01110,ko01210,ko01230,ko02010
pmp001198	132.1	57.1	131.095	C6H13NO2	[M+H]+	6-Deoxyfagomine	Alkaloids	Piperidine alkaloids	197449-09-5	2	1499200	2999000	2394100	2723400	3016900	3919600	4325500	3706600	3764500	5362900	5846200	5326200	--	--
Lmmn000806	131.03	87.05	132.042	C5H8O4	[M-H]-	Dimethylmalonic acid	Organic acids	Organic acids	595-46-0	1	33630	95237	56294	51928	38576	32981	70288	53624	34281	42910	65349	86261	--	--
Lmmn002164	131.03	87.05	132.042	C5H8O4	[M-H]-	Monomethyl succinate	Organic acids	Organic acids	3878-55-5	1	41005	95436	46976	38084	39712	22987	63409	50498	35335	52278	78754	54314	--	--
mws0473	131.03	87.05	132.042	C5H8O4	[M-H]-	2-Methylsuccinic acid	Organic acids	Organic acids	498-21-5	1	304420	766980	362370	413930	290480	332820	549070	467500	280400	293340	359940	285890	--	--
pme0243	131.03	87.05	132.042	C5H8O4	[M-H]-	Glutaric acid	Organic acids	Organic acids	110-94-1	1	320420	821600	441260	388210	337930	364850	596390	504280	311500	845100	688200	746310	C00489	ko00071,ko00310,ko01100
Lmgn000160	131.05	70.03	132.053	C4H8N2O3	[M-H]-	3-Ureidopropionic Acid	Organic acids	Organic acids	462-88-4	1	475360	471330	412370	757110	652450	887520	811450	938170	936830	340700	456930	447910	C02642	ko00240,ko00410,ko00770,ko01100
pme2527	133	116	132.09	C5H12N2O2	[M+H]+	L-Ornithine	Amino acids and derivatives	Amino acids and derivatives	70-26-8	3	24581	36900	34503	14499	19348	23904	21360	25980	21118	54939	53785	41256	C00077	ko00220,ko00330,ko00472,ko00480,ko01100,ko01110,ko01210,ko01230,ko02010
MWS1882	132.03	88.04	133.038	C4H7NO4	[M-H]-	Iminodiacetic acid	Organic acids	Organic acids	142-73-4	1	899630	819520	908110	988570	939360	997730	894040	1046200	781300	553330	633180	533980	C19911	--
mws0219	132.03	88	133.038	C4H7NO4	[M-H]-	L-Aspartic Acid	Amino acids and derivatives	Amino acids and derivatives	56-84-8	1	5904600	6497800	7086400	7460400	7538500	7894300	6439500	8325900	7067000	4303000	4589500	4206100	C00049	ko00220,ko00250,ko00260,ko00261,ko00270,ko00300,ko00340,ko00410,ko00460,ko00710,ko00760,ko00770,ko00970,ko01100,ko01110,ko01200,ko01210,ko01230,ko01240,ko02010
mws0275	133.01	71.01	134.022	C4H6O5	[M-H]-	L-Malic acid	Organic acids	Organic acids	97-67-6	1	293210	350860	327480	577550	538840	439040	437790	433040	434660	459650	546990	607310	C00149	ko00020,ko00620,ko00630,ko00710,ko01100,ko01110,ko01200
Lmbn000198	133.01	71.01	134.022	C4H6O5	[M-H]-	3-Dehydro-L-Threonic Acid	Others	Saccharides and Alcohols	-	1	12116000	11066000	10050000	18342000	13552000	17423000	14598000	13759000	13851000	20167000	21827000	20848000	C03064	ko00053,ko01100
Zmdp000972	136.04	91.05	135.035	C4H9NO2S	[M+H]+	S-Methyl-L-cysteine	Amino acids and derivatives	Amino acids and derivatives	1187-84-4	2	1511900	1990200	1421500	1240000	1255100	1492600	1773000	1629700	1762400	1562300	1877900	1578300	C22040	ko02010
pme0040	136.06	119	135.054	C5H5N5	[M+H]+	Adenine	Nucleotides and derivatives	Nucleotides and derivatives	73-24-5	2	1916300	1789100	1903500	1450700	1104500	1496200	2013800	1267200	1638300	2771300	3146200	2653100	C00147	ko00230,ko00908,ko01100
Lmxp000939	136.06	119.04	135.054	C5H5N5	[M+H]+	Zarzissine	Alkaloids	Alkaloids	160568-14-9	2	1817700	1777800	2242600	1506600	1173000	1636900	2203200	1281100	1517500	3354700	3160800	3020200	--	--
pmb0374	136.06	118.9	135.054	C5H5N5	[M+H]+	2-Aminopurine	Nucleotides and derivatives	Nucleotides and derivatives	452-06-2	1	56451	43424	135110	28205	19826	29353	46822	33476	31069	79247	91263	83202	--	--
Lmgp000659	136.08	91.05	135.068	C8H9NO	[M+H]+	2-Phenylacetamide	Alkaloids	Alkaloids	103-81-1	3	1547600	2145100	1600400	1406600	1367000	1743100	1892000	1842400	1904000	1811300	2072700	1779600	C02505	ko00360,ko01100
HJKP000649	136.07	91.05	135.068	C8H9NO	[M+H]+	N-benzylformamide	Alkaloids	Alkaloids	6343-54-0	2	1533700	2236900	1587700	1331700	1400500	1762200	1973400	1842300	1755600	1858700	2075800	1851000	C15561	--
mws0889	135.03	75.01	136.037	C4H8O5	[M-H]-	D-Threonic Acid	Others	Saccharides and Alcohols	3909-12-4	1	181620	174560	101360	225710	190480	148530	168480	151550	99366	153490	208880	180420	C21649	--
pme0033	137.05	119	136.039	C5H4N4O	[M+H]+	Hypoxanthine	Nucleotides and derivatives	Nucleotides and derivatives	68-94-0	3	27917	61053	19861	47425	15171	33331	36843	15377	43405	84015	88888	77741	C00262	ko00230,ko01100
MWS2099	137.06	77.04	136.052	C8H8O2	[M+H]+	4-Methylbenzoic acid	Phenolic acids	Phenolic acids	99-94-5	3	25287	12276	19293	15076	20129	21329	36076	19733	12941	16917	29010	24482	C01454	ko01100
MWSmce466	135.05	92.03	136.052	C8H8O2	[M-H]-	4'-Hydroxyacetophenone	Amino acids and derivatives	Amino acids and derivatives	99-93-4	3	73866	64137	75558	47850	33617	40606	53365	38981	44431	26963	38947	32634	C10700	ko01100
mws1078	138.06	92.1	137.048	C7H7NO2	[M+H]+	Anthranilic Acid	Phenolic acids	Phenolic acids	118-92-3	3	7527.5	9594.8	13348	46365	56399	96564	16592	24541	17410	31853	31244	19389	C00108	ko00380,ko00400,ko00998,ko01058,ko01100,ko01110,ko01230
pme2268	138.06	94.07	137.048	C7H7NO2	[M+H]+	Trigonelline	Alkaloids	Pyridine alkaloids	535-83-1	2	1792600	2455200	1502200	966170	880510	630300	650950	713440	713510	1468500	1442000	1540500	C01004	ko00760
mws1336	138.06	120	137.048	C7H7NO2	[M+H]+	4-Aminobenzoic acid	Phenolic acids	Phenolic acids	150-13-0	3	10590	9324	8417.2	2615.5	973.3	8348.8	8775.3	6115.6	13314	53031	46845	31276	C00568	ko00790,ko01100,ko01240
Lmqp002784	138.06	77.04	137.048	C7H7NO2	[M+H]+	Salicylamide	Alkaloids	Alkaloids	65-45-2	3	54944	43530	31913	15163	15399	16556	31459	16166	22442	132030	107640	125200	--	--
pme1002	138.09	103	137.084	C8H11NO	[M+H]+	L-Tyramine	Amino acids and derivatives	Amino acids and derivatives	51-67-2	3	55596	86918	62077	111830	168840	131010	33078	27515	26765	42398	44191	44742	C00483	ko00350,ko00950,ko01100,ko01110,ko01240
pma0948	138.09	121.1	137.084	C8H11NO	[M+H]+	Phenylethanolamine	Alkaloids	Alkaloids	7568-93-6	3	31176	56082	47664	100930	124820	83001	28365	22160	19946	32081	34569	36729	C02735	--
Lmbn001981	137.02	93.03	138.032	C7H6O3	[M-H]-	2,5-Dihydroxybenzaldehyde	Phenolic acids	Phenolic acids	1194-98-5	1	662440	458660	830470	347160	241960	252540	292100	187000	310510	340990	357940	362640	C05585	ko00350,ko01100
Lmgn001670	137.03	108.02	138.032	C7H6O3	[M-H]-	Salicylic acid	Phenolic acids	Phenolic acids	69-72-7	1	48244	48916	51949	33326	33086	32371	28859	19565	19025	49163	45100	32492	C00805	ko00360,ko01100,ko01110,ko04075
mws0749	137.02	93	138.032	C7H6O3	[M-H]-	4-Hydroxybenzoic acid	Phenolic acids	Phenolic acids	99-96-7	2	1285300	819160	1432600	574300	406320	497260	668070	490040	550440	514400	720060	601910	C00156	ko00130,ko00790,ko01100,ko01110,ko01240
Hmgn001653	137.02	93.04	138.032	C7H6O3	[M-H]-	Protocatechualdehyde	Phenolic acids	Phenolic acids	139-85-5	1	673620	487040	808920	369940	253940	290050	321960	258480	334060	232200	368940	311480	C16700	ko00950
mws0336	137.04	93.05	138.043	C6H6N2O2	[M-H]-	Urocanic acid	Organic acids	Organic acids	104-98-3	3	13492	11530	14748	1384	6690	5112	13202	9503.8	6634.8	43621	47186	36506	C00785	ko00340,ko01100
pme2828	140	99	139.027	C6H5NO3	[M+H]+	4-Nitrophenol	Phenolic acids	Phenolic acids	100-02-7	3	1769400	1258300	1712700	1507300	1488300	1576000	1243900	1394800	1223400	1314900	1346400	1311300	C00870	--
mws0704	140.01	78.96	141.019	C2H8NO4P	[M-H]-	O-Phosphorylethanolamine	Alkaloids	Alkaloids	1071-23-4	3	23019	49939	49233	25780	26265	33687	46664	36953	46393	47086	37748	60706	C00346	ko00563,ko00564,ko00600,ko01100
pma2987	142.1	124.09	141.09	C6H11N3O	[M+H]+	Histidinol	Alkaloids	Alkaloids	501-28-0	3	8017100	7330700	7498200	9736000	8915500	9279200	8919900	8341500	8398000	6443000	6585200	6661400	C00860	ko00340,ko01100,ko01110,ko01230
pme3207	141.02	59	142.027	C6H6O4	[M-H]-	Muconic acid	Organic acids	Organic acids	1119-72-8	3	1694700	1711700	1592200	1680700	1608100	1695200	1479800	1680200	1624600	1347600	1677300	1472600	C02480	ko01100
pmb0764	144.05	113.2	143.04	C6H9NOS	[M+H]+	4-Methyl-5-thiazoleethanol	Others	Others	137-00-8	3	22407	22624	26160	13131	7256.5	14548	28778	30883	13337	23950	15524	16100	C04294	ko00730,ko01100,ko01240
Lmcp000611	144.08	84.06	143.069	C5H9N3O2	[M+H]+	2-Amino-4,5-dihydro-1H-imidazole-4-acetic acid	Alkaloids	Alkaloids	69098-41-5	3	239110	366400	258850	170460	193120	221980	315570	253690	362790	349390	330940	349150	--	--
Hmsp000364	144.1	98.09	143.095	C7H13NO2	[M+H]+	L-Cyclopentylglycine	Amino acids and derivatives	Amino acids and derivatives	2521-84-8	2	330930	364250	497960	916040	607450	936740	106650	120010	121960	313030	337710	357620	--	--
Rfmb320	144.1	84.08	143.095	C7H13NO2	[M+H]+	1-Methylpiperidine-2-carboxylic acid	Amino acids and derivatives	Amino acids and derivatives	7730-87-2	3	285450	333950	279250	180870	162300	228650	222180	315040	272190	297880	249350	254580	--	--
mws0851	143.11	143.11	144.115	C8H16O2	[M-H]-	Valproic Acid	Organic acids	Organic acids	99-66-1	2	315260	335110	342800	188160	232370	259580	205760	198070	233030	250890	301310	263300	C07185	--
MA10074217	144.05	115.04	145.053	C9H7NO	[M-H]-	4-Hydroxyquinoline	Alkaloids	Quinoline alkaloids	611-36-9	3	12811	15189	20489	8215.1	11102	14616	19294	12096	18472	8888.8	15209	9715.7	C06343	--
mws0103	146.06	91	145.053	C9H7NO	[M+H]+	Indole-3-carboxaldehyde	Alkaloids	Plumerane	487-89-8	2	88450	106090	119530	97862	75188	81532	73969	89709	113940	75187	47735	50852	C08493	--
Lmqp000427	146.08	82.07	145.074	C6H11NO3	[M+H]+	N-Methyl-Trans-4-Hydroxy-L-Proline	Amino acids and derivatives	Amino acids and derivatives	4252-82-8	3	82013	88903	86818	72710	55677	54902	52359	52954	49020	36279	47559	47675	--	--
MWSmce338	146.08	70.07	145.074	C6H11NO3	[M+H]+	N-Hydroxypipecolic acid	Alkaloids	Alkaloids	115819-92-6	3	47870	41872	23525	35838	7297.6	28510	20869	17268	23924	38882	18780	21893	--	--
pme0295	146.08	86	145.074	C6H11NO3	[M+H]+	4-Acetamidobutyric acid	Organic acids	Organic acids	3025-96-5	3	62636	115760	69736	49932	27717	52618	87727	76797	74988	50474	60801	61384	C02946	ko00330,ko01100
mws0567	146.09	87	145.085	C5H11N3O2	[M+H]+	4-Guanidinobutyric acid	Organic acids	Organic acids	463-00-3	2	1469200	1863200	1436600	244990	262330	231940	1435800	1139400	1208900	1312200	1088100	1179400	C01035	ko00330,ko01100
Lmgn000224	145.01	57.03	146.022	C5H6O5	[M-H]-	2-Methyl-3-oxosuccinic acid	Organic acids	Organic acids	-	1	14267	4183.4	11726	3666	8026	8196.2	7385	4088.5	14065	24163	39094	38650	C06030	ko00660
pme2380	145.01	101	146.022	C5H6O5	[M-H]-	α-Ketoglutaric acid	Organic acids	Organic acids	328-50-7	3	447150	274940	369270	171950	303060	197110	296140	347000	267870	386810	503250	409100	C00026	ko00020,ko00040,ko00053,ko00220,ko00250,ko00300,ko00310,ko00340,ko00430,ko00630,ko00650,ko00660,ko01100,ko01110,ko01200,ko01210,ko01230,ko01240
mws0208	145.05	101	146.058	C6H10O4	[M-H]-	Adipic Acid	Organic acids	Organic acids	124-04-9	3	57176	81007	52955	47146	38431	31187	39542	42854	23310	247530	264910	371430	C06104	ko01100
Wmzn000227	145.06	109.04	146.058	C6H10O4	[M-H]-	2,2-Dimethylsuccinic acid	Organic acids	Organic acids	597-43-3	2	38691	87475	37198	20640	33672	43547	41335	53361	35826	37992	45130	48499	--	--
Lmbn001676	145.05	101.06	146.058	C6H10O4	[M-H]-	3-Hydroxy-3-Methyl-2-Oxopentanoic Acid	Organic acids	Organic acids	-	3	9	9	9	9	9	9	9	9	9	5300	9572.6	4119.2	C14463	ko00290,ko01110,ko01210
mws0924	145.05	101	146.058	C6H10O4	[M-H]-	2-Methylglutaric acid	Organic acids	Organic acids	617-62-9	3	43501	111960	38309	47220	40765	52778	38988	65071	9070	337650	393910	243160	--	--
pme0193	147.08	84	146.069	C5H10N2O3	[M+H]+	L-Glutamine	Amino acids and derivatives	Amino acids and derivatives	56-85-9	1	1561700	2114100	1625000	2244700	1714400	2491800	1777800	2249200	1534500	2168900	1987400	1940100	C00064	ko00220,ko00230,ko00240,ko00250,ko00630,ko00750,ko00910,ko00970,ko01100,ko01230,ko01240,ko02010
pme0026	147.11	84	146.106	C6H14N2O2	[M+H]+	L-Lysine	Amino acids and derivatives	Amino acids and derivatives	56-87-1	3	1813400	2496800	1714900	2182400	2002400	2624500	1815600	2593500	1665600	2456300	2225800	2265700	C00047	ko00300,ko00310,ko00780,ko00960,ko00970,ko01100,ko01110,ko01210,ko01230,ko02010
Zmzn000113	146.05	102.06	147.053	C5H9NO4	[M-H]-	L-threo-3-Methylaspartate	Amino acids and derivatives	Amino acids and derivatives	6061-13-8	1	1473000	1195600	1197100	1276500	1323400	1338200	1263000	1510400	1296700	547440	684710	655890	C03618	ko00630,ko00660,ko01100,ko01200
mws1050	148.06	88	147.053	C5H9NO4	[M+H]+	O-Acetylserine	Amino acids and derivatives	Amino acids and derivatives	5147-00-2	3	411480	411430	600530	306890	220830	270920	393930	351540	365410	660200	526060	493030	C00979	ko00270,ko00908,ko00920,ko01100,ko01110,ko01200,ko01230,ko04122
MWSmce190	148.09	74.02	147.09	C6H13NO3	[M+H]+	(2S,3R,4S)-4-Hydroxyisoleucine	Amino acids and derivatives	Amino acids and derivatives	55399-93-4	3	197370	325900	252880	198280	199840	328760	282390	227190	261540	165200	195110	156040	--	--
MWSmce608	148.1	74.02	147.09	C6H13NO3	[M+H]+	4-Hydoxy-L-Isoleucine	Amino acids and derivatives	Amino acids and derivatives	781658-23-9	3	126470	273610	183280	164670	134090	147710	184140	134880	156260	150260	160790	155790	--	--
pmp001285	149.02	65.04	148.016	C8H4O3	[M+H]+	Phthalic anhydride	Phenolic acids	Phenolic acids	85-44-9	1	290910	344080	289580	290340	299140	261140	352300	286100	339220	283160	245300	306680	--	--
pmb2826	147.03	87.1	148.037	C5H8O5	[M-H]-	L-Citramalic acid	Organic acids	Organic acids	6236-09-5	2	9	9	9	9	9	9	9	9	9	160850	258910	204130	C02614	ko00660,ko01100
Lmbn000216	147.03	57.03	148.037	C5H8O5	[M-H]-	3-Methylmalic acid	Organic acids	Organic acids	152204-30-3	2	24331	59382	27374	41264	56778	39288	41573	60234	65203	38380	51730	57796	C06032	ko00290,ko00660,ko01100,ko01210,ko01230
Zmyn000230	147.03	57.03	148.037	C5H8O5	[M-H]-	2-Dehydro-3-deoxy-L-arabinonate	Others	Saccharides and Alcohols	-	2	48876	74734	45314	84114	100210	71718	61805	96448	67091	149100	153300	156390	C00684	ko00053,ko01100
Zmyn000247	147.03	57.03	148.037	C5H8O5	[M-H]-	2-Hydroxyglutaric Acid	Organic acids	Organic acids	13095-48-2	2	59623	44604	49993	57300	47677	35024	55612	76692	42245	47546	76200	51152	C03196	ko00310,ko01100
ML10171848	147.03	85.03	148.037	C5H8O5	[M-H]-	D-Arabinono-1,4-lactone	Others	Saccharides and Alcohols	2782-09-4	2	56489	54882	37694	70251	96026	88099	74001	56342	51205	98216	118340	99564	C00652	ko00053
MWS3036	147.03	85.03	148.037	C5H8O5	[M-H]-	3-Hydroxyglutaric acid	Organic acids	Organic acids	638-18-6	2	30986	23391	10227	33826	38222	29450	44765	46823	32806	23127	26811	45464	--	--
mws1024	147.05	129	148.052	C9H8O2	[M-H]-	p-Coumaraldehyde	Phenolic acids	Phenolic acids	2538-87-6	3	17608	19596	19826	11036	10028	15594	8508.5	13588	10025	4527.5	7094	10190	C05608	ko00940,ko01100,ko01110
MWS20194	149.06	103.06	148.052	C9H8O2	[M+H]+	Cinnamic acid	Phenolic acids	Phenolic acids	140-10-3	3	62437	91733	56500	16927	28837	18247	31405	44798	39040	59687	58607	52325	C00423	ko00130,ko00360,ko00940,ko00998,ko01100,ko01110
Lmgp000796	150.06	61.01	149.048	C8H7NO2	[M+H]+	4-Hydroxymandelonitrile	Alkaloids	Phenolamine	13093-65-7	1	1227000	5127400	1076800	1230100	1754900	1974400	3235200	3573400	3089500	3720200	4259000	3703800	C00650	--
pme1210	150.06	61	149.051	C5H11NO2S	[M+H]+	L-Methionine	Amino acids and derivatives	Amino acids and derivatives	63-68-3	1	1182400	4215200	993360	1303600	1508500	2068600	2966500	3540000	2559600	3961600	3944600	3429800	C00073	ko00270,ko00966,ko00970,ko01100,ko01110,ko01210,ko01230,ko01240
mws0847	150.08	133	149.07	C6H7N5	[M+H]+	1-Methyladenine	Nucleotides and derivatives	Nucleotides and derivatives	5142-22-3	3	30496	103310	27395	28201	45815	49577	66409	86385	64739	85523	102650	91815	C02216	--
mws0262	149.01	87	150.016	C4H6O6	[M-H]-	L-Tartaric acid	Organic acids	Organic acids	87-69-4	3	31163	22636	40913	124750	62330	52877	27270	11412	19643	55398	91984	51744	C00898	ko00630,ko01100
mws1499	149.05	59.01	150.053	C5H10O5	[M-H]-	D-Arabinose	Others	Saccharides and Alcohols	10323-20-3	1	22881	48616	35973	42007	86744	93242	57613	76988	52493	111540	89593	129360	C00216	ko00040,ko00053
MWSmce682	149.05	59.01	150.053	C5H10O5	[M-H]-	DL-Xylose	Others	Saccharides and Alcohols	25990-60-7	1	45002	33196	28879	73865	107510	71553	47449	98480	37090	113190	141370	107470	--	--
MWSmce199	149.05	59.02	150.053	C5H10O5	[M-H]-	L-Xylose	Others	Saccharides and Alcohols	609-06-3	1	25940	52916	69207	93586	90704	70310	81261	89222	38695	154320	120690	93454	C01510	--
Zmgn000173	149.05	75.01	150.053	C5H10O5	[M-H]-	D-Ribose	Others	Saccharides and Alcohols	50-69-1	2	74861	67793	65788	51660	41896	62535	32914	63584	80193	51444	59846	47902	C00121	ko00030,ko01100,ko02010
MWSmce283	149.07	92.03	150.068	C9H10O2	[M-H]-	4'-Hydroxypropiophenone	Phenolic acids	Phenolic acids	70-70-2	3	7480.3	10064	9105.4	5596.7	5549.1	5486.5	9466.4	2584	10892	11106	10211	7675.6	C13342	--
pmf0420	149.06	74.9	150.068	C9H10O2	[M-H]-	Benzyl acetate	Organic acids	Organic acids	140-11-4	3	187480	158230	225330	111150	125930	221060	190690	178960	204210	67650	84937	85057	C15513	--
mws0921	149.06	131	150.068	C9H10O2	[M-H]-	p-Coumaryl alcohol	Phenolic acids	Phenolic acids	3690-05-9	3	139750	166090	173970	94877	92556	113880	106580	142340	66593	45910	42409	52462	C02646	ko00940,ko01100,ko01110
Lmxn006423	150	122.01	151.009	C7H5NOS	[M-H]-	2(3H)-Benzothiazolone	Alkaloids	Alkaloids	934-34-9	2	17809	15466	18568	16350	9536.6	8931.3	14316	6160.5	10503	13093	12217	11457	--	--
pme1109	152.06	135	151.049	C5H5N5O	[M+H]+	Guanine	Nucleotides and derivatives	Nucleotides and derivatives	73-40-5	1	818520	785480	1003500	575260	287780	453460	893590	648770	844170	907100	845080	763400	C00242	ko00230,ko01100
pme0183	152.06	135	151.049	C5H5N5O	[M+H]+	Isoguanine	Nucleotides and derivatives	Nucleotides and derivatives	3373-53-3	1	113810	208810	163160	92513	70846	113990	176550	161310	142170	102570	102830	84073	--	--
pme0256	151.03	151	152.033	C5H4N4O2	[M-H]-	Xanthine	Nucleotides and derivatives	Nucleotides and derivatives	69-89-6	3	7946.5	25653	7458	3926.2	20722	28650	50896	26398	46842	10580	22788	21246	C00385	ko00230,ko00232,ko01100,ko01110
MWS2984	153.05	136.03	152.045	C4H4N6O	[M+H]+	8-Azaguanine	Nucleotides and derivatives	Nucleotides and derivatives	134-58-7	3	62549	83360	87499	51296	26665	47065	82368	51184	74404	81652	94822	73015	--	--
mws0458	151.04	136	152.047	C8H8O3	[M-H]-	Vanillin; 4-Hydroxy-3-Methoxybenzaldehyde	Phenolic acids	Phenolic acids	121-33-5	1	4749200	4738000	5916600	3861200	4535300	3308800	4413400	3671600	2934600	1902000	2095200	1976500	C00755	ko00998,ko01100,ko01110
Zmgn004894	151.04	136.02	152.047	C8H8O3	[M-H]-	Methyl 4-hydroxybenzoate	Phenolic acids	Phenolic acids	99-76-3	1	635980	475600	620360	391670	368290	376800	390360	367520	403700	207210	215260	434420	--	--
MWSmce040	153.05	65.04	152.047	C8H8O3	[M+H]+	Isovanillin	Phenolic acids	Phenolic acids	621-59-0	1	1276800	1313600	1668600	1118500	1304900	1149800	1499200	911740	1065800	751310	632110	554420	--	--
MWSmce363	151.04	108.02	152.047	C8H8O3	[M-H]-	2,5-Dihydroxyacetophenone	Organic acids	Organic acids	490-78-8	3	12019	12302	20944	7053	4391.5	6653.5	4120.5	5187.5	4880	13872	8690.5	11424	--	--
MWS1734	153.05	109.06	152.047	C8H8O3	[M+H]+	Anisic acid	Phenolic acids	Phenolic acids	100-09-4	3	9	9	9	9	9	9	9	9	9	17811	14380	20554	C02519	--
mws0213	151.06	71	152.068	C5H12O5	[M-H]-	Ribitol	Others	Saccharides and Alcohols	488-81-3	3	11305	4740	4756	16620	10540	14726	5385.5	12484	16788	15220	11727	15977	C00474	ko00040,ko00740,ko01100
MWS1962	153.13	83.05	152.12	C10H16O	[M+H]+	cis-Citral	Others	Others	5392-40-5	3	37985	36764	41776	60302	48842	51540	63080	45651	51180	34452	26375	20787	C09847	ko01110
MWSslk102	155.01	119.04	154.005	C5H3ClN4	[M+H]+	6-Chloropurine	Nucleotides and derivatives	Nucleotides and derivatives	87-42-3	3	8063	9415	11403	17354	14565	11866	13028	8686.8	10910	10723	14482	6435	--	--
mws0183	153.02	109.03	154.027	C7H6O4	[M-H]-	3,4-Dihydroxybenzoic acid (Protocatechuic acid)	Phenolic acids	Phenolic acids	99-50-3	1	275700	354550	244700	442260	320500	367660	319060	439650	274850	595360	688290	527450	C00230	ko01100,ko01110
mws0180	153.02	109.03	154.027	C7H6O4	[M-H]-	2,5-Dihydroxybenzoic acid; Gentisic Acid	Phenolic acids	Phenolic acids	490-79-9	1	200200	203910	218120	283560	279920	259330	272420	291280	293930	345480	462670	350980	C00628	ko00350,ko01100
mws0254	156.08	110	155.069	C6H9N3O2	[M+H]+	L-Histidine	Amino acids and derivatives	Amino acids and derivatives	71-00-1	1	4477500	7674500	3791500	1955300	2920800	3895900	7160500	7585400	5110900	4995300	4439900	3953800	C00135	ko00340,ko00410,ko00970,ko01100,ko01110,ko01230,ko02010
pmb0819	157	130	156.069	C10H8N2	[M+H]+	3-Indoleacetonitrile	Alkaloids	Plumerane	771-51-7	3	97937	161490	145270	46183	52776	42470	139770	120020	176680	77872	101120	142440	C02938	ko00380,ko01100
MWSslk106	122.1	105.07	157.066	C8H11N	[M-Cl]+	2-Phenylethylamine	Alkaloids	Benzylphenylethylamine alkaloids	156-28-5	3	23733	77504	57874	33256	24178	41214	60192	61204	52050	39183	31066	23665	C05332	ko00360,ko01100
pmf0174	157.16	157.2	158.167	C10H22O	[M-H]-	1-Decanol	Others	Saccharides and Alcohols	112-30-1	3	833170	832200	821920	815520	784810	742610	811530	787400	755650	819790	945150	788460	C01633	--
pmf0175	157.16	157.2	158.167	C10H22O	[M-H]-	2-Decanol	Others	Saccharides and Alcohols	1120-06-5	3	941080	1014400	941380	957280	918000	862960	922690	916750	906580	970980	1075100	929220	--	--
mws0987	161.06	115	160.052	C10H8O2	[M+H]+	6-MethylCoumarin	Lignans and Coumarins	Coumarins	92-48-8	3	87558	37229	96148	41038	64177	60456	17884	46183	24860	5762.6	2496.8	4366.4	--	--
Lmbn002072	159.07	97.07	160.074	C7H12O4	[M-H]-	2-Propylsuccinic acid	Organic acids	Organic acids	618-57-5	3	22220	22402	22429	9	9	9	11241	38754	21016	8879.5	9851.2	8598.5	C16657	--
Zmjn001813	159.07	97.06	160.074	C7H12O4	[M-H]-	Pimelic acid	Organic acids	Organic acids	111-16-0	3	12410	21217	13572	7661.5	7077	3609.5	17690	35838	26118	5631.2	11658	6518.5	C02656	ko00780,ko01100,ko01240
MWSmce526	161.09	143.08	160.085	C6H12N2O3	[M+H]+	Daminozide	Alkaloids	Alkaloids	1596-84-5	3	56044	54923	48910	50630	54598	49361	59512	37317	48273	48100	52670	41186	C10996	--
pme0128	159.08	88	160.085	C6H12N2O3	[M-H]-	L-Alanyl-L-Alanine	Amino acids and derivatives	Amino acids and derivatives	1948-31-8	3	4865.5	3013.3	3604.8	4223.4	9	9	12675	7975.8	7546.3	10580	12161	11691	--	--
mws0005	161.11	144	160.1	C10H12N2	[M+H]+	Tryptamine	Alkaloids	Plumerane	61-54-1	1	5928900	2961700	3825300	19315000	20821000	27753000	9312700	9379800	11439000	9149000	8208200	7240900	C00398	ko00380,ko00901,ko01100,ko01110
NK10246260	162.06	116.05	161.048	C9H7NO2	[M+H]+	2,4-Dihydroxyquinoline	Alkaloids	Quinoline alkaloids	86-95-3	3	194340	182590	223760	333560	248460	262440	106050	151990	241390	93162	114350	99293	C16716	--
mws1417	160.04	116	161.048	C9H7NO2	[M-H]-	Indole-3-carboxylic acid	Alkaloids	Plumerane	771-50-6	3	82981	70354	132350	77786	45161	74916	57337	41594	68587	46916	42994	37070	C19837	--
MWS3035	160.06	116.05	161.069	C6H11NO4	[M-H]-	N-Methyl-L-Glutamate	Amino acids and derivatives	Amino acids and derivatives	35989-16-3	3	9852.2	9233.3	4612.2	7840.2	7896.5	9384.5	7244	11976	8593.8	12623	11967	8789.5	C01046	ko01100
pme3382	160.06	98	161.069	C6H11NO4	[M-H]-	N-Acetyl-L-threonine	Amino acids and derivatives	Amino acids and derivatives	17093-74-2	3	20266	20176	27646	28730	27626	28376	20490	30463	21308	28220	30904	21002	--	--
mws1346	162.08	98	161.069	C6H11NO4	[M+H]+	DL-2-Aminoadipic acid	Alkaloids	Alkaloids	542-32-5	3	349980	910160	410260	518800	732760	445710	270440	486260	374500	293340	360800	278100	C00956	ko00300,ko00310,ko00311,ko01100,ko01110,ko01210,ko01230
MWS0559	161.05	71.01	162.053	C6H10O5	[M-H]-	1,6-anhydro-β-D-glucose	Others	Saccharides and Alcohols	498-07-7	1	176960	185490	177130	205700	199300	164370	137130	230980	176750	248520	312750	219920	--	--
pmf0440	163.08	91.1	162.068	C10H10O2	[M+H]+	4-MethoxycinnaMaldehyde	Phenolic acids	Phenolic acids	1963-36-6	3	13830	17761	18695	10842	17092	22856	23712	10302	25192	8357	13643	11724	C10475	--
Lmqp008175	163.08	103.05	162.068	C10H10O2	[M+H]+	Methyl Cinnamate	Phenolic acids	Phenolic acids	103-26-4	3	62385	71879	58914	68127	61545	56977	73043	78581	77554	43104	40253	47567	C06358	--
pme1419	164.07	104	163.067	C6H13NO2S	[M+H]+	L-Methionine methyl ester	Amino acids and derivatives	Amino acids and derivatives	10332-17-9	3	20630	34178	18995	22357	29578	33081	38597	32580	35752	177270	167620	157240	--	--
Lmbp000123	164.07	56.05	163.067	C6H13NO2S	[M+H]+	L-Homomethionine	Amino acids and derivatives	Amino acids and derivatives	25148-30-5	3	661240	2058400	1047500	730480	619360	1362200	1353000	2025300	2027600	452860	575610	406940	C17213	ko00966,ko01110,ko01210
mws1641	165.04	120.02	164.033	C6H4N4O2	[M+H]+	Lumazine	Nucleotides and derivatives	Nucleotides and derivatives	487-21-8	3	9	9	9	9	9	9	9	9	9	12867	9965.5	15236	C03212	--
MWSCX017	165.05	119.05	164.047	C9H8O3	[M+H]+	4-hydroxyphenyl acrylaldehyde	Others	Others	-	1	5178200	6172000	6137600	4282800	3914800	3795800	4617900	4190400	4280300	2677900	2376000	2099100	--	--
Lmbn002648	163.04	119.05	164.047	C9H8O3	[M-H]-	α-Hydroxycinnamic Acid	Phenolic acids	Phenolic acids	5801-57-0	1	2287800	2355100	2729200	1670500	1539100	1532800	1820500	1682100	1558600	896730	1218500	1078300	C02763	ko00360,ko01100
mws0159	163.04	91	164.047	C9H8O3	[M-H]-	Phenylpyruvic acid	Organic acids	Organic acids	156-06-9	2	709410	820060	1033800	515760	647200	616950	593800	584260	444890	352770	376310	373150	C00166	ko00360,ko00400,ko00960,ko01100,ko01110,ko01210,ko01230
pme1439	165.05	119	164.047	C9H8O3	[M+H]+	p-Coumaric acid	Phenolic acids	Phenolic acids	501-98-4	1	5312800	5495000	6150000	4421100	3937800	3856000	3591200	3862900	3458500	2948100	2274900	2519500	C00811	ko00130,ko00350,ko00940,ko00950,ko00998,ko01100,ko01110
Lmmn001643	163.04	119.05	164.047	C9H8O3	[M-H]-	2-Hydroxycinnamic acid	Phenolic acids	Phenolic acids	583-17-5	1	2083100	2433900	2403600	1643200	1653800	1700300	1715000	1723200	1505000	1028100	1113700	1029100	C01772	ko00360,ko00940,ko01100,ko01110
MWSCX015	165.05	91.05	164.047	C9H8O3	[M+H]+	Caffeic aldehyde	Phenolic acids	Phenolic acids	141632-15-7	1	8247500	7394000	10196000	5854400	6734700	5604100	6082500	6008300	5691800	4175400	3738100	3860300	C10945	ko00940,ko01110
Lmbn002739	163.04	119.05	164.047	C9H8O3	[M-H]-	3-Hydroxycinnamic Acid	Phenolic acids	Phenolic acids	14755-02-3	1	3232300	3502700	3630900	2458200	2660000	2064800	2475600	2246500	2016800	1574300	1472600	1241900	C12621	ko00360,ko01100
Hmlp002407	166.05	120.04	165.042	C8H7NO3	[M+H]+	HBOA	Alkaloids	Alkaloids	23520-34-5	3	14309	9624.8	9385	11055	17464	22841	16986	22560	20828	42385	41828	19696	C15769	ko00402,ko01110
pme3083	164.04	120	165.043	C8H7NO3	[M-H]-	2-(Formylamino)benzoic acid	Phenolic acids	Phenolic acids	3342-77-6	3	6211700	6357400	7993900	5009800	5600500	4849700	6725500	4877200	5244600	2882200	3384500	3193100	C05653	ko00380,ko01100
pme2617	166.05	102	165.046	C5H11NO3S	[M+H]+	L-Methionine Sulfoxide	Amino acids and derivatives	Amino acids and derivatives	3226-65-1	3	626440	497210	549560	665030	681250	657580	514690	503940	546090	483810	418730	429420	C02989	ko00270
MWS4525	166.07	124.05	165.065	C6H7N5O	[M+H]+	6-O-methylguanine	Nucleotides and derivatives	Nucleotides and derivatives	20535-83-5	3	20488	45737	24081	15887	15768	12576	41255	31787	34174	40003	51058	40085	--	--
pme0021	166.09	120.08	165.07	C9H11NO2	[M+H]+	L-Phenylalanine	Amino acids and derivatives	Amino acids and derivatives	63-91-2	1	1733600	4020800	2242000	1721000	1577300	2170500	3808600	3706000	4263100	5829500	5125500	5037400	C00079	ko00360,ko00400,ko00460,ko00940,ko00960,ko00966,ko00970,ko00998,ko01100,ko01110,ko01210,ko01230,ko02010
pme0281	165.02	121.03	166.027	C8H6O4	[M-H]-	Terephthalic acid	Phenolic acids	Phenolic acids	100-21-0	2	119340	160760	74548	52427	108180	264070	72064	165390	190880	94006	92684	115650	C06337	ko01100
pme0282	165.02	77.04	166.027	C8H6O4	[M-H]-	Phthalic acid	Phenolic acids	Phenolic acids	88-99-3	1	9	9	9	9	9	9	9	9	9	20832	17494	18765	C01606	ko01100,ko02010
pmc0274	167.1	121.1	166.031	C6H6N4S	[M+H]+	6-Methylmercaptopurine	Nucleotides and derivatives	Nucleotides and derivatives	50-66-8	3	6018300	13011000	7143600	5778000	5016400	7412800	11892000	10974000	12532000	17949000	15443000	14988000	C16614	--
mws0344	165.04	75	166.048	C5H10O6	[M-H]-	D-Xylonic acid	Organic acids	Organic acids	526-91-0	3	252130	266570	369150	310570	365780	171930	199320	210910	379110	167680	406380	300850	C00502	ko00040,ko01100
pme1266	167.06	124	166.049	C6H6N4O2	[M+H]+	3-Methylxanthine	Nucleotides and derivatives	Nucleotides and derivatives	1076-22-8	3	47375	60052	54192	66437	57017	68995	107930	98719	82970	37047	36514	44016	C16357	ko00232,ko01100,ko01110
pme2801	167.06	150	166.049	C6H6N4O2	[M+H]+	7-Methylxanthine	Nucleotides and derivatives	Nucleotides and derivatives	552-62-5	3	9	9	9	9	9	9	9	9	9	11888	11457	11884	C16353	ko00232,ko01100,ko01110
Lmgp002595	167.07	121.03	166.063	C9H10O3	[M+H]+	4'-Hydroxy-3'-methoxyacetophenone (Acetovanillone)	Phenolic acids	Phenolic acids	498-02-2	1	943020	787130	883630	1050400	800650	864150	580760	638700	737540	548110	555640	408230	C11380	--
MWS0274	165.06	119.05	166.063	C9H10O3	[M-H]-	DL-3-Phenyllactic acid	Organic acids	Organic acids	828-01-3	2	208330	261040	312630	238600	205340	212380	247110	206700	168400	126790	155010	100310	--	--
mws0467	165.06	119.05	166.063	C9H10O3	[M-H]-	3-(4-Hydroxyphenyl)-propionic acid	Phenolic acids	Phenolic acids	501-97-3	2	266980	260900	337710	209340	225670	173210	217730	171100	188790	119500	127360	131740	C01744	--
Lmbn005172	165.06	119.05	166.063	C9H10O3	[M-H]-	2,6-Dimethoxybenzaldehyde	Phenolic acids	Phenolic acids	3392-97-0	2	262450	276070	331100	204520	208980	209930	222640	213010	220070	129560	158890	101690	--	--
MWSmce165	165.08	59.02	166.084	C6H14O5	[M-H]-	L-Fucitol	Others	Saccharides and Alcohols	13074-06-1	3	293140	216760	229900	271500	276000	236540	153640	253270	222300	92106	126560	89841	--	--
Lmdp003146	167.11	93.07	166.099	C10H14O2	[M+H]+	Rhododendrol	Phenolic acids	Phenolic acids	501-96-2	1	69722	56618	44185	16507	22921	25733	18459	4341.8	18651	890470	815330	790200	--	--
pmn001681	165.09	149.06	166.099	C10H14O2	[M-H]-	1-(4-Methoxyphenyl)-1-propanol	Phenolic acids	Phenolic acids	5349-60-0	3	111040	175560	95211	105030	103410	134450	153960	121050	151040	82387	85379	77042	--	--
MWS3270	166.02	79.96	167.022	C7H5NO4	[M-H]-	quinolinic Acid	Alkaloids	Alkaloids	89-00-9	3	25170	28829	35460	41900	45318	36475	28068	34521	27984	35736	47354	33544	C03722	ko00380,ko00410,ko00760,ko01100,ko01240
NK10253223	168.06	94.06	167.058	C8H9NO3	[M+H]+	2-Amino-3-methoxybenzoic acid	Phenolic acids	Phenolic acids	3177-80-8	3	27466	23753	19708	24049	23311	20314	49131	32183	35378	48673	49269	48576	C05831	ko00380
Zmjp000624	168.06	150.05	167.058	C8H9NO3	[M+H]+	Pyridoxal	Others	Vitamin	66-72-8	3	30018	20926	16922	26799	31922	29822	58993	49668	44410	68273	66906	63907	C00250	ko00750,ko01100,ko01240
mws2125	166.98	78.7	167.982	C3H5O6P	[M-H]-	Phosphoenolpyruvate	Organic acids	Organic acids	138-08-9	3	246520	429930	379660	237040	293520	431090	396630	427300	414630	538670	549550	420320	C00074	ko00010,ko00020,ko00400,ko00440,ko00620,ko00710,ko00998,ko01100,ko01110,ko01200,ko01230,ko01240
MWSmce501	167.04	108.02	168.042	C8H8O4	[M-H]-	Protocatechuic Acid Methyl Ester	Phenolic acids	Phenolic acids	2150-43-8	1	480320	664750	355390	1002900	1084500	995500	1081100	1186400	1187400	1022100	1099700	1042100	--	--
pme1292	167.1	123.04	168.042	C8H8O4	[M-H]-	Homogentisic acid	Phenolic acids	Phenolic acids	451-13-8	3	20785	24356	34979	15745	1487.2	7634.6	6534.4	15346	2139.8	24017	24188	24547	C00544	ko00130,ko00350,ko01100,ko01240
Hmbp001276	169.05	65.03	168.042	C8H8O4	[M+H]+	Gallacetophenone	Phenolic acids	Phenolic acids	528-21-2	1	1918600	1523600	1254400	1013100	892140	920570	122820	93026	129030	1570000	1446600	1359600	--	--
mws0028	167.03	108.02	168.042	C8H8O4	[M-H]-	Vanillic acid	Phenolic acids	Phenolic acids	121-34-6	1	441690	254690	739870	190930	156100	230710	106620	128870	133330	235240	269620	211600	C06672	--
MWSslk066	169.05	65.04	168.042	C8H8O4	[M+H]+	3-Hydroxy-4-methoxybenzoic acid	Phenolic acids	Phenolic acids	645-08-9	3	431300	200440	548520	187960	173100	130050	98540	121510	102650	162870	202840	167210	--	--
pme1383	170.08	134.1	169.074	C8H11NO3	[M+H]+	Pyridoxine	Others	Vitamin	65-23-6	2	15260	11770	7120.3	24441	16833	20705	22419	27874	27172	68942	70433	63050	C00314	ko00750,ko01100,ko01240
MWS0933	170.09	124.09	169.085	C7H11N3O2	[M+H]+	1-Methylhistidine	Amino acids and derivatives	Amino acids and derivatives	332-80-9	3	56092	93983	76514	115000	74206	135560	61629	64949	66979	141090	112850	124050	--	--
pme3186	169	79	169.998	C3H7O6P	[M-H]-	DL-Glyceraldehyde-3-phosphate	Organic acids	Organic acids	591-59-3	3	731280	751990	553600	468410	993950	707360	432800	777890	388780	301870	367410	281690	C00661	--
Zmzn000078	168.99	78.96	169.998	C3H7O6P	[M-H]-	Dihydroxyacetone phosphate	Others	Saccharides and Alcohols	57-04-5	2	568430	404850	653350	319750	988150	581440	257560	458980	497940	636810	509860	640410	C00111	ko00010,ko00040,ko00051,ko00052,ko00561,ko00562,ko00564,ko00640,ko00710,ko00760,ko01100,ko01110,ko01200,ko01230
MWSslk138	169.01	151	170.022	C7H6O5	[M-H]-	2,3,4-Trihydroxybenzoic acid	Phenolic acids	Phenolic acids	610-02-6	3	74056	71303	70911	115170	140740	128940	138060	107830	132500	50588	48132	46541	--	--
mws0024	169.01	125	170.022	C7H6O5	[M-H]-	Gallic acid	Tannins	Tannin	149-91-7	3	9	9	9	9	9	9	9	9	9	8460.3	7458.6	8811.9	C01424	--
ML10176345	171.03	109.03	172.037	C7H8O5	[M-H]-	3-Dehydroshikimic acid	Organic acids	Organic acids	2922-42-1	3	170090	222650	212990	122450	129220	122520	217170	142190	253140	742460	798910	610730	C02637	ko00400,ko01100,ko01110,ko01230,ko01240
Lmbn003524	171.1	99.08	172.11	C9H16O3	[M-H]-	9-Oxononanoic acid	Organic acids	Organic acids	2553-17-5	3	14646	15107	12987	7760.6	10914	3491.6	21982	12567	10051	9371.5	10884	12886	C16322	ko00592,ko01110
MWSmce584	138.09	77.04	173.061	C8H11NO	[M-Cl]+	Tyramine	Amino acids and derivatives	Amino acids and derivatives	60-19-5	3	35534	102060	56288	39746	80410	43024	28047	28256	19311	48960	36552	50043	--	--
pme0253	174.11	86	173.105	C8H15NO3	[M+H]+	N-Acetyl-L-leucine	Amino acids and derivatives	Amino acids and derivatives	1188-21-2	3	19790	107260	27226	22808	22345	27707	34210	18024	19860	445080	478470	394540	C02710	--
MA10039492	173.01	71.03	174.016	C6H6O6	[M-H]-	Dehydroascorbic acid	Others	Vitamin	490-83-5	2	57548	41720	98403	59573	155360	107210	110940	84248	32151	358000	333120	356910	C05422	ko00053,ko00480,ko01100
mws0154	173.05	93	174.053	C7H10O5	[M-H]-	Shikimic acid	Organic acids	Organic acids	138-59-0	1	640470	736450	586570	442080	412210	340140	635190	674110	626510	1964700	4206800	1932900	C00493	ko00400,ko01100,ko01110,ko01230,ko01240
MWS4471	173.06	58.03	174.064	C6H10N2O4	[M-H]-	N-Alpha-Acetyl-L-Asparagine	Amino acids and derivatives	Amino acids and derivatives	4033-40-3	3	25419	26725	15568	18538	19808	19304	39252	42792	23673	101270	89718	119390	--	--
Zmyn000155	173.11	131.08	174.1	C7H14N2O3	[M-H]-	N-α-Acetyl-L-ornithine	Amino acids and derivatives	Amino acids and derivatives	6205-08-9	3	48045	55234	55178	68402	41856	72095	25552	39697	26899	18209	20955	11214	C00437	ko00220,ko01100,ko01110,ko01210,ko01230
mws0260	175.12	116	174.112	C6H14N4O2	[M+H]+	L-Arginine	Amino acids and derivatives	Amino acids and derivatives	74-79-3	1	203480	342450	322640	183330	128280	502320	156340	411660	220620	141490	112800	97522	C00062	ko00220,ko00261,ko00330,ko00472,ko00970,ko01100,ko01110,ko01230,ko02010
pme0008	176.1	113	175.096	C6H13N3O3	[M+H]+	L-Citrulline	Amino acids and derivatives	Amino acids and derivatives	372-75-8	3	137460	173140	110050	65248	98562	120010	69347	79623	46705	112160	92510	179660	C00327	ko00220,ko01100,ko01110,ko01230
MWSmce690	175.02	59.01	176.032	C6H8O6	[M-H]-	Erythorbic Acid; Isoascorbic Acid	Others	Vitamin	89-65-6	2	9	9	9	9	9	9	9	9	9	147930	203180	257200	--	--
Hmfn000531	175.02	87.01	176.032	C6H8O6	[M-H]-	L-Ascorbic acid (Vitamin C)	Others	Vitamin	50-81-7	2	9	9	9	9	9	9	9	9	9	40076	45170	36172	C00072	ko00053,ko00480,ko01100,ko01110,ko01240
pmb3101	175.06	115	176.068	C7H12O5	[M-H]-	2-Isopropylmalic Acid	Organic acids	Organic acids	49601-06-1	1	160200	205310	98394	90987	73313	82596	106420	171660	76160	779250	950570	1013300	C02504	ko00290,ko00620,ko01100,ko01110,ko01210,ko01230
pmb0774	177.1	160.3	176.095	C10H12N2O	[M+H]+	N-Hydroxytryptamine	Alkaloids	Plumerane	-	1	28745000	11387000	15293000	67997000	58193000	78554000	26266000	30438000	26662000	51367000	32070000	29894000	C17203	ko00380,ko01100
pme2024	177.1	160	176.095	C10H12N2O	[M+H]+	Serotonin	Alkaloids	Plumerane	50-67-9	1	30045000	11317000	15746000	70800000	61008000	80187000	27656000	31502000	29203000	53456000	33864000	30407000	C00780	ko00380,ko01100,ko01110
pmb0468	178	161	177.046	C6H11NO3S	[M+H]+	N-Formyl-L-Methionine	Amino acids and derivatives	Amino acids and derivatives	4289-98-9	3	1184100	481680	591620	3277500	3003500	4788500	1034600	1257300	1123900	2418900	1328500	1214400	C03145	ko00270
mws1013	177.02	133.2	178.027	C9H6O4	[M-H]-	Esculetin	Lignans and Coumarins	Coumarins	305-01-1	3	53084	67504	60548	46721	45694	37732	63804	61572	49837	20621	31572	33036	C09263	--
MWSmce220	177.04	59.02	178.048	C6H10O6	[M-H]-	D-Glucono-1,5-lactone	Organic acids	Organic acids	90-80-2	3	19633	17868	5145.1	10212	16380	15768	12725	21552	20534	36393	17863	29898	C00198	ko00030,ko01100,ko01110,ko01200
Lmgn000242	177.04	113.02	178.048	C6H10O6	[M-H]-	4,5,6-Trihydroxy-2-oxohexanoic acid	Organic acids	Organic acids	56742-44-0	3	14029	2991.2	6729.8	5198.5	3972	2873.3	1496	3759	4513.2	17394	18726	11718	C01216	ko00052,ko01100
mws0009	179.07	91	178.063	C10H10O3	[M+H]+	Coniferaldehyde	Phenolic acids	Phenolic acids	20649-42-7	1	53016	62921	76082	49604	42096	46470	53074	30364	42157	13796	28881	33763	C02666	ko00940,ko01100,ko01110
pmb2795	177	145	178.063	C10H10O3	[M-H]-	4-Methoxycinnamic acid	Phenolic acids	Phenolic acids	830-09-1	3	343790	354100	286590	218580	197280	196340	238830	189080	226290	320340	275150	317750	--	--
Jmzn006005	177.06	117.04	178.063	C10H10O3	[M-H]-	3,4-Methylenedioxy cinnamyl alcohol	Lignans and Coumarins	Lignans	58095-76-4	1	614390	629570	545340	376520	334000	354030	406330	285740	441200	483040	597880	501440	--	--
mws1200	177	145	178.063	C10H10O3	[M-H]-	Trans-4-Hydroxycinnamic Acid Methyl Ester	Organic acids	Organic acids	19367-38-5	3	292160	298870	246230	250070	202470	203480	177300	172710	183330	273510	319990	294230	--	--
mws1195	179.07	147.1	178.063	C10H10O3	[M+H]+	p-Coumaric acid methyl ester	Phenolic acids	Phenolic acids	3943-97-3	2	316690	383730	348930	209850	189780	190690	231050	188200	229610	327130	300460	296740	--	--
pmb0786	180.09	163.06	179.079	C6H13NO5	[M+H]+	D-Glucosamine	Others	Saccharides and Alcohols	3416-24-8	3	254670	320810	340380	259660	208000	183090	194610	258380	309950	465850	379830	319580	C00329	ko00520,ko01100
mws2212	179.03	135.05	180.042	C9H8O4	[M-H]-	Caffeic acid	Phenolic acids	Phenolic acids	331-39-5	1	317940	186000	282850	382950	361990	292050	436430	304100	287110	186920	203660	174610	C01197	ko00940,ko01100,ko01110
mws1164	179.06	59.01	180.063	C6H12O6	[M-H]-	D-Fructose	Others	Saccharides and Alcohols	57-48-7	1	5476500	5978900	4915600	5678200	5238600	5257900	5076000	6384800	4779100	7652000	8129100	7736800	C05003	--
mws4170	179.06	59.01	180.063	C6H12O6	[M-H]-	D-Glucose	Others	Saccharides and Alcohols	50-99-7	1	5265100	5671100	5988500	5260200	5466500	5423900	5542700	6050800	5260800	8453400	7387100	7550100	C00031	ko00010,ko00030,ko00052,ko00500,ko00520,ko00524,ko00901,ko01100,ko01110,ko02010
pmf0138	179.06	59	180.063	C6H12O6	[M-H]-	D-Mannose	Others	Saccharides and Alcohols	3458-28-4	3	6020700	5453000	4996900	7057500	5776900	5358200	5735100	6125200	5613700	8186600	8549900	8837500	C00159	ko00051,ko00052,ko00520,ko01100,ko02010
pmf0139	179.06	59	180.063	C6H12O6	[M-H]-	D-Galactose	Others	Saccharides and Alcohols	59-23-4	3	4017800	3328500	3716400	4866900	4175300	3712500	4078100	4459000	3239700	7394700	7216400	6938000	C00124	ko00052,ko01100
Hmln000297	179.05	59.01	180.063	C6H12O6	[M-H]-	Inositol	Others	Saccharides and Alcohols	87-89-8	1	5246200	4601700	5086900	5936200	6233100	5413600	5857400	6362200	5371500	7751700	7526500	8055700	C00137	ko00052,ko00053,ko00562,ko01100,ko01110,ko02010,ko04070
Lmbn004847	179.07	146.04	180.079	C10H12O3	[M-H]-	4-Methoxyphenylpropionic acid	Phenolic acids	Phenolic acids	-	1	104480	94182	128840	54574	58500	80895	58512	71470	56068	37582	50002	39900	--	--
mws0093	179.07	146	180.079	C10H12O3	[M-H]-	Coniferyl alcohol	Phenolic acids	Phenolic acids	458-35-5	1	476750	420350	616230	319380	282550	286140	388550	369830	251580	167500	205000	166230	C00590	ko00940,ko00998,ko01100,ko01110
Hmcp009963	180.14	123.07	180.138	C11H18NO+	[M]+	Candicine	Alkaloids	Phenolamine	6656-13-9	2	145070	160170	104080	181710	132280	96140	200980	130870	184630	176620	156680	153580	C10575	--
MWStz070	182.08	91.05	181.074	C9H11NO3	[M+H]+	N-(2-Hydroxy-4-methoxyphenyl)acetamide	Alkaloids	Phenolamine	58469-06-0	1	3665000	5212900	3800900	3155000	3324200	4257000	4687400	4148400	4348800	4241800	4729200	4170500	--	--
mws0250	182.08	136.1	181.074	C9H11NO3	[M+H]+	L-Tyrosine	Amino acids and derivatives	Amino acids and derivatives	60-18-4	1	1422500	1782500	1341700	1275800	1128100	1428100	1635400	1662900	1550700	1766700	1761600	1584800	C00082	ko00130,ko00261,ko00350,ko00360,ko00400,ko00460,ko00730,ko00940,ko00950,ko00965,ko00966,ko00970,ko00998,ko01100,ko01110,ko01210,ko01230,ko01240
mws1350	181.05	151	182.058	C9H10O4	[M-H]-	Syringaldehyde; 4-Hydroxy-3,5-Dimethoxybenzaldehyde	Phenolic acids	Phenolic acids	134-96-3	1	884440	1445000	1850100	1130500	1222700	1056700	1118100	1138000	1048700	620920	511850	500260	--	--
Hmcn006267	181.05	107.01	182.058	C9H10O4	[M-H]-	2,6-Dimethoxybenzoic acid	Phenolic acids	Phenolic acids	1466-76-8	3	71286	86163	46010	92602	63234	62064	33747	47580	36184	110040	124620	111810	--	--
MWSmce455	181.05	107.01	182.058	C9H10O4	[M-H]-	Vanillic acid methyl ester	Phenolic acids	Phenolic acids	3943-74-6	3	106300	155250	83802	119650	90590	123690	61187	67976	55412	139170	162680	145940	--	--
mws0214	181.07	71	182.079	C6H14O6	[M-H]-	D-Sorbitol	Others	Saccharides and Alcohols	50-70-4	3	26118	29210	8694.9	38102	28099	30698	34871	33889	29345	34309	52460	38000	C00794	ko00051,ko00052,ko01100,ko02010
pme2237	181.07	101	182.079	C6H14O6	[M-H]-	Dulcitol	Others	Saccharides and Alcohols	608-66-2	3	21439	12335	3013.3	8127.1	8675.9	7037.8	8994.9	20865	7269	4960.2	8143.5	12962	C01697	ko00052,ko01100
pme2596	184.06	148	183.053	C8H9NO4	[M+H]+	4-Pyridoxic acid	Others	Vitamin	82-82-6	3	8364.2	8601.7	7520.4	6679.7	6603.8	5997.8	15205	12030	10208	5670.3	9330.8	7423.3	C00847	ko00750,ko01100
MWSmce230	183.03	124.02	184.037	C8H8O5	[M-H]-	Methyl gallate	Phenolic acids	Phenolic acids	99-24-1	2	64532	82802	69200	90667	80180	122190	94740	152000	130550	123110	91808	76260	--	--
pme0309	183.03	124	184.037	C8H8O5	[M-H]-	3-O-Methylgallic Acid	Phenolic acids	Phenolic acids	3934-84-7	2	33730	39848	22021	36055	58961	26514	45578	54232	61332	41566	34640	36767	C05616	--
HJN037	183.03	124.02	184.037	C8H8O5	[M-H]-	4-O-Methylgallic Acid	Phenolic acids	Phenolic acids	4319-02-2	2	56952	83487	75087	118660	108480	116370	128760	159860	124420	141600	96407	91577	--	--
MWS1816	183.14	183.14	184.146	C11H20O2	[M-H]-	10-Undecenoic acid	Lipids	Free fatty acids	112-38-9	3	10384	12290	10118	11252	9427.8	10680	12156	12118	11016	9403.4	9748.3	7624.9	C13910	--
pme2602	184	97	185.009	C3H8NO6P	[M-H]-	O-Phospho-L-serine	Amino acids and derivatives	Amino acids and derivatives	407-41-0	3	55956	58668	80798	44054	65424	55430	33594	63488	42023	19225	18532	23272	C01005	ko00260,ko00270,ko00970,ko01100,ko01110,ko01200,ko01230
Zmgn000447	184.98	78.96	185.993	C3H7O7P	[M-H]-	3-Phospho-D-glyceric acid	Others	Saccharides and Alcohols	820-11-1	3	1145800	1346200	1106400	869140	1020500	975070	1222500	1000200	1125200	1007700	1267600	1113600	C00197	ko00010,ko00030,ko00260,ko00270,ko00561,ko00630,ko00710,ko01100,ko01110,ko01200,ko01230,ko01240
mws0752	185.15	185.16	186.162	C11H22O2	[M-H]-	Undecylic Acid	Lipids	Free fatty acids	112-37-8	2	167420	170000	165360	166940	158830	146450	161970	155420	162630	146160	179930	152540	C17715	--
Hmmp001310	188.07	118.07	187.063	C11H9NO2	[M+H]+	3-Indoleacrylic acid	Alkaloids	Plumerane	1204-06-4	1	4396300	8061900	5410700	1773300	1660200	2410400	4721800	7066800	6421500	6121200	5581700	5012100	C21283	--
Hmgp002327	188.07	118.06	187.063	C11H9O2N	[M+H]+	3-amino-2-naphthoic acid	Alkaloids	Alkaloids	-	2	4621300	8593400	6169000	1604200	1803800	2465100	5266800	6074900	6473200	6754700	5276100	5334200	--	--
pmn001492	187.1	123.1	188.041	C11H8O3	[M-H]-	Ayapin	Lignans and Coumarins	Coumarins	494-56-4	3	52069	58250	75978	34829	27232	28922	60658	59669	77704	43306	37677	53684	C18078	--
pme0137	187.07	125	188.08	C7H12N2O4	[M-H]-	N-Acetyl-L-Glutamine	Amino acids and derivatives	Amino acids and derivatives	2490-97-3	3	135930	121690	101760	87329	46492	57554	82760	131060	72174	135720	184350	106900	--	--
mws0237	187.1	125	188.105	C9H16O4	[M-H]-	Azelaic acid	Organic acids	Organic acids	123-99-9	3	743440	928360	1163700	426970	267380	473810	623610	573240	827970	521800	679630	535570	C08261	--
pme0122	189.12	126	188.116	C8H16N2O3	[M+H]+	N6-Acetyl-L-lysine	Amino acids and derivatives	Amino acids and derivatives	692-04-6	3	69313	153820	106600	113450	87373	119520	165440	87422	82950	210860	165810	162810	C02727	ko00310,ko01100
mws0736	189.12	86	188.116	C8H16N2O3	[M+H]+	N-Glycyl-L-leucine	Amino acids and derivatives	Amino acids and derivatives	869-19-2	2	45275	83373	47084	69380	53669	64649	92944	57270	98835	243620	213840	163150	C02155	--
mws5041	189.12	86.1	188.116	C8H16N2O3	[M+H]+	L-Glycyl-L-isoleucine	Amino acids and derivatives	Amino acids and derivatives	19461-38-2	2	69475	93347	74604	70426	57331	62705	57991	52843	84015	167240	166200	212450	--	--
pme3388	189.13	144	188.127	C7H16N4O2	[M+H]+	Homoarginine	Amino acids and derivatives	Amino acids and derivatives	156-86-5	3	26898	72199	51843	76346	53596	46210	35674	43862	32475	23153	23316	30476	C01924	--
Zmdp000292	189.14	70.07	188.127	C7H16N4O2	[M+H]+	Arginine methyl ester	Amino acids and derivatives	Amino acids and derivatives	-	3	467550	825780	530820	1289800	690200	1074000	684300	771000	608780	649100	601850	552390	--	--
Zmjp000182	189.13	70.07	188.127	C7H16N4O2	[M+H]+	N-Monomethyl-L-arginine	Amino acids and derivatives	Amino acids and derivatives	17035-90-4	3	470070	757150	471190	1280800	596060	1021400	576210	586730	541790	573410	571520	573730	C03884	--
pmf0348	187.13	97	188.141	C10H20O3	[M-H]-	2,6-Dimethyl-7-octene-2,3,6-triol	Others	Saccharides and Alcohols	73815-21-1	3	64519	90751	145410	31346	34300	60675	71411	58317	82767	69087	62583	63134	--	--
Zmzp000145	189.16	84.08	188.152	C9H20N2O2	[M+H]+	Trimethyllysine	Amino acids and derivatives	Amino acids and derivatives	23284-33-5	1	1857900	2117200	1354100	905360	1440300	1519700	1239700	1693600	1438500	3338700	4131500	3221400	C03793	ko00310,ko01100
pme0075	188.06	128	189.064	C7H11NO5	[M-H]-	N-Acetyl-L-glutamic acid	Amino acids and derivatives	Amino acids and derivatives	1188-37-0	2	94104	99296	110010	60948	83779	92244	108040	84382	86847	69494	68412	88338	C00624	ko00220,ko01100,ko01110,ko01210,ko01230
pme2244	190.09	118.07	189.07	C11H11NO2	[M+H]+	3-Indolepropionic acid	Alkaloids	Plumerane	830-96-6	2	9	9	9	9	9	9	9	9	9	25492	21239	26271	--	--
mws0193	190.12	127	189.111	C7H15N3O3	[M+H]+	L-Homocitrulline	Amino acids and derivatives	Amino acids and derivatives	1190-49-4	3	9503	24875	23562	21829	23620	22730	20601	12806	10032	25284	24093	41036	C02427	--
pme0278	191.1	128	190.095	C7H14N2O4	[M+H]+	2,6-Diaminooimelic acid	Amino acids and derivatives	Amino acids and derivatives	583-93-7	3	80523	172740	85575	27669	17232	15449	48571	44438	66886	58774	52056	50772	C00666	ko00300,ko01100,ko01110,ko01230
MWSslk140	192.07	56.05	191.062	C7H13NO3S	[M+H]+	N-Acetyl-L-Methionine	Amino acids and derivatives	Amino acids and derivatives	65-82-7	3	13974	9887.2	16685	18317	22923	25022	21960	17052	25672	42595	48222	29701	C02712	--
Zmyn000453	191.02	111.01	192.027	C6H8O7	[M-H]-	Isocitric Acid	Organic acids	Organic acids	320-77-4	1	7108600	10459000	5484100	15336000	12565000	12442000	11268000	10737000	10881000	16308000	13653000	14282000	C00311	ko00020,ko00630,ko01100,ko01110,ko01200,ko01210,ko01230,ko01240
mws0281	191.02	111.01	192.027	C6H8O7	[M-H]-	Citric Acid	Organic acids	Organic acids	77-92-9	1	4839800	6836700	4587300	9656900	8705800	8031100	7894200	8642000	7476600	10636000	12108000	10669000	C00158	ko00020,ko00250,ko00630,ko01100,ko01110,ko01200,ko01210,ko01230,ko01240
mws0277	191.06	85	192.063	C7H12O6	[M-H]-	Quinic Acid	Organic acids	Organic acids	77-95-2	1	77922	78441	73246	138580	135210	122860	96567	122710	97966	115950	136840	131160	C00296	ko00400,ko01100
Lmmp002080	193.13	105.03	192.126	C11H16N2O	[M+H]+	N-(4-Aminobutyl)benzamide	Alkaloids	Alkaloids	5692-23-9	3	687450	344500	1121100	305520	291470	456390	253360	289760	197950	33781	52190	24588	--	--
mws1189	193.04	72.8	194.033	C6H10O7	[M-H]-	D-Galacturonic acid	Organic acids	Organic acids	685-73-4	3	198340	270780	177570	129440	167030	186810	233600	198390	169280	50895	68328	63908	C00333	ko00040,ko00053,ko00520,ko01100,ko01240,ko02010
pme3705	193.04	73	194.043	C6H10O7	[M-H]-	D-Glucoronic acid	Others	Saccharides and Alcohols	6556-12-3	3	239460	127240	145560	159570	160630	169050	137820	207080	294240	75199	96410	82740	C00191	ko00040,ko00053,ko00520,ko00562,ko01100,ko01240
pme0422	193.06	134	194.058	C10H10O4	[M-H]-	Isoferulic Acid*	Phenolic acids	Phenolic acids	537-73-5	1	2179600	1662000	2195900	1314700	1747000	1758400	1365800	3075100	1200100	1211600	1209800	930260	C10470	--
MWSslk097	195.06	163.04	194.058	C10H10O4	[M+H]+	Dimethyl phthalate	Phenolic acids	Phenolic acids	131-11-3	3	20133	24341	21014	22073	19265	23118	22903	23288	20850	10556	13062	21704	C11233	--
MWSmce632	195.06	93.03	194.058	C10H10O4	[M+H]+	Vanillin acetate	Phenolic acids	Phenolic acids	881-68-5	3	13915	17375	47724	12381	5086.5	13079	17335	8158.9	28000	25282	16466	12630	--	--
mws0014	193.05	134.01	194.058	C10H10O4	[M-H]-	Ferulic acid*	Phenolic acids	Phenolic acids	537-98-4	1	823550	971340	1103100	904770	1187800	1155900	886440	1472900	717220	782870	759570	889130	C01494	ko00940,ko01100,ko01110
mws2104	193.07	99.01	194.079	C7H14O6	[M-H]-	D-Pinitol	Others	Saccharides and Alcohols	10284-63-6	3	76073	73141	33620	31622	47356	47931	58422	86790	77156	60645	41877	36914	C03844	--
Lmyp003317	196.06	150.06	195.053	C9H9NO4	[M+H]+	6,7-Dimethoxy-2-benzoxazolinone (DMBOA)	Alkaloids	Alkaloids	29550-09-2	3	19232	23438	17423	9	9	9	9	9	9	62290	87709	73932	--	--
Lmyp002912	196.06	150.06	195.053	C9H9NO4	[M+H]+	2-Hydroxy-7-methoxy-1,4-benzoxazin-3(2H)-one (HMBOA)	Alkaloids	Alkaloids	17359-53-4	3	626.5	9	9	9	9	9	9	9	9	10149	14723	13857	--	--
MWS1771	196.1	91.05	195.09	C10H13NO3	[M+H]+	L-Tyrosine methyl ester	Amino acids and derivatives	Amino acids and derivatives	1080-06-4	2	100150	125190	124230	91933	96909	124610	125430	97301	123800	175460	168360	144160	C03404	--
pme0534	195.05	74.9	196.058	C6H12O7	[M-H]-	Gluconic acid	Others	Saccharides and Alcohols	526-95-4	1	625500	511570	526370	703650	712080	595110	531270	528930	417260	221750	246030	236580	C00257	ko00030,ko01100,ko01110,ko01200
MWS20182	195.07	136.05	196.074	C10H12O4	[M-H]-	Dihydroferulic Acid	Phenolic acids	Phenolic acids	1135-23-5	3	219250	471730	174500	467640	456000	487200	618270	678300	755910	1095800	1078800	1043300	--	--
pmf0319	195.07	137	196.074	C10H12O4	[M-H]-	Acetosyringone	Phenolic acids	Phenolic acids	2478-38-8	3	3892.1	44759	16445	41780	33072	40418	50772	62072	53937	69046	123620	91796	C10664	--
pme3827	198.08	152.2	197.069	C9H11NO4	[M+H]+	3,4-Dihydroxy-L-phenylalanine (L-Dopa)	Amino acids and derivatives	Amino acids and derivatives	59-92-7	3	13014	9269.4	22498	16640	6474.1	11969	19033	18828	21697	16028	16323	13953	C00355	ko00350,ko00950,ko00965,ko01100,ko01110
mws0027	197.05	123	198.053	C9H10O5	[M-H]-	Syringic acid	Phenolic acids	Phenolic acids	530-57-4	1	388970	217370	643820	147770	143840	199860	136200	120610	123550	158140	163720	176190	C10833	--
pmb2497	197	153	198.053	C9H10O5	[M-H]-	4-Hydroxy-3-methoxymandelate	Phenolic acids	Phenolic acids	55-10-7	3	116820	84533	99574	162410	130820	144540	117030	106080	96131	98954	110770	91082	C05584	ko00350,ko01100
Zmzn000079	199	78.96	200.009	C4H9O7P	[M-H]-	D-Erythrose-4-phosphate	Others	Saccharides and Alcohols	585-18-2	3	26948	78570	36678	59462	56911	49509	45487	38877	54818	82268	78423	72540	C00279	ko00030,ko00400,ko00710,ko00750,ko00998,ko01100,ko01110,ko01200,ko01230,ko01240
pmb2640	199.17	199.17	200.178	C12H24O2	[M-H]-	Dodecanoic acid (Lauric acid)	Lipids	Free fatty acids	143-07-7	3	57796	52036	42895	42418	46368	40882	46144	35443	37676	41691	50439	36722	C02679	ko00061,ko01100,ko01110
MWS0631	199.97	80.96	200.977	C3H7NO5S2	[M-H]-	S-Sulfo-L-Cysteine	Amino acids and derivatives	Amino acids and derivatives	1637-71-4	3	18689	29596	11749	8672.9	16879	16144	18913	13883	16317	10585	11243	5254.8	C05824	ko00270,ko01100,ko01230
mws5037	203.14	86.1	202.132	C9H18N2O3	[M+H]+	L-Alanyl-L-leucine	Amino acids and derivatives	Amino acids and derivatives	3303-34-2	3	19119	52077	10110	36638	43772	38674	67672	36261	20835	68485	66442	49976	--	--
MWS1844	203.14	129.07	202.136	C14H18O	[M+H]+	2-Pentyl-3-phenyl-2-propenal	Others	Others	122-40-7	3	2987.8	2947.6	2251.6	3159.2	2922	2687.3	2941.1	3457.5	2722.3	1883.3	1770.8	2770.1	C12288	--
NK10251888	203.15	70.07	202.143	C8H18N4O2	[M+H]+	NG,NG-Dimethyl-L-arginine	Amino acids and derivatives	Amino acids and derivatives	30315-93-6	3	126660	229370	210020	264140	232950	234270	328850	185560	232320	198230	204130	185130	C03626	--
MWS5164	203.15	70.07	202.143	C8H18N4O2	[M+H]+	N,N'-Dimethylarginine;SDMA	Amino acids and derivatives	Amino acids and derivatives	30344-00-4	3	152600	226580	171220	335090	206460	272380	262790	216160	245610	205290	197920	196990	--	--
mws0018	203.22	83	202.216	C10H26N4	[M+H]+	Spermine	Alkaloids	Phenolamine	71-44-3	3	6487800	5204700	6039800	7587900	7400200	7189300	6894400	5695300	6151800	5658800	4961100	4989300	C00750	ko00330,ko00410,ko00480,ko00770,ko01100,ko01240
mws0282	203.08	116.05	204.09	C11H12N2O2	[M-H]-	L-Tryptophan	Amino acids and derivatives	Amino acids and derivatives	73-22-3	1	3806600	6621600	4841700	1121200	1088500	2082400	4499900	4108600	5480000	4074600	5244300	3884500	C00078	ko00260,ko00380,ko00400,ko00901,ko00966,ko00970,ko00998,ko01100,ko01110,ko01210,ko01230,ko01240
MWSmce056	205.09	146.06	204.09	C11H12N2O2	[M+H]+	DL-Tryptophan	Amino acids and derivatives	Amino acids and derivatives	54-12-6	1	22616000	37911000	29733000	7174900	9985000	13293000	28005000	28966000	34337000	31110000	28536000	24509000	--	--
Zmbp002538	205.1	146.06	204.09	C11H12N2O2	[M+H]+	1-Methoxy-indole-3-acetamide	Alkaloids	Plumerane	-	1	289720	503690	358630	85296	106540	148740	306830	340240	394330	423490	327480	323200	--	--
pmb0818	206.1	147.5	205.074	C11H11NO3	[M+H]+	Methoxyindoleacetic acid	Alkaloids	Plumerane	3471-31-6	3	87078	188680	127740	25564	29130	56282	107990	146580	157790	165130	127540	105200	C05660	ko00380
mws4173	207.07	192.04	206.058	C11H10O4	[M+H]+	5,7-Dimethoxycoumarin (Limettin)(Citropten)	Lignans and Coumarins	Coumarins	487-06-9	3	6532.8	5195.4	2829.4	5437.8	4361	7412.9	10425	1996.5	3750.5	3458.5	8403.9	4992.5	--	--
Lmln010063	205.16	189.13	206.167	C14H22O	[M-H]-	2,6-Di-tert-butylphenol	Phenolic acids	Phenolic acids	128-39-2	1	98038	91924	87541	102720	90283	75826	95761	82346	82304	68349	108780	76260	--	--
Lmbn013410	205.16	189.13	206.167	C14H22O	[M-H]-	2,4-Di-Tert-Butylphenol	Phenolic acids	Phenolic acids	96-76-4	1	89603	90199	78826	96236	85365	59827	89428	74446	75114	67777	95240	73090	--	--
MWSslk120	208.1	120.08	207.09	C11H13NO3	[M+H]+	N-Acetyl-DL-phenylalanine	Amino acids and derivatives	Amino acids and derivatives	2901-75-9	3	26643	33229	34754	29046	13816	11976	25949	30863	37274	26970	29675	39858	--	--
Zmgn002106	206.08	58.03	207.09	C11H13NO3	[M-H]-	N-Acetyl-L-phenylalanine	Amino acids and derivatives	Amino acids and derivatives	2018-61-3	1	14884	34521	8245	37639	27692	23119	36968	26294	26149	151080	171040	155510	C03519	ko00360,ko01100
MA10107783	207.03	119.05	208.037	C10H8O5	[M-H]-	3-[(1-Carboxyvinyl)oxy]benzoic acid	Phenolic acids	Phenolic acids	16929-37-6	3	86902	45379	82889	210340	365350	175580	93402	41408	29126	53751	77296	62704	C20772	ko00130,ko01100,ko01110,ko01240
MWSmce083	207.07	133.03	208.074	C11H12O4	[M-H]-	Ferulic acid methyl ester	Phenolic acids	Phenolic acids	2309-07-1	1	167840	192960	133770	123060	96944	99836	102220	79300	90818	1089300	1227400	1076800	--	--
pme3443	207.07	192	208.074	C11H12O4	[M-H]-	Sinapinaldehyde	Phenolic acids	Phenolic acids	4206-58-0	1	1713900	1703000	2110400	1826800	1987400	1568700	1643700	2237500	1431800	633710	883920	675050	C05610	ko00940,ko01100,ko01110
pmb2620	207.07	133.1	208.074	C11H12O4	[M-H]-	3,4-Dimethoxycinnamic acid	Phenolic acids	Phenolic acids	2316-26-9	1	95287	105790	80171	88138	59373	63917	67840	55677	68203	771100	694500	760540	--	--
Zmyn000108	209.03	85.03	210.038	C6H10O8	[M-H]-	D-Saccharic acid	Others	Saccharides and Alcohols	87-73-0	1	784680	820730	712130	1253800	1224700	1142800	773070	1460100	743850	363390	480160	435190	C00818	ko00053,ko01100
Zmpn000199	209.03	85.03	210.038	C6H10O8	[M-H]-	D-Galactaric acid	Others	Saccharides and Alcohols	526-99-8	1	433150	656150	488670	957340	942170	941320	523360	624470	446310	188280	202810	194970	C00879	ko00053,ko01100
Hmcn000192	209.07	59.01	210.073	C7H14O7	[M-H]-	Sedoheptulose	Others	Saccharides and Alcohols	3019-74-7	2	378510	428440	453070	738470	859840	611640	318280	376170	285130	176120	258660	193470	C02076	ko00710,ko01100
mws0853	209.08	179	210.089	C11H14O4	[M-H]-	Sinapyl alcohol	Phenolic acids	Phenolic acids	537-33-7	3	19245	19341	46372	30977	45822	34305	22396	15493	23101	5326	3812.8	3046.2	C02325	ko00940,ko01100,ko01110
pme1654	209.12	59.02	210.126	C12H18O3	[M-H]-	Jasmonic acid	Organic acids	Organic acids	77026-92-7	3	308520	716370	170460	214380	49705	239500	468080	241410	864960	393830	498560	434640	C08491	ko00592,ko01100,ko01110,ko04075
MWSmce355	211.06	181.01	212.068	C10H12O5	[M-H]-	Methyl Syringate	Phenolic acids	Phenolic acids	884-35-5	3	102470	107340	61319	198830	96557	122650	49408	73264	63824	96850	133500	108080	--	--
Hmln002597	193.05	161.02	216.04	C10H9NaO4	[M-Na]-	Sodium ferulate	Phenolic acids	Phenolic acids	24276-84-4	1	9845.4	11279	5656.1	13794	12784	10351	17794	11044	15730	30881	31634	41650	--	--
pme0170	217.13	158	216.122	C8H16N4O3	[M+H]+	N-Acetyl-L-Arginine	Amino acids and derivatives	Amino acids and derivatives	155-84-0	3	31237	35423	37329	48211	56113	42309	27161	32236	37108	30529	29572	38058	--	--
MWS1900	215.13	153.13	216.136	C11H20O4	[M-H]-	Undecanedioic acid	Lipids	Free fatty acids	1852-04-6	2	17279	21990	16176	15578	12299	14410	6622	13731	16595	19654	19842	15700	--	--
pme2566	217.08	199	218.09	C8H14N2O5	[M-H]-	5-L-Glutamyl-L-amino acid	Amino acids and derivatives	Amino acids and derivatives	5875-41-2	3	757550	826950	1076000	424800	565610	634360	301930	485580	360400	235020	326590	259230	--	--
mws0677	219.11	160	218.106	C12H14N2O2	[M+H]+	N-Acetyl-5-hydroxytryptamine	Alkaloids	Plumerane	1210-83-9	3	27187	62495	39942	16404	19163	26078	48203	32442	35597	160220	142410	143490	C00978	ko00380,ko01100,ko01110
mws1337	220.12	202.1	219.111	C9H17NO5	[M+H]+	D-Pantothenic Acid	Others	Vitamin	79-83-4	1	668270	859780	898010	976190	957630	902860	1072200	1078800	1177800	3935000	3308100	2989000	C00864	ko00410,ko00770,ko01100,ko01110,ko01240
pme1228	221.09	204	220.085	C11H12N2O3	[M+H]+	5-Hydroxy-L-tryptophan	Amino acids and derivatives	Amino acids and derivatives	56-69-9	3	13839	16152	13711	6586.6	7010.5	12035	19627	16963	18623	15395	17450	8325.5	C00643	ko00380,ko01100
Hmyp002656	222.08	130.06	221.068	C11H11NO4	[M+H]+	Methyl dioxindole-3-acetate	Alkaloids	Plumerane	57061-18-4	2	89088	79432	86256	71578	87323	61922	54090	74782	91306	55420	52119	55656	--	--
mws2608	222.1	84.05	221.09	C8H15NO6	[M+H]+	N-Acetyl-D-galactosamine	Others	Saccharides and Alcohols	1811-31-0	3	971780	682330	785060	995500	956300	938500	961990	898930	927990	786160	732190	764130	C01132	ko00052,ko01100
pme2755	222	144	221.09	C8H15NO6	[M+H]+	N-Acetyl-D-glucosamine	Others	Saccharides and Alcohols	7512-17-6	3	1656000	1630900	1731200	2142700	1770700	2089700	2040100	1724200	1916100	1453500	1499400	1453100	C00140	ko00520,ko01100,ko02010
mws5042	223.11	120.09	222.1	C11H14N2O3	[M+H]+	L-Glycyl-L-phenylalanine	Amino acids and derivatives	Amino acids and derivatives	721-66-4	2	19923	37658	53055	32514	24400	52922	38081	49067	87339	134150	134510	105960	--	--
MWS4296	223.11	120.08	222.1	C11H14N2O3	[M+H]+	Glycylphenylalanine	Amino acids and derivatives	Amino acids and derivatives	3321-03-7	2	40425	58133	42532	41975	46125	35624	59985	14718	47681	157770	145070	76653	--	--
mws0520	224.09	136	223.084	C11H13NO4	[M+H]+	N-Acetyl-L-tyrosine	Amino acids and derivatives	Amino acids and derivatives	537-55-3	3	19360	33983	15195	6280.3	12478	14614	6746.6	13286	24690	34679	43472	40658	--	--
Zmln002252	223.03	149.03	224.032	C10H8O6	[M-H]-	Sideretin (5,7,8-Trihydroxy-6-methoxycoumarin)	Lignans and Coumarins	Coumarins	-	2	78540	101880	101300	33722	27865	22608	47742	13893	38133	24966	13933	29479	C22007	--
mws4085	223.06	193	224.068	C11H12O5	[M-H]-	Sinapic acid	Phenolic acids	Phenolic acids	530-59-6	2	77413	66042	100540	28632	27881	33569	35285	35790	46968	28681	18337	17680	C00482	ko00940,ko01100,ko01110
pme1194	228.1	112	227.091	C9H13N3O4	[M+H]+	2'-Deoxycytidine	Nucleotides and derivatives	Nucleotides and derivatives	951-77-9	3	21080	25757	27721	15611	14228	15171	20006	17975	20461	53510	61293	54806	C00881	ko00240,ko01100,ko02010
Zmjn003398	227.13	183.14	228.136	C12H20O4	[M-H]-	2-Dodecenedioic acid	Lipids	Free fatty acids	6402-36-4	1	169500	241080	231190	89240	75255	138670	119820	111010	157030	97043	117790	91163	C16308	ko00592,ko01110
Lmhp001461	229.15	70.07	228.147	C11H20N2O3	[M+H]+	L-Prolyl-L-Leucine	Amino acids and derivatives	Amino acids and derivatives	52899-07-7	2	155380	129640	109470	175570	166920	143700	211090	168450	213930	618540	526180	492050	--	--
mws0119	227.2	227.2	228.209	C14H28O2	[M-H]-	Myristic Acid	Lipids	Free fatty acids	544-63-8	2	3412700	2743800	2401900	2810500	2863800	3197800	2244800	1989500	2054300	3218400	4566600	3234800	C06424	ko00061,ko01100
Lmhp001670	231.16	72.08	230.163	C11H22N2O3	[M+H]+	L-Valyl-L-Leucine	Amino acids and derivatives	Amino acids and derivatives	3989-97-7	2	123320	117990	147960	97183	71081	102960	126690	91266	117250	154910	109330	136570	--	--
pmb0490	235.14	147.04	234.137	C13H18N2O2	[M+H]+	p-Coumaroylputrescine	Alkaloids	Phenolamine	34136-53-3	1	853790	1424600	2153600	839880	1374800	1108500	9715800	6027000	9546900	49066000	43176000	43508000	C18326	ko00330,ko01100
pmb0962	235.1	118.3	234.158	C10H22N2O4	[M+H]+	L-Lysine-Butanoic Acid	Amino acids and derivatives	Amino acids and derivatives	80407-71-2	3	59960000	83638000	45010000	46674000	52046000	58077000	47253000	54221000	55945000	65594000	68749000	56976000	--	--
MWSHY0202	237.09	135.05	236.084	C16H12O2	[M+H]+	6-Methylflavone	Flavonoids	Flavones	29976-75-8	3	77141	95429	79905	189840	167940	84160	170860	168770	232370	121520	113180	101490	--	--
mws4176	237.12	120.09	236.116	C12H16N2O3	[M+H]+	L-Alanyl-L-Phenylalanine	Amino acids and derivatives	Amino acids and derivatives	3061-90-3	2	30736	22426	36596	15347	8640.2	21120	14351	23254	22418	37681	28009	34587	--	--
Lmhn003240	237.04	121.03	238.048	C11H10O6	[M-H]-	Benzoylmalic acid	Phenolic acids	Phenolic acids	22138-51-8	1	62346	58697	35026	31670	45653	37686	63066	32724	38451	120120	104510	102280	--	--
Lmyn000160	237.06	87.01	238.069	C8H14O8	[M-H]-	Mucic acid Dimethyl Ester	Phenolic acids	Phenolic acids	-	2	1282900	971860	1090200	1035200	905610	775270	1131300	1066400	975750	321790	381810	351460	--	--
pmn001320	237.08	163.04	238.084	C12H14O5	[M-H]-	1-O-p-Cumaroylglycerol	Phenolic acids	Phenolic acids	106055-11-2	1	511410	290280	527740	884280	653010	846730	224360	255170	231430	196630	233850	211250	--	--
pmn001669	237.08	147	238.084	C12H14O5	[M-H]-	Methyl sinapate	Phenolic acids	Phenolic acids	20733-94-2	1	88052	110150	53727	43722	20372	23660	29907	20777	46448	98226	105560	83477	--	--
MWS0552	239.2	223.03	240.209	C15H28O2	[M-H]-	Cis-10-Pentadecenoic Acid(C15: 1)	Lipids	Free fatty acids	84743-29-3	1	36981	30027	37652	34241	26837	26035	27137	22495	24012	44658	64201	42075	--	--
pme2827	239	223	240.245	C16H32O	[M-H]-	Palmitaldehyde	Lipids	Free fatty acids	629-80-1	3	3051000	4307200	2699700	2725400	2516600	3039600	3486500	2538400	3509500	2040200	2297000	2107100	C00517	ko00071
MWS2910	242.11	126.07	241.106	C10H15N3O4	[M+H]+	5-Methyl-2'-Deoxycytidine	Nucleotides and derivatives	Nucleotides and derivatives	838-07-3	3	8648.6	5870.4	12788	6138.5	7609.5	9458.5	11479	6840.1	6441.7	14827	14087	11578	C03592	--
mws1383	243.09	145	242.08	C12H10N4O2	[M+H]+	Lumichrome	Alkaloids	Alkaloids	1086-80-2	2	15142	18425	16276	9468	5565.8	6094.5	12049	9535.8	13856	11100	13576	9250.2	C01727	ko00740
pme0264	243.1	127	242.09	C10H14N2O5	[M+H]+	Thymidine	Nucleotides and derivatives	Nucleotides and derivatives	50-89-5	2	26025	45997	34662	10668	12177	16553	28120	22251	28631	73060	60708	59908	C00214	ko00240,ko01100
MWS2430	241.22	241.21	242.225	C15H30O2	[M-H]-	13-methylmyristic acid	Lipids	Free fatty acids	2485-71-4	3	68477	65716	72450	74215	65034	87936	54562	49225	59195	47807	55606	48926	--	--
pme3732	244.09	112	243.086	C9H13N3O5	[M+H]+	Cytidine	Nucleotides and derivatives	Nucleotides and derivatives	65-46-3	2	792140	378020	1147500	204480	160770	309110	500140	266990	310030	378810	311040	402500	C00475	ko00240,ko01100,ko02010
ML10180524	244.09	112.05	243.086	C9H13N3O5	[M+H]+	Cytarabine	Nucleotides and derivatives	Nucleotides and derivatives	147-94-4	2	411130	250530	670390	178750	108930	211630	319390	281230	276080	598960	613890	582820	C02961	--
MWSmce295	245.07	113.03	244.07	C9H12N2O6	[M+H]+	1-beta-D-Arabinofuranosyluracil	Nucleotides and derivatives	Nucleotides and derivatives	3083-77-0	1	241730	176140	340350	84029	63581	109220	282130	73952	128340	87936	109270	78667	C16908	--
mws0248	243.06	110	244.07	C9H12N2O6	[M-H]-	Uridine	Nucleotides and derivatives	Nucleotides and derivatives	58-96-8	1	428770	238960	687380	196130	100980	306340	460360	181950	441210	377810	246950	225100	C00299	ko00240,ko01100,ko02010
mws0976	243.06	153	244.07	C9H12N2O6	[M-H]-	β-Pseudouridine	Nucleotides and derivatives	Nucleotides and derivatives	1445-07-4	2	52592	23913	92908	28719	1103.8	2973.8	46594	14427	35776	36804	43596	24356	C02067	ko00240,ko01100
MWS5231	243.16	181.16	244.167	C13H24O4	[M-H]-	Tridecanedioic acid	Lipids	Free fatty acids	505-52-2	1	73763	88450	81435	74151	77098	84450	76583	79511	75944	85783	90462	82853	--	--
Lmhp002031	245.18	86.1	244.179	C12H24N2O3	[M+H]+	L-Leucyl-L-Leucine	Amino acids and derivatives	Amino acids and derivatives	3303-31-9	1	25982	34854	29237	30083	29262	38220	19309	19844	45986	37548	51934	42910	--	--
pmb2591	245.09	203.2	246.1	C13H14N2O3	[M-H]-	N-Acetyl-L-Tryptophan	Amino acids and derivatives	Amino acids and derivatives	1218-34-4	1	6224	7012.5	7782.8	9345	11706	13226	1554	4675.5	7772.5	59480	60687	76819	--	--
Lmrj002087	247.13	86.09	246.121	C10H18N2O5	[M+H]+	L-Isoleucyl-L-Aspartate	Amino acids and derivatives	Amino acids and derivatives	-	2	33886	71939	58056	92303	81321	98121	104330	66670	70906	189630	175530	226830	--	--
Zmdp001647	247.13	184.1	246.122	C10H18N2O5	[M+H]+	γ-Glutamyl-L-valine	Amino acids and derivatives	Amino acids and derivatives	-	2	9052.2	19915	12112	28130	25582	37822	27238	20091	25173	34000	35926	31113	--	--
MWSmce116	252.1	136.06	251.102	C10H13N5O3	[M+H]+	5'-Deoxyadenosine	Nucleotides and derivatives	Nucleotides and derivatives	4754-39-6	1	11838	18923	21162	12637	11935	16412	16919	19042	19770	48320	38058	35015	C05198	--
pme3961	252.11	136	251.102	C10H13N5O3	[M+H]+	2'-Deoxyadenosine	Nucleotides and derivatives	Nucleotides and derivatives	958-09-8	1	272480	381270	398720	184490	143710	176260	395860	251170	303940	539480	513970	463400	C00559	ko00230,ko01100,ko02010
pme2776	253.09	137	252.086	C10H12N4O4	[M+H]+	2'-Deoxyinosine	Nucleotides and derivatives	Nucleotides and derivatives	890-38-0	3	17566	36527	29584	20247	10355	20305	35194	18443	30940	54781	40834	37752	C05512	ko00230,ko01100,ko02010
mws0361	253.22	235.19	254.225	C16H30O2	[M-H]-	Palmitoleic Acid	Lipids	Free fatty acids	373-49-9	2	9	3028.3	2368.7	1902.8	9	9	9	9	9	2687	3480.9	2633.3	C08362	ko00061
Lmcn009122	253.22	235.21	254.225	C16H30O2	[M-H]-	(7Z)-Hexadecenoic acid	Lipids	Free fatty acids	2416-19-5	3	2248	2117.4	2999.1	2325.2	1640.9	1244.2	1114.9	1259.6	1710.8	3130.8	5042.4	3131.3	--	--
pma3101	256.2	124.1	256.082	C11H14NO6+	[M+H]+	Nicotinate D-ribonucleoside	Others	Vitamin	17720-18-2	3	165910	204820	162370	251850	202710	228870	220220	162210	163720	410290	365290	280420	C05841	ko00760,ko01100
mws1488	255.23	237.22	256.24	C16H32O2	[M-H]-	Palmitic acid	Lipids	Free fatty acids	57-10-3	2	6144	7532.9	4948.9	5544.1	6459.8	6172.4	4369.7	5075.7	5019.4	4814.4	5497.7	6897.8	C00249	ko00061,ko00062,ko00071,ko00073,ko01040,ko01100,ko01212
MWSslk133	257.18	195.18	258.183	C14H26O4	[M-H]-	1,14-Tetradecanedioic Acid	Organic acids	Organic acids	821-38-5	3	7434.3	5949.7	6539.4	6144.6	6582.4	7319.9	5445.7	3822.8	6773.8	6271.1	8271.6	5939.1	--	--
Zmyn000110	258.04	78.96	259.046	C6H14NO8P	[M-H]-	D-Glucosamine 1-phosphate	Others	Saccharides and Alcohols	2152-75-2	2	8782	15133	16916	19394	18794	32292	15381	22897	13818	19861	27275	17240	C06156	ko00520,ko01100
mws1090	259.02	97	260.03	C6H13O9P	[M-H]-	Glucose-1-phosphate	Others	Saccharides and Alcohols	59-56-3	1	2552800	3473100	2923100	3920000	2092100	3276300	2910500	2531700	3530200	2511300	2403400	2060700	C00103	ko00010,ko00040,ko00052,ko00500,ko00520,ko00523,ko00561,ko01100,ko01110,ko01240
MWS2442	259.02	96.97	260.03	C6H13O9P	[M-H]-	D-Fructose 6-Phosphate	Others	Saccharides and Alcohols	643-13-0	1	2276900	2447200	2490300	2297200	1938800	2920500	2718000	2507000	3054600	1433300	1795900	1744900	C00085	ko00052,ko00500,ko00710,ko01100,ko01110,ko01200
mws0866	259.02	97	260.03	C6H13O9P	[M-H]-	D-Glucose 6-phosphate	Others	Saccharides and Alcohols	56-73-5	1	2766200	3435200	3585500	2593800	2033100	3518000	3586500	2951200	3887000	2042100	1920800	1852000	C00092	ko00500,ko00524,ko00562,ko00998,ko01100,ko01110
Zmdp002216	261.14	86.1	260.137	C11H20N2O5	[M+H]+	L-γ-Glutamyl-L-leucine	Amino acids and derivatives	Amino acids and derivatives	2566-39-4	1	43806	118080	35752	67260	21528	74094	96259	97166	107960	250210	214400	199860	--	--
MWS4309	262.12	188.07	261.111	C13H15N3O3	[M+H]+	Glycyl-tryptophan	Amino acids and derivatives	Amino acids and derivatives	2390-74-1	3	5627.4	13622	8992.8	9917.5	8849.5	11446	8379.5	5189	11527	46635	39363	40622	--	--
Zmpn000095	261.04	78.96	262.045	C6H15O9P	[M-H]-	Sorbitol-6-phosphate	Others	Saccharides and Alcohols	20479-58-7	3	10410	27179	30228	18057	13583	18874	24274	23644	28437	18587	12948	8381.5	C01096	ko00051,ko01100
MWStz302	264.23	219.17	263.225	C17H29NO	[M+H]+	Microgrewiapine A	Alkaloids	Piperidine alkaloids	1420777-30-5	2	2346.5	7223.7	5091.4	9330.8	5468.7	6775.2	10689	6479.8	9762.5	7015.5	5736.3	5518.9	--	--
Lmtn004049	263.13	204.12	264.136	C15H20O4	[M-H]-	Abscisic acid	Organic acids	Organic acids	21293-29-8	2	12950	8945.6	9341.2	9324.9	9878.9	8949.6	13131	7605.4	10970	19936	21371	15775	C06082	ko00906,ko01100,ko01110,ko04075
Lmlp003161	265.15	177.06	264.147	C14H20N2O3	[M+H]+	N-Feruloylputrescine	Alkaloids	Phenolamine	501-13-3	1	7887400	8161400	6892600	8288100	6686800	7148300	36897000	22332000	33950000	26227000	22249000	25409000	C10497	ko00330,ko01100
pme0230	268.1	136.06	267.097	C10H13N5O4	[M+H]+	Adenosine	Nucleotides and derivatives	Nucleotides and derivatives	58-61-7	1	559690	448580	1339000	319810	226170	351440	483880	345830	474950	988920	868880	820980	C00212	ko00230,ko01100,ko02010
pme1184	268.1	152	267.097	C10H13N5O4	[M+H]+	2'-Deoxyguanosine	Nucleotides and derivatives	Nucleotides and derivatives	961-07-9	3	111890	175470	134040	55650	47960	56823	124060	79942	110910	361000	325620	297140	C00330	ko00230,ko01100,ko02010
mws1060	267.07	135	268.081	C10H12N4O5	[M-H]-	9-(Arabinosyl)hypoxanthine	Nucleotides and derivatives	Nucleotides and derivatives	7013-16-3	1	437700	1381000	641080	526460	308260	530810	802070	453290	803980	2200100	2472500	1833500	--	--
pme1119	269.09	137	268.081	C10H12N4O5	[M+H]+	Inosine	Nucleotides and derivatives	Nucleotides and derivatives	58-63-9	3	29528	53700	24925	34614	39917	20432	41616	37825	26516	207120	164930	136090	C00294	ko00230,ko01100,ko02010
pmp000087	269.1	177.05	268.095	C13H16O6	[M+H]+	2-Feruloyl-sn-glycerol	Phenolic acids	Phenolic acids	-	3	83151	46494	107670	25812	43341	49520	19119	14178	24905	56464	36260	32575	--	--
Lmyn006227	269.05	151	270.053	C15H10O5	[M-H]-	Galangin (3,5,7-Trihydroxyflavone)	Flavonoids	Flavones	548-83-4	2	159080	142840	112530	68081	62802	66348	210180	239010	180020	68231	73714	64759	C10044	ko00941
MWS20151	271.06	153.02	270.053	C15H10O5	[M+H]+	Apigenin; 4',5,7-Trihydroxyflavone	Flavonoids	Flavones	520-36-5	1	39942	39165	28340	25472	18063	23344	65202	70086	60166	25126	9346.8	19674	C01477	ko00941,ko00943,ko00944,ko01100,ko01110
mws0914	271.06	151	272.068	C15H12O5	[M-H]-	Pinobanksin	Flavonoids	Flavanonols	548-82-3	1	101130	97711	82370	133240	112040	117670	193410	167450	145670	57696	55037	60697	C09826	ko00941
pme0376	271.06	151	272.068	C15H12O5	[M-H]-	Naringenin (5,7,4'-Trihydroxyflavanone)	Flavonoids	Flavanones	480-41-1	1	69117	63472	49445	78231	74910	81672	162540	130060	104150	35262	38383	34004	C00509	ko00941,ko00943,ko01100,ko01110
pme2960	273.08	153	272.068	C15H12O5	[M+H]+	Naringenin chalcone; 2',4,4',6'-Tetrahydroxychalcone	Flavonoids	Chalcones	73692-50-9	1	76727	69408	61610	86907	83919	77322	147870	120210	130970	59686	38086	43074	C06561	ko00941,ko01100,ko01110
pme3472	271.09	107.6	272.09	C12H16O7	[M-H]-	Arbutin	Phenolic acids	Phenolic acids	497-76-7	1	324000	285460	343900	177690	188730	181920	329020	239840	247400	353790	430890	341190	C06186	ko00010
Lmmn003323	271.23	225.22	272.235	C16H32O3	[M-H]-	2-Hydroxyhexadecanoic acid	Organic acids	Organic acids	764-67-0	1	50374	31554	35283	34614	42590	39119	27067	28859	31945	64685	87369	67586	--	--
pmp001264	274.27	256.27	273.267	C16H35NO2	[M+H]+	Hexadecylsphingosine	Lipids	Sphingolipids	-	1	956200	859530	835260	734000	920060	873750	984450	979240	847370	1055500	942230	951260	--	--
pma0461	277.22	93.1	276.209	C18H28O2	[M+H]+	14,15-Dehydrocrepenynic acid	Lipids	Free fatty acids	4154-44-3	3	61490	68225	237520	18837	18233	41214	40042	50030	44784	177250	136170	146040	--	--
MWSmce341	279.16	149.03	278.152	C16H22O4	[M+H]+	Butyl isobutyl phthalate	Others	Others	17851-53-5	1	3391500	3710400	3408000	3577600	3663600	3043700	4376100	3643000	3967800	3854800	2909100	3409900	--	--
Lmlp012720	279.16	149.02	278.152	C16H22O4	[M+H]+	Dibutyl phthalate	Phenolic acids	Phenolic acids	84-74-2	1	3396500	3730000	3272300	3429200	3546200	3391500	4535800	3480700	4126900	3580800	3090500	3189400	C14214	--
Lmxp011770	279.16	149.02	278.152	C16H22O4	[M+H]+	Diisobutyl phthalate	Phenolic acids	Phenolic acids	84-69-5	1	3372800	3585200	3305600	3699300	3439000	3133800	4391900	3360900	4311200	3797600	3237400	3314300	C15205	--
Lmhp003013	279.17	177.05	278.163	C15H22N2O3	[M+H]+	N-Feruloyl-Cadaverine	Alkaloids	Phenolamine	-	2	530080	426770	726660	1024500	1010600	1004200	2063700	1238300	1647000	1886700	1600500	1637300	--	--
mws5035	279.17	120.08	278.163	C15H22N2O3	[M+H]+	L-Leucyl-L-phenylalanine	Amino acids and derivatives	Amino acids and derivatives	56217-82-4	3	26959	15924	38262	19912	20019	38638	36512	35685	28948	19383	24971	48376	--	--
pmb0889	279.23	95.1	278.225	C18H30O2	[M+H]+	Punicic acid (9Z,11E,13Z-octadecatrienoic acid)	Lipids	Free fatty acids	544-72-9	3	727080	456820	1185500	268740	233020	422360	357140	451410	351710	1131400	872310	1008600	C08364	--
pmb1650	279.2	149.4	278.225	C18H30O2	[M+H]+	Octadeca-11E,13E,15Z-trienoic acid	Lipids	Free fatty acids	25575-00-2	3	577310	647430	525520	632320	654330	551250	739800	577220	699340	714240	554610	598570	--	--
mws0367	277.22	277.22	278.225	C18H30O2	[M-H]-	α-Linolenic Acid	Lipids	Free fatty acids	463-40-1	1	5932500	4889100	4951900	2635700	3047300	5061400	3831000	3325200	2831300	10738000	12459000	11304000	C06427	ko00592,ko01040,ko01100,ko01110
Lmbn005923	277.22	59.01	278.225	C18H30O2	[M-H]-	Crepenynic acid	Lipids	Free fatty acids	2277-31-8	1	43259	33898	36560	18848	25093	38681	27537	23352	19323	74083	90043	78784	C07289	ko00591
MWSmce692	277.22	59.01	278.225	C18H30O2	[M-H]-	γ-Linolenic Acid	Lipids	Free fatty acids	506-26-3	1	42662	33609	31387	18528	20681	33322	25293	23680	19179	68011	77149	74101	C06426	ko00591,ko01040,ko01100
Lmhn002926	279.05	163.04	280.058	C13H12O7	[M-H]-	p-Coumaroylmalic acid	Phenolic acids	Phenolic acids	-	1	35212	32917	25014	14484	15548	10539	36599	17078	13086	49837	42338	54326	--	--
mws0629	281.11	166	280.106	C13H16N2O5	[M+H]+	L-Aspartyl-L-Phenylalanine	Amino acids and derivatives	Amino acids and derivatives	13433-09-5	1	13926	18711	10391	24250	19253	20634	40849	31723	17647	68371	38107	56216	--	--
pmp001245	280.15	221.08	280.138	C15H22NO4+	[M]+	Feruloylcholine	Alkaloids	Alkaloids	85927-25-9	3	136020	165310	160580	20062	23206	7733.5	115730	103090	133630	123370	93369	97684	--	--
mws1491	279.23	279.23	280.24	C18H32O2	[M-H]-	Linoleic acid	Lipids	Free fatty acids	60-33-3	1	5199100	4067100	3925600	3492800	3383200	5884200	3799900	3097300	2885200	10123000	12209000	9806200	C01595	ko00591,ko01040,ko01100
Lmbn006152	279.23	59.01	280.24	C18H32O2	[M-H]-	(9Z,11E)-Octadecadienoic acid	Lipids	Free fatty acids	2540-56-9	1	5984.7	4708.1	6043.5	4771.5	3865.3	5626.3	4546.7	3943	4172.5	16765	11373	10149	C04056	ko00591
MWS4354	282.12	150.08	281.112	C11H15N5O4	[M+H]+	N6-methyladenosine	Nucleotides and derivatives	Nucleotides and derivatives	1867-73-8	3	12449	15377	22583	8135.1	12825	10232	12345	8961	13453	51401	45184	45534	--	--
Hmhp001812	282.12	136.06	281.112	C11H15N5O4	[M+H]+	2'-O-Methyladenosine	Nucleotides and derivatives	Nucleotides and derivatives	2140-79-6	3	15481	22287	17352	17396	9238.2	17968	17727	17164	22445	70310	71327	47442	--	--
YC512118	282.28	247.24	281.272	C18H35NO	[M+H]+	Oleamide (9-Octadecenamide)	Lipids	Free fatty acids	301-02-0	1	1461	1449.4	828.3	930.74	1198.3	784.8	1120.5	1553.6	1928.8	2241.1	1944.6	1806.3	C19670	--
mws0396	281.25	281.25	282.256	C18H34O2	[M-H]-	Elaidic Acid	Lipids	Free fatty acids	112-79-8	3	18423	18150	33133	65825	41370	27751	36008	23610	26662	18583	19922	25249	C01712	--
mws2623	281.25	281.25	282.256	C18H34O2	[M-H]-	11-Octadecanoic acid(Vaccenic acid)	Lipids	Free fatty acids	506-17-2	3	2848800	2586300	3316900	1971600	2102100	2735100	2601200	1803900	1917900	3842600	5030000	3889700	C21944	--
pme1178	284.1	152	283.092	C10H13N5O5	[M+H]+	Guanosine	Nucleotides and derivatives	Nucleotides and derivatives	118-00-3	1	5378000	4038600	7423300	2367200	1829400	2828000	3850900	3394700	3143100	6375400	6313400	6004300	C00387	ko00230,ko01100,ko02010
Zmyp000878	284.1	152.06	283.092	C10H13N5O5	[M+H]+	Crotonoside; 2-Hydroxyadenosine	Nucleotides and derivatives	Nucleotides and derivatives	1818-71-9	1	9535600	6320400	12637000	4368100	3170800	4762000	6679600	6127400	5772500	11689000	9661100	10444000	C08432	--
mws4160	285.08	270.07	284.068	C16H12O5	[M+H]+	Wogonin (5,7-Dihydroxy-8-Methoxyflavone)	Flavonoids	Flavones	632-85-9	3	18075	9217.3	14610	15126	14195	10827	4496.5	5878.4	3892.4	8061.2	4752.1	3194.4	C10197	--
mws0668	283.07	151	284.076	C10H12N4O6	[M-H]-	Xanthosine	Nucleotides and derivatives	Nucleotides and derivatives	146-80-5	1	151220	319370	141140	180720	90333	189220	373880	205430	339140	343730	436610	385540	C01762	ko00230,ko00232,ko01100,ko01110,ko02010
pma1751	286.09	124	285.085	C12H15NO7	[M+H]+	N-(beta-D-Glucosyl)nicotinate	Others	Vitamin	-	3	12849	15892	12732	15089	15539	13786	6867.4	4833.2	3461.9	36511	29315	34908	--	--
pme0088	285.04	151	286.048	C15H10O6	[M-H]-	Luteolin (5,7,3',4'-Tetrahydroxyflavone)	Flavonoids	Flavones	491-70-3	1	27756	17437	15442	16345	22713	21436	15421	22978	21781	10994	13868	7758.3	C01514	ko00941,ko00944,ko01100,ko01110
mws1521	285.1	121.03	286.105	C13H18O7	[M-H]-	Salicin	Phenolic acids	Phenolic acids	138-52-3	3	1153900	883940	676120	1550600	1260000	908400	1703600	1689800	2012200	134420	167110	184480	C01451	ko00010
MWSslk132	285.21	223.21	286.214	C16H30O4	[M-H]-	Hexadecanedioic acid	Organic acids	Organic acids	505-54-4	3	7889.5	7995.6	6399.5	4964.2	6585.5	4123.8	4894.7	3743.4	4971.4	5515.6	7057.3	5544.6	C19615	ko00073,ko01100
Zmyn005252	285.24	239.24	286.251	C17H34O3	[M-H]-	3-Hydroxy-palmitic acid methyl ester	Lipids	Free fatty acids	51883-36-4	1	9	9	9	9	9	9	9	9	9	7008.2	10831	7511.1	C11849	--
Lmdn006025	287.06	125.02	288.063	C15H12O6	[M-H]-	2-Hydroxy-2,3-dihydrogenistein	Flavonoids	Isoflavones	-	3	20689	13514	15057	18738	14785	23318	12476	13389	8536.7	4089.6	7971.8	9011.5	C12631	ko00943,ko01100,ko01110
mws0064	287.06	135	288.063	C15H12O6	[M-H]-	Eriodictyol (5,7,3',4'-Tetrahydroxyflavanone)	Flavonoids	Flavanones	552-58-9	1	15979	10868	15632	31091	34026	27031	16430	17242	13300	6289.3	6688.9	5012.9	C05631	ko00941,ko01100,ko01110
Zmpn002440	287.06	135.05	288.063	C15H12O6	[M-H]-	3,4,2',4',6'-Pentahydroxychalcone	Flavonoids	Chalcones	73692-51-0	1	5789.1	6026.2	9022.7	20683	17717	17320	10405	13218	8106.8	4082.4	6732	6188.6	C15525	ko00941,ko01100
Lmyn007883	287.22	287.22	288.23	C16H32O4	[M-H]-	9,16-Dihydroxypalmitic acid	Lipids	Free fatty acids	38076-49-2	2	11068	16181	14023	8869.2	4458.5	8334.9	22236	12860	20213	6205.7	9509.1	8414.1	--	--
pme3163	289	97	290.04	C7H15O10P	[M-H]-	D-Sedoheptuiose 7-phosphate	Others	Saccharides and Alcohols	2646-35-7	3	2416100	2033700	1824500	2364600	2208000	1801000	2667300	2484700	2594200	715450	1034500	1083600	--	--
MWSHY0167	291.09	139.04	290.079	C15H14O6	[M+H]+	Catechin	Flavonoids	Flavanols	154-23-4	2	19027	13896	30352	15743	51640	33077	65684	182110	53584	14557	25819	15380	C06562	ko00941,ko01110
pmb2657	289.1	97.1	290.123	C10H18N4O6	[M-H]-	Argininosuccinic acid	Organic acids	Organic acids	2387-71-5	3	54707	73217	117580	38437	47078	45766	48439	41438	44705	31483	29464	32252	C03406	ko00220,ko00250,ko01100,ko01110,ko01230
pmb0502	292.2	147.04	291.195	C16H25N3O2	[M+H]+	p-Coumaroylspermidine	Alkaloids	Phenolamine	-	2	32948	61171	23795	30398	31041	40297	14838	11332	11244	1180000	1214200	807240	--	--
MWSmce689	293.25	95.09	292.24	C19H32O2	[M+H]+	Methyl linolenate	Lipids	Free fatty acids	301-00-8	3	15114	19493	11345	68732	76769	378940	24019	36197	27373	57626	41925	52678	--	--
Zmdn001564	293.11	164.07	294.122	C14H18N2O5	[M-H]-	γ-Glutamylphenylalanine	Amino acids and derivatives	Amino acids and derivatives	7432-24-8	3	9926.8	21488	19931	12019	14002	18294	22462	22418	37531	54482	44228	63015	--	--
pmb0494	295.17	207.07	294.158	C15H22N2O4	[M+H]+	Sinapoylputrescine	Alkaloids	Phenolamine	70185-57-8	3	9	9	9	9	9	9	9	9	9	68022	54146	66691	--	--
Lmbn005443	293.21	235.17	294.219	C18H30O3	[M-H]-	13-KODE; (9Z,11E)-13-Oxooctadeca-9,11-dienoic acid	Lipids	Free fatty acids	54739-30-9	3	10140	4484.5	16042	1268.5	2997.2	5872.4	2769.5	2972.7	3319.9	12047	17452	12313	C14765	ko00591
pmb2792	293.21	193.1	294.219	C18H30O3	[M-H]-	13-Hydroxy-6,9,11-octadecatrienoic acid	Lipids	Free fatty acids	74784-20-6	3	50539	62081	78567	30376	26458	26511	31317	23238	32774	28587	35119	27909	--	--
pmb2787	293.21	275.1	294.219	C18H30O3	[M-H]-	9-Oxo-10E,12Z-octadecadienoic acid	Lipids	Free fatty acids	54232-59-6	3	8621.9	4792.7	20382	1576.6	9	9	9	9	9	12921	13503	12215	C14766	ko00591
pmb2786	293.21	235.17	294.219	C18H30O3	[M-H]-	9-Hydroxy-10,12,15-octadecatrienoic acid	Lipids	Free fatty acids	89886-42-0	3	7270.3	5075.1	12757	1961.7	1387.3	5886.5	3195.5	2061.3	1782.8	12347	19267	11274	C16326	ko00592
Zmyn004732	293.21	185.12	294.219	C18H30O3	[M-H]-	2R-hydroxy-9Z,12Z,15Z-octadecatrienoic acid	Lipids	Free fatty acids	-	1	25154	16591	35549	10642	9555.1	13527	12495	15985	14500	12264	16470	9650.6	C16342	ko00592
Zmpn003368	293.21	195.14	294.219	C18H30O3	[M-H]-	13S-Hydroxy-9Z,11E,15Z-octadecatrienoic acid	Lipids	Free fatty acids	87984-82-5	1	14487	11744	53069	3830.5	3632.4	10249	7351.8	6873.8	9247	28223	32527	29420	C16316	ko00592
Zmyn004676	293.21	113.1	294.219	C18H30O3	[M-H]-	17-Hydroxylinolenic acid	Lipids	Free fatty acids	-	1	34025	48709	63819	26296	27120	68116	36939	39655	42033	126600	183980	121820	C16346	ko00592
Lmcn009539	293.25	293.25	294.256	C19H34O2	[M-H]-	E,E,Z-1,3,12-Nonadecatriene-5,14-diol	Lipids	Free fatty acids	-	2	10636	7553.5	7123.3	4327.3	2908.9	6093	5125.1	2541.1	13322	40391	25507	30296	--	--
Lmqp000329	296.07	104.11	295.056	C8H14N3O7P	[M+H]+	5-Aminoimidazole ribonucleotide	Nucleotides and derivatives	Nucleotides and derivatives	25635-88-5	1	148280	175170	317530	438580	392380	590560	220660	404540	302510	607630	585830	501590	--	--
Hmqp005411	297.24	81.07	296.234	C18H32O3	[M+H]+	9-Oxo-12Z-Octadecenoic acid	Lipids	Free fatty acids	112543-32-5	3	41898	45788	138240	25474	18934	41841	49118	36600	49655	170510	127470	140120	--	--
Hmqp005455	297.24	81.07	296.234	C18H32O3	[M+H]+	15(R)-Hydroxylinoleic Acid	Lipids	Free fatty acids	177931-23-6	3	47583	53144	140680	29999	18430	41276	48275	50404	53913	169310	120090	145640	--	--
pmb2799	295.23	195.2	296.235	C18H32O3	[M-H]-	12,13-Epoxy-9-Octadecenoic Acid	Lipids	Free fatty acids	6799-85-5	1	32588	26224	72881	13088	12645	30072	16422	14680	16843	57638	86699	60079	C14826	ko00591,ko01100
Lmbn005369	295.23	195.14	296.235	C18H32O3	[M-H]-	13(S)-HODE;13(S)-Hydroxyoctadeca-9Z,11E-dienoic acid	Lipids	Free fatty acids	10219-69-9	1	135200	175150	359040	71894	80992	167630	100830	106480	102380	491930	665190	493700	C14762	ko00591
Lmbn005662	295.23	171.1	296.235	C18H32O3	[M-H]-	9(10)-EpOME;(9R,10S)-(12Z)-9,10-Epoxyoctadecenoic acid	Lipids	Free fatty acids	16833-56-0	1	74902	58675	215530	23997	20042	51954	35759	35672	33913	145470	208270	148930	C14825	ko00591,ko01100
Rfmb091	295.23	195.14	296.235	C18H32O3	[M-H]-	9S-Hydroxy-10E,12Z-octadecadienoic acid	Lipids	Free fatty acids	15514-85-9	2	99347	124930	280450	52208	55080	123740	75030	79586	80810	363660	460110	363870	C14767	ko00591
pme1474	298.1	136	297.09	C11H15N5O3S	[M+H]+	5'-Deoxy-5'-(methylthio)adenosine	Nucleotides and derivatives	Nucleotides and derivatives	2457-80-9	1	8574200	11167000	9624500	10994000	9242700	9714900	9450700	10620000	10568000	11144000	9811600	9907400	C00170	ko00270,ko00908,ko01100
pmb0197	298.1	166.3	297.107	C11H15N5O5	[M+H]+	N7-Methylguanosine	Nucleotides and derivatives	Nucleotides and derivatives	20244-86-4	3	4447.1	4062.1	2509.8	1842.7	4013.3	3131.2	6321.7	4288.7	7557.9	39462	28350	27695	C20674	--
Zmyn004714	297.24	183.14	298.251	C18H34O3	[M-H]-	Ricinoleic acid	Lipids	Free fatty acids	141-22-0	2	6414.8	7146.7	8790.8	3293.6	3760.5	8267.3	4608.9	3247	5055.2	16616	19989	13983	C08365	--
pmf0297	297.32	183.1	298.324	C20H42O	[M-H]-	1-Eicosanol	Lipids	Free fatty acids	629-96-9	3	9634.6	8866.2	8023.8	4129.1	5652.2	8582.7	4526.2	5600.5	4079.8	14387	20519	13235	--	--
Lmjp004941	301.07	286.05	300.063	C16H12O6	[M+H]+	Rhamnocitrin (7-Methylkaempferol)	Flavonoids	Flavonols	569-92-6	1	997290	1231000	951220	580740	694300	632060	1140400	1292700	1020000	595520	501880	462230	C17059	--
pmp000001	301.07	286.05	300.063	C16H12O6	[M+H]+	Hispidulin (5,7,4'-Trihydroxy-6-methoxyflavone)	Flavonoids	Flavones	1447-88-7	3	933980	1015400	892360	621840	651710	547350	1157400	1159300	926380	576980	512360	466310	C10058	--
Zmhp003514	301.07	286.05	300.063	C16H12O6	[M+H]+	6,7,8-Tetrahydroxy-5-methoxyflavone	Flavonoids	Flavones	-	3	915810	1046200	953540	622700	673750	583280	1130800	1274900	892140	558680	478600	481840	--	--
mws0058	299.06	284	300.063	C16H12O6	[M-H]-	Diosmetin (5,7,3'-Trihydroxy-4'-methoxyflavone)	Flavonoids	Flavones	520-34-3	1	1777700	2044500	1536300	943980	1335900	1210000	1981100	2019000	1551700	762420	998360	750070	C10038	--
Zmhn003257	299.06	284.04	300.063	C16H12O6	[M-H]-	5,7,2'-Trhiyroxy-8-methoxyflavone	Flavonoids	Flavones	-	1	3033500	3229400	2651100	1686500	1950600	1609200	3060600	3387200	2308800	1250600	1457300	1399300	--	--
Lmcp004693	301.07	258.05	300.063	C16H12O6	[M+H]+	Kaempferide (3,5,7-Trihydroxy-4'-methoxyflavone)	Flavonoids	Flavonols	491-54-3	2	9650.8	9653	2891.2	9	2922.8	2922	8705.2	8708.2	4839.8	5819.2	3899	1948	C10098	ko00944
Zmhn001926	299.08	137.02	300.084	C13H16O8	[M-H]-	1-O-Salicyloyl-β-D-glucose	Phenolic acids	Phenolic acids	60517-74-0	1	3854600	6698200	2034200	2073500	3133800	2671500	1290700	1150700	1019400	2582600	3381500	3351000	--	--
Zmhn001358	299.08	137.02	300.084	C13H16O8	[M-H]-	4-O-Glucosyl-4-hydroxybenzoic acid	Phenolic acids	Phenolic acids	-	1	699780	689190	523540	202700	233900	300180	233210	227070	230940	220100	340800	343240	--	--
Hmtn001302	299.08	137.02	300.085	C13H16O8	[M-H]-	Glucosyloxybenzoic acid	Phenolic acids	Phenolic acids	-	1	3749100	5795700	1542000	1443300	2195500	2597500	1491200	1063600	1144500	2819700	3699800	2706800	--	--
pmc1990	299.1	223.1	300.1	C17H16O5	[M-H]-	4'-Hydroxy-5,7-dimethoxyflavanone	Flavonoids	Flavanols	-	3	3099600	4777500	2662500	2778300	2273800	4182100	4139800	2861900	3505200	1895200	2315000	2397200	--	--
Zmyn005384	299.26	253.26	300.266	C18H36O3	[M-H]-	2R-Hydroxyoctadecanoic Acid	Lipids	Free fatty acids	26633-48-7	1	13899	10604	9401.1	14065	20294	11172	10306	13397	10201	291310	421530	280850	C03042	--
MWS5235	299.26	253.25	300.266	C18H36O3	[M-H]-	12-Hydroxyoctadecanoic acid	Lipids	Free fatty acids	106-14-9	3	12639	12822	12005	11259	12884	12353	11768	9440.2	11062	11119	12247	8610.4	--	--
Lmqn008288	299.26	299.26	300.267	C18H36O3	[M-H]-	3-Hydroxyoctadecanoic Acid	Lipids	Free fatty acids	45261-96-9	3	64905	68867	71674	64754	68642	50387	53833	47138	47747	102120	70137	97438	--	--
mws1349	302.31	109.2	301.298	C18H39NO2	[M+H]+	Dihydrosphingosine	Lipids	Sphingolipids	764-22-7	1	9	9	9	9	9	9	9	9	9	63294	65919	56482	C00836	ko00600,ko01100
Hmyp002315	303.04	257.04	302.042	C15H10O7	[M+H]+	3,5,7,4'-Tetrahydroxy-Coumaronochromone	Others	Others	-	1	3865.2	16458	6769.5	22314	41894	32002	34836	30971	33926	33127	17281	13620	--	--
Hmqn000843	301.09	123.01	302.1	C13H18O8	[M-H]-	Tachioside	Phenolic acids	Phenolic acids	109194-60-7	2	629480	539500	493650	689760	705100	681450	523610	549760	476070	1240300	1600300	1511300	--	--
Zmhn000892	301.09	139.05	302.1	C13H18O8	[M-H]-	4-O-Glucosyl-3,4-dihydroxybenzyl alcohol	Phenolic acids	Phenolic acids	-	3	84345	58332	77483	78416	59580	84025	86109	77135	59237	143050	131250	112220	--	--
MWSmce549	303.25	57.07	302.246	C17H34O4	[M+H]+	1-Monomyristin	Lipids	Free fatty acids	589-68-4	1	180830	174140	165380	124380	148060	154550	212170	189960	165200	188670	121270	160580	--	--
mws1375	304.15	185.09	303.143	C12H21N3O6	[M+H]+	Nicotianamine	Amino acids and derivatives	Amino acids and derivatives	34441-14-0	3	3129.2	4179.2	5213.4	5782.4	1041.7	3161.4	5503.1	3467	2747.7	8386	8330.2	10426	C05324	--
mws0044	303.05	125.02	304.058	C15H12O7	[M-H]-	Taxifolin(Dihydroquercetin)	Flavonoids	Flavanonols	480-18-2	1	36665	38263	82623	63964	83858	70687	57647	37576	41696	19197	25666	22748	C01617	ko00941,ko01100,ko01110
pmn001610	307.26	307.3	308.272	C20H36O2	[M-H]-	Eicosadienoic acid	Lipids	Free fatty acids	5598-38-9	2	179430	174260	194570	96840	107710	144060	167150	131550	98751	549420	832630	573850	C16525	ko01040
Lmhn003074	309.06	193.05	310.069	C14H14O8	[M-H]-	Feruloylmalic acid	Phenolic acids	Phenolic acids	-	1	89310	174090	36579	194750	79906	99862	237890	121190	118080	810450	743840	653120	--	--
pmb2791	309.21	209.1	310.1	C18H30O4	[M-H]-	9-Hydroperoxy-10E,12,15Z-octadecatrienoic acid	Lipids	Free fatty acids	111004-08-1	3	10157	9934	26126	6940.9	9404.2	10371	9554.3	5166.2	9927.8	9094.8	8672	7203.9	C16321	ko00592,ko01110
Zmdp001857	311.12	165.05	310.116	C14H18N2O6	[M+H]+	γ-Glutamyltyrosine	Amino acids and derivatives	Amino acids and derivatives	7432-23-7	3	40793	102310	30111	40439	16915	41216	98845	64061	113230	44416	47307	35156	--	--
Zmzn003953	309.2	227.2	310.214	C18H30O4	[M-H]-	13(s)-hydroperoxy-(9z,11e,15z)-octadecatrienoic acid	Lipids	Free fatty acids	67597-26-6	1	82649	69923	56709	62112	64065	70443	48912	32935	35434	56641	123620	57721	C04785	ko00592,ko01100,ko01110
Zmyn004449	309.21	171.1	310.214	C18H30O4	[M-H]-	9-Hydroxy-12-oxo-10(E),15(Z)-octadecadienoic acid	Lipids	Free fatty acids	-	1	10242	5797.2	13731	3246.6	3330.6	7088.4	3635.3	4083.4	3927.7	2820.3	4109	3063.1	C21923	ko00592,ko01110
Hmqp006221	311.26	279.32	310.25	C19H34O3	[M+H]+	13-Hydroxy-9Z,11E-octadecadienoic acid	Lipids	Free fatty acids	18104-45-5	3	869.37	760.58	789.11	2955.1	2506.8	17986	1602.8	1584.7	1166.8	1429.1	1302.4	1740.8	--	--
Hmtn001358	310.09	148.04	311.101	C14H17NO7	[M-H]-	2-(D-Glucosyloxy)-4-hydroxybenzeneacetonitrile	Alkaloids	Phenolamine	-	2	17402	21721	17380	11444	10707	20024	16788	19399	13154	13867	11467	5669.8	--	--
Lmcp002302	312.13	180.09	311.123	C12H17N5O5	[M+H]+	N6-(2-Hydroxyethyl)adenosine	Nucleotides and derivatives	Nucleotides and derivatives	4338-48-1	3	9449.2	9822	8100.4	11833	12222	10844	14529	7438.7	10129	27661	23673	19166	--	--
pme3967	312.13	180	311.123	C12H17N5O5	[M+H]+	2-(Dimethylamino)guanosine	Nucleotides and derivatives	Nucleotides and derivatives	2140-67-2	3	5823	5852.8	3132.4	8477.4	5857.7	8105.2	6756.6	3595.1	11685	16260	19699	15025	--	--
pmp000804	313.14	277.2	312.136	C19H20O4	[M+H]+	Isobavachalcone D	Flavonoids	Chalcones	-	3	11883	30134	5667.3	23359	11363	35374	43215	17771	44213	25277	19888	22331	--	--
pmn001689	311.22	223.17	312.23	C18H32O4	[M-H]-	9-Hydroxy-12-oxo-15(Z)-octadecenoic acid	Lipids	Free fatty acids	-	3	61355	76533	124620	23618	10688	33200	49314	30616	40643	34567	42742	34237	C21924	ko00592,ko01110
pmb2804	311.1	171.3	312.23	C18H32O4	[M-H]-	13S-Hydroperoxy-9Z,11E-octadecadienoic acid	Lipids	Free fatty acids	33964-75-9	3	70206	42580	148910	37164	19129	39531	42228	37174	40920	32833	36434	30266	C04717	ko00591,ko01100
Lmbn004685	311.22	223.17	312.23	C18H32O4	[M-H]-	5S,8R-DiHODE; (5S,8R,9Z,12Z)-5,8-Dihydroxyoctadeca-9,12-dienoate	Lipids	Free fatty acids	-	3	61629	85821	128360	24954	10538	30032	51833	37975	50276	34484	46660	35777	C20186	ko00591
Rfmb087	311.22	293.21	312.23	C18H32O4	[M-H]-	9-Hydroxy-13-oxo-10-octadecenoic Acid	Lipids	Free fatty acids	-	3	1310900	590020	4256800	231200	172070	238350	224230	317980	189710	528530	693140	551640	--	--
Lmmn002179	313.09	107.05	314.1	C14H18O8	[M-H]-	Methyl salicylate-2-O-glucoside	Phenolic acids	Phenolic acids	10019-60-0	2	61946	75201	51170	48407	50269	44534	54211	36281	58141	30666	32902	38984	--	--
Lmbn007891	313.24	183.14	314.246	C18H34O4	[M-H]-	Hydroxy ricinoleic acid	Lipids	Free fatty acids	-	2	4178.4	8504.4	9227.7	5731.1	2859.1	9253.1	8665.8	5579.3	12691	38744	49187	37155	--	--
pmp000003	317.07	302.04	316.058	C16H12O7	[M+H]+	Nepetin (5,7,3',4'-Tetrahydroxy-6-methoxyflavone)	Flavonoids	Flavones	520-11-6	1	60148	34621	75744	104100	95382	99853	123660	99637	132630	27953	21903	20206	--	--
pmn001367	315.07	153.02	316.079	C13H16O9	[M-H]-	Protocatechuic acid-4-O-glucoside	Phenolic acids	Phenolic acids	-	1	1102600	1546900	1068600	384410	478440	561630	516190	503090	329740	680310	714380	653330	--	--
pmb2871	315.07	153	316.079	C13H16O9	[M-H]-	1-O-Gentisoyl-β-D-glucoside	Phenolic acids	Phenolic acids	23445-11-6	1	623850	862750	649940	411470	398230	546430	420090	381370	304220	434460	528970	441290	--	--
pmn001553	315.11	153.1	316.116	C14H20O8	[M-H]-	Cimidahurinine	Phenolic acids	Phenolic acids	142542-89-0	2	664930	1548900	238250	634360	541080	569670	491440	456080	336080	625730	770020	627200	--	--
Zmtn001661	315.11	153.02	316.116	C14H20O8	[M-H]-	Vanilloloside	Phenolic acids	Phenolic acids	74950-96-2	1	830100	1435200	899350	534540	578720	709300	457570	412760	280970	644330	583360	636740	--	--
Hmtn001120	315.11	153.06	316.116	C14H20O8	[M-H]-	5-(2-Hydroxyethyl)-2-O-glucosylphenol	Phenolic acids	Phenolic acids	-	2	478220	1192800	233460	501830	502370	409640	408910	374920	250510	459190	626740	543480	--	--
pmb0751	321.1	147.3	320.09	C16H16O7	[M+H]+	Trans-5-O-(p-Coumaroyl)shikimate	Phenolic acids	Phenolic acids	-	3	502540	355060	400670	274630	258020	188130	419200	295390	467700	245440	158660	239580	C02947	ko00940,ko00941,ko00945,ko01100,ko01110
mws0582	322.11	130	321.099	C11H19N3O6S	[M+H]+	S-(Methyl)glutathione	Amino acids and derivatives	Amino acids and derivatives	2922-56-7	1	86572	54060	145680	62470	44682	59472	50612	60263	32433	55017	71094	54464	C11347	--
pme3174	324.06	112	323.052	C9H14N3O8P	[M+H]+	Cytidine 5'-monophosphate(Cytidylic acid)	Nucleotides and derivatives	Nucleotides and derivatives	63-37-6	2	54219	46904	63036	7065.5	6698	17120	20426	14195	28474	6425.5	4829.6	8849.5	C00055	ko00240,ko01100
pme3188	323.03	211	324.036	C9H13N2O9P	[M-H]-	Uridine 5'-monophosphate	Nucleotides and derivatives	Nucleotides and derivatives	58-97-9	1	215520	119750	263530	41534	42909	39253	53563	42949	44128	88789	76384	75191	C00105	ko00240,ko01100,ko01240
Hmqp006023	326.27	309.27	324.266	C20H36O3	[M+H]+	Ethyl 9-Hydroxy-10,12-octadecadienoic acid	Lipids	Free fatty acids	-	2	2414.6	1905.1	1003	1097.5	1037.3	1010.7	864.9	912.53	701.88	11285	8294.9	11582	--	--
mws0983	326.31	62.06	325.298	C20H39NO2	[M+H]+	N-Oleoylethanolamine	Alkaloids	Alkaloids	111-58-0	2	26213	17508	13251	8947	12470	11733	12854	8778.5	7697.4	134630	88639	119790	C20792	--
Jmwn002494	325.09	119.05	326.1	C15H18O8	[M-H]-	(2E)-3-[4-(β-D-glucopyranoside)-phenylacrylic]-acid	Phenolic acids	Phenolic acids	-	2	59220	49049	53481	43452	41571	51212	29866	22813	29122	22196	21771	21969	--	--
Hmhn003067	325.09	119.05	326.1	C15H18O8	[M-H]-	Phenylpropionic acid-O-β-D-glucopyranoside	Phenolic acids	Phenolic acids	-	1	116760	198700	165090	100790	168540	109440	128620	95056	146460	120250	145680	144160	--	--
Lmsn003111	325.09	145.03	326.1	C15H18O8	[M-H]-	1-O-p-Coumaroyl-β-D-glucose	Phenolic acids	Phenolic acids	7139-64-2	1	318100	280140	223460	77518	72191	80196	48135	62080	49725	558460	731830	595250	C16827	--
Zmhn002301	325.09	163.04	326.1	C15H18O8	[M-H]-	p-Coumaric acid-4-O-glucoside	Phenolic acids	Phenolic acids	117405-48-8	1	174690	267750	203220	148180	148660	112060	210210	133320	193050	198880	279130	199600	C06739	--
Lmqn009304	325.11	293.08	326.115	C19H18O5	[M-H]-	Eucalyptin (5-Hydroxy-7,4'-dimethoxy-6,8-dimethylflavone)	Flavonoids	Flavanones	3122-88-1	3	25076	20490	11255	23618	20926	40371	17904	15347	14903	21955	24558	19953	--	--
Lmqn000351	325.11	59.01	326.121	C12H22O10	[M-H]-	Rutinose	Others	Saccharides and Alcohols	90-74-4	3	12023	11866	12043	10824	1920.8	6340.8	9384	7588.3	1176.4	21382	17189	18454	C08247	--
Smcp000882	328.13	310.12	327.132	C15H21NO7	[M+H]+	N-benzoyl-2-aminoethyl-β-D-glucopyranoside	Others	Others	-	1	108090	408770	246040	157030	122160	145980	407220	291750	346320	194150	164000	152670	--	--
pmn001690	327.14	165.09	328.152	C16H24O7	[M-H]-	3-Hydroxy-4-isopropylbenzylalcohol-3-O-glucoside	Phenolic acids	Phenolic acids	-	3	5010	8074	7487.2	7498	12476	9303.8	27098	9968	22931	19298	10585	16811	--	--
pmn001691	327.22	291.2	328.225	C18H32O5	[M-H]-	9,12,13-Trihydroxy-10,15-octadecadienoic acid	Lipids	Free fatty acids	-	1	57197	88087	206070	55255	19237	58115	87574	37960	80446	67356	98689	70175	--	--
mws0884	328.05	134.2	329.053	C10H12N5O6P	[M-H]-	Cyclic 3',5'-Adenylic acid	Nucleotides and derivatives	Nucleotides and derivatives	60-92-4	1	29390	26250	86098	14245	9012.4	21652	18157	20076	24466	36440	36807	41905	C00575	ko00230,ko01100
Lmqp006559	330.34	312.33	329.327	C20H43NO2	[M+H]+	2-Amino-1,3-eicosanediol	Others	Saccharides and Alcohols	-	1	175770	191310	169270	158160	178600	182380	200200	182470	204440	120600	118570	116480	--	--
Zmlp005013	331.04	299.02	330.038	C16H10O8	[M+H]+	3,3'-O-Dimethylellagic Acid	Tannins	Tannin	2239-88-5	2	9746	6180.7	8440.2	4464.8	5582.3	4831.6	5300	2972.5	5673.7	2904.4	3645.9	3098.5	--	--
Lmcp004369	331.08	287.05	330.074	C17H14O7	[M+H]+	Quercetin-3',4'-dimethyl ether	Flavonoids	Flavonols	3306-29-4	1	57135	48174	36750	29052	24632	80658	23243	88140	24225	21616	18586	20702	--	--
Hmhp005160	331.07	316.05	330.074	C17H14O7	[M+H]+	Rehderianin I	Flavonoids	Flavonols	90965-30-3	3	2789600	2955700	3700600	4103900	4053600	4041400	4331300	4089900	3872900	2435900	2060700	2149700	--	--
Lmzp004885	331.08	315.05	330.074	C17H14O7	[M+H]+	Tricin (5,7,4'-Trihydroxy-3',5'-dimethoxyflavone)	Flavonoids	Flavones	520-32-1	1	5407100	5691500	6257000	7681100	7558900	7289300	7551700	7996600	7468200	4615800	3999200	4147400	C10193	--
pmp000004	331.08	316.06	330.074	C17H14O7	[M+H]+	4',5,7-Trihydroxy-3',6-dimethoxyflavone (Jaceosidin)	Flavonoids	Flavones	18085-97-7	2	3208200	3164100	3693800	4251300	4256900	4841900	4524000	4681300	4353700	2757100	2322200	2376700	--	--
Lmtn002565	329.11	167.03	330.095	C14H18O9	[M-H]-	1-O-Vanilloyl-D-Glucose	Phenolic acids	Phenolic acids	-	3	18338	23113	17266	30885	18928	33022	15458	11417	8418.8	10028	16060	17178	C20470	--
pmn001517	329.12	167	330.131	C15H22O8	[M-H]-	3,4,5-Trimethoxyphenyl-1-O-Glucoside	Phenolic acids	Phenolic acids	-	3	7655700	7135900	8549000	5283000	6511500	7095300	13148000	14767000	11885000	1804700	1789700	2938600	--	--
Hmqn003054	329.23	311.23	330.24	C18H34O5	[M-H]-	9,10,11-Trihydroxy-12-octadecenoic acid	Lipids	Free fatty acids	61911-67-9	1	87840	108060	212340	79291	30631	87561	128220	53185	110570	92679	121290	99463	--	--
Lmbn004240	329.23	199.13	330.241	C18H34O5	[M-H]-	9,10-Dihydroxy-12,13-epoxyoctadecanoic acid	Lipids	Free fatty acids	-	1	4327.6	8481.8	1504.7	7483.4	3044	11049	16989	3729.1	16140	7795.2	7543.6	8650.8	C14837	ko00591
pmn001694	329.23	229.15	330.241	C18H34O5	[M-H]-	9,10,13-Trihydroxy-11-Octadecenoic Acid	Lipids	Free fatty acids	29907-57-1	1	1614600	2085000	4165600	1503000	593480	1802100	2226600	1116600	2127000	1946800	2315700	2075500	C14835	ko00591
Lmbn003970	329.23	211.14	330.241	C18H34O5	[M-H]-	9,12,13-TriHOME; 9(S),12(S),13(S)-Trihydroxy-10(E)-octadecenoic acid	Lipids	Free fatty acids	97134-11-7	1	2652700	3707800	6668100	2508000	902540	2765800	3598700	1656800	3484400	2872700	3590000	3031400	C14833	ko00591
pmp001284	331.28	313.27	330.277	C19H38O4	[M+H]+	Monopalmitin	Lipids	Glycerol ester	542-44-9	1	63989	52481	58818	47220	51810	52948	62612	73535	63123	68326	57331	69473	--	--
pme3184	332.08	136	331.068	C10H14N5O6P	[M+H]+	2'-Deoxyadenosine-5'-monophosphate	Nucleotides and derivatives	Nucleotides and derivatives	653-63-4	2	35044	11775	36603	29242	22218	26581	17031	17081	32137	59351	34959	53867	C00360	ko00230,ko01100
pmb0789	332.13	152.07	331.127	C14H21NO8	[M+H]+	Pyridoxine-5'-O-glucoside	Others	Vitamin	-	3	45218	32351	28050	107440	87325	103170	104660	114130	82880	131770	127430	133600	C03996	--
pmc0066	333.05	137.05	332.052	C10H13N4O7P	[M+H]+	2'-Deoxyinosine-5'-monophosphate	Nucleotides and derivatives	Nucleotides and derivatives	3393-18-8	3	2978100	3117700	2766500	1021800	1635400	1285500	1504300	1462100	1720200	2933700	2814900	2600500	C06196	ko00230
Zmhn001703	331.07	169.02	332.074	C13H16O10	[M-H]-	5-O-Galloyl-D-hamamelose	Phenolic acids	Phenolic acids	-	1	248590	236430	231320	127610	176680	182250	157410	135480	145790	68881	78640	44188	--	--
Lmfn000604	331.07	169.01	332.074	C13H16O10	[M-H]-	6-O-Galloyl-D-glucose*	Phenolic acids	Phenolic acids	13186-19-1	1	264010	230260	252180	142120	167790	167520	148980	109560	114320	43334	83413	88071	--	--
Hmln000659	331.07	169.01	332.075	C13H16O10	[M-H]-	3-O-Galloyl-D-glucose*	Phenolic acids	Phenolic acids	-	1	267650	266920	236270	144740	165790	212310	183110	121990	138000	75099	111630	88578	--	--
Lmsp008443	333.1	167.03	332.09	C17H16O7	[M+H]+	3,3',5-Trihydroxy-4',7-dimethoxyflavanone	Flavonoids	Flavanones	-	3	6249.4	10643	10069	16882	21592	15138	8087.8	14094	7814.2	8559.7	10072	4182.3	--	--
Lmmn001294	331.1	153.02	332.111	C14H20O9	[M-H]-	Koaburaside	Phenolic acids	Phenolic acids	41653-73-0	1	681460	483390	486240	413210	414020	422350	460800	481180	319250	593660	733980	829160	--	--
mws0675	335.06	123	334.057	C11H15N2O8P	[M+H]+	β-Nicotinamide mononucleotide	Nucleotides and derivatives	Nucleotides and derivatives	1094-61-7	3	73191	89508	167370	29121	21150	15953	58068	15069	28557	14971	10079	7201.8	C00455	ko00760,ko01100
MWStz294	337.15	177.05	336.147	C20H20N2O3	[M+H]+	N-Feruloyltryptamine	Alkaloids	Plumerane	53905-13-8	1	157280	120420	158270	283570	357750	382270	1055300	1271200	979870	289130	258680	262600	--	--
pmb0382	339.09	177.2	338.079	C19H14O6	[M+H]+	O-Feruloyl 4-hydroxycoumarin	Lignans and Coumarins	Coumarins	-	2	173220	106600	207990	91408	113120	67179	39990	58111	57554	94160	103170	109630	--	--
pmb1207	339.09	249.04	338.079	C19H14O6	[M+H]+	O-Feruloyl 3-hydroxycoumarin	Lignans and Coumarins	Coumarins	-	2	1464300	1777800	1579300	2674500	2346700	3154700	866480	736060	901180	1077900	872800	1037200	--	--
pmb3074	337.09	191.05	338.1	C16H18O8	[M-H]-	5-O-p-Coumaroylquinic acid*	Phenolic acids	Phenolic acids	1899-30-5	1	1822900	1060100	778270	1070000	686760	335900	2219200	1485100	1776000	585020	710790	568520	C12208	ko00940,ko00941,ko00945,ko01110
pmb3068	337.09	173.1	338.1	C16H18O8	[M-H]-	1-O-p-Coumaroylquinic acid*	Phenolic acids	Phenolic acids	-	1	334410	202200	248780	173230	137420	70394	352110	266040	245040	125810	143620	137910	--	--
pmn001421	337.09	191.05	338.1	C16H18O8	[M-H]-	3-O-p-Coumaroylquinic acid*	Phenolic acids	Phenolic acids	87099-71-6	1	1866900	989900	789660	1208900	696130	398010	2297200	1545500	1849100	680840	842800	635300	--	--
Zmyn000083	338.99	78.96	339.996	C6H14O12P2	[M-H]-	D-Glucose 1,6-bisphosphate	Others	Saccharides and Alcohols	10139-18-1	3	36523	30916	19855	20614	41024	34452	24612	51029	24198	35806	41829	35987	C01231	ko00500,ko01100
pme3311	339	97	339.996	C6H14O12P2	[M-H]-	D-Fructose-1,6-biphosphate	Others	Saccharides and Alcohols	488-69-7	3	174150	227450	232320	123500	177230	164220	130800	383910	84917	104970	94754	83732	C00354	ko00400,ko00710,ko01100,ko01110,ko01200
pma0149	341.08	207.07	340.079	C15H16O9	[M+H]+	Sinapoyl malate	Phenolic acids	Phenolic acids	92344-58-6	3	58889	42626	65342	9	9	9	68659	58138	77294	38969	45022	67834	C02887	ko00940
Xmgp006913	341.14	137.06	340.131	C20H20O5	[M+H]+	2,4,2',4'-tetrahydroxy-3'-prenylchalcone	Flavonoids	Chalcones	-	3	171230	168230	185430	246480	279420	313480	231590	359120	219860	116660	103490	93853	--	--
Lman002731	341.09	135.04	342.095	C15H18O9	[M-H]-	Grevilloside F	Phenolic acids	Phenolic acids	1094004-50-8	1	400170	759780	590610	258330	183980	196560	327680	374040	416740	478460	968500	477380	--	--
Lmsn002548	341.09	161.02	342.095	C15H18O9	[M-H]-	1-O-Caffeoyl-β-D-glucose	Phenolic acids	Phenolic acids	14364-08-0	1	483100	291740	174830	314900	174790	240680	196040	286390	207290	443250	540830	528710	C10433	--
Zmhn001793	341.09	179.03	342.096	C15H18O9	[M-H]-	6-O-Caffeoyl-D-glucose	Phenolic acids	Phenolic acids	-	1	1196600	1576800	1052800	444760	482980	595620	1062600	1308600	1013600	1231200	1365000	1324800	--	--
MA10039641	341.11	89.02	342.116	C12H22O11	[M-H]-	Lactobiose	Others	Saccharides and Alcohols	63-42-3	1	2106200	1719100	2304000	2213800	1791000	1969100	1779400	1355200	1345500	2369300	1710700	2454300	C00243	ko00052,ko01100,ko02010
MWSmce203	341.12	73.03	342.116	C12H22O11	[M-H]-	D-(+)-Cellobiose	Others	Saccharides and Alcohols	528-50-7	3	15806	13521	10474	9669.2	10031	12994	12329	10868	11092	36351	33757	22273	--	--
mws5038	341.11	89.02	342.116	C12H22O11	[M-H]-	Isomaltulose	Others	Saccharides and Alcohols	13718-94-0	1	1624300	760090	802700	786750	706960	645310	440430	567730	698930	1017100	891220	910160	C01742	--
Zmjn000425	341.11	89.02	342.116	C12H22O11	[M-H]-	D-Lactulose	Others	Saccharides and Alcohols	4618-18-2	1	684080	591100	714460	627160	397130	668410	407140	716750	405380	858290	779030	912950	C07064	--
Lmsn000381	341.11	89.02	342.116	C12H22O11	[M-H]-	D-Maltose	Others	Saccharides and Alcohols	69-79-4	1	841620	730210	841740	895490	626790	494390	597640	774380	956270	597490	694900	503630	C01971	--
mws0264	341.11	119	342.116	C12H22O11	[M-H]-	D-Trehalose	Others	Saccharides and Alcohols	99-20-7	3	339270	421510	308560	511270	402020	541120	324670	398530	417840	549430	539710	478190	C01083	ko00500,ko01100,ko01110,ko02010
mws1333	341.11	113	342.116	C12H22O11	[M-H]-	Melibiose	Others	Saccharides and Alcohols	585-99-9	1	206160	250220	220840	378140	340020	240560	265770	319510	175960	293310	463830	305960	C05402	ko00052,ko01100,ko02010
mws1080	341.11	179	342.116	C12H22O11	[M-H]-	Galactinol	Others	Saccharides and Alcohols	3687-64-7	1	1079400	812150	1446500	894740	2000200	871400	789840	733540	737040	1173200	1157300	1155400	C01235	ko00052,ko01100
pme0519	341.11	119.03	342.116	C12H22O11	[M-H]-	D-Sucrose	Others	Saccharides and Alcohols	57-50-1	1	743130	739020	1166200	1427800	1178900	966810	793600	775400	530570	963020	1545200	798350	C00089	ko00052,ko00500,ko01100,ko01110,ko02010
mws0906	341.12	179	342.131	C16H22O8	[M-H]-	Coniferin	Phenolic acids	Phenolic acids	531-29-3	2	1009800	1602300	1257200	527900	564120	622030	1134400	1310900	1130000	1169000	1401600	1317900	C00761	ko00940
mws1474	345.1	284	344.09	C18H16O7	[M+H]+	5,7-Dihydroxy-3',4',5'-trimethoxyflavone	Flavonoids	Flavones	18103-42-9	3	10033	9504.7	10342	17816	16876	15192	9751.3	11272	9274.4	7596.6	5810.9	4237.1	C19807	--
Lmjn005592	343.08	313.04	344.09	C18H16O7	[M-H]-	Cirsilineol (4',5-Dihydroxy-3',6,7-trimethoxyflavone)	Flavonoids	Flavanones	41365-32-6	3	12931	14066	21851	23055	22319	21603	11564	12737	13289	8825.9	9591.2	9857.5	C10032	--
Zmln000899	343.11	181.05	344.111	C15H20O9	[M-H]-	Syringaldehyde-4-O-glucoside	Phenolic acids	Phenolic acids	-	2	48108	38354	21439	30870	32584	48644	19734	9834.5	35652	29759	41414	28610	--	--
Lmmn000774	343.1	181.05	344.111	C15H20O9	[M-H]-	Dihydrocaffeoylglucose	Phenolic acids	Phenolic acids	-	3	159910	153270	121670	55661	53869	52380	33904	137760	115410	84780	87311	77737	--	--
HJAP058	345.1	284.07	344.125	C19H20O6	[M+H]+	5,6,7,4'-Tetramethoxyflavanone	Flavonoids	Flavanones	2569-77-9	2	10416	9456.9	9731.1	14493	15369	14282	3968.1	9689.2	10991	8813.6	9012.4	7856.6	C15118	--
MWS1983	343.12	89.03	344.132	C12H24O11	[M-H]-	Maltitol	Others	Saccharides and Alcohols	585-88-6	3	9949.2	15268	36424	29940	18187	10290	7878	12052	17149	26164	30317	29698	--	--
MWSslk074	343.12	59.01	344.132	C12H24O11	[M-H]-	Lactitol	Others	Saccharides and Alcohols	585-86-4	3	847710	755920	906430	1318800	1357000	1122300	1156500	865070	969310	493890	581070	581780	--	--
mws0609	344.04	150	345.047	C10H12N5O7P	[M-H]-	Guanosine 3',5'-cyclic monophosphate	Nucleotides and derivatives	Nucleotides and derivatives	7665-99-8	1	127470	269910	207290	71037	45581	101880	107900	62049	130530	122060	200730	151020	C00942	ko00230,ko01100
pmb0801	346.11	184.1	345.106	C14H19NO9	[M+H]+	4-Pyridoxic acid-O-glucoside	Others	Vitamin	-	1	166780	119300	143790	154770	141720	126600	226530	173350	236770	161630	120320	123140	--	--
mws0874	346.06	210.9	347.063	C10H14N5O7P	[M-H]-	3'-Adenylic Acid	Nucleotides and derivatives	Nucleotides and derivatives	84-21-9	3	10512	13460	10125	4408.2	2258.2	6002.5	7404	2200.5	3175	10200	17730	16232	C01367	ko00230,ko01100
pmb0981	348.07	136	347.063	C10H14N5O7P	[M+H]+	Adenosine 5'-monophosphate	Nucleotides and derivatives	Nucleotides and derivatives	61-19-8	3	1281100	735100	1352900	424840	322980	352340	491880	473670	369280	862660	808450	823820	C00020	ko00230,ko00908,ko01100,ko01110,ko01240
pmb0532	349.05	137.3	348.047	C10H13N4O8P	[M+H]+	Inosine 5'-monophosphate	Nucleotides and derivatives	Nucleotides and derivatives	131-99-7	3	155600	99871	159880	61100	36328	41946	65452	81359	46464	138510	126830	117840	C00130	ko00230,ko01100,ko01110,ko01240
pmb0770	353.15	177.1	352.142	C20H20N2O4	[M+H]+	N-Feruloylserotonin	Alkaloids	Plumerane	68573-23-9	1	157250	225870	181150	22721	31345	53478	324870	285720	262580	78975	73150	86814	--	--
MWStz202	353.15	177.06	352.142	C20H20N2O4	[M+H]+	cis-Moschamine	Alkaloids	Plumerane	193224-24-7	2	132070	183590	226710	18141	31984	47105	374210	301570	337810	106070	64549	68923	--	--
Lmhp011562	353.27	261.22	352.261	C21H36O4	[M+H]+	1-α-Linolenoyl-glycerol*	Lipids	Glycerol ester	-	1	387660	419670	303870	193170	227390	257180	456680	351650	344070	1481300	1085800	1399000	--	--
Lmhp011388	353.27	261.22	352.261	C21H36O4	[M+H]+	2-α-Linolenoyl-glycerol*	Lipids	Glycerol ester	55268-58-1	1	398050	417520	293300	196380	229040	246660	440140	350370	356930	1491100	1043900	1407600	--	--
mws0178	353.09	191.01	354.095	C16H18O9	[M-H]-	Chlorogenic acid (3-O-Caffeoylquinic acid)	Phenolic acids	Phenolic acids	327-97-9	1	11822000	9428400	8938500	14141000	16036000	9254100	17213000	22000000	16503000	10156000	12152000	8231700	C00852	ko00940,ko00941,ko00945,ko01110
mws0748	353.09	191.1	354.095	C16H18O9	[M-H]-	1-Caffeoylquinic acid	Phenolic acids	Phenolic acids	1241-87-8	1	23104000	15481000	17643000	21086000	22618000	14948000	17783000	21908000	15045000	15898000	17791000	16900000	--	--
pme1816	353.09	191	354.095	C16H18O9	[M-H]-	Neochlorogenic acid (5-O-Caffeoylquinic acid)	Phenolic acids	Phenolic acids	906-33-2	1	11997000	10400000	9885900	14942000	15279000	8153500	17189000	20689000	13583000	10137000	10623000	8679300	C17147	--
mws2108	353.09	191.05	354.095	C16H18O9	[M-H]-	Cryptochlorogenic acid (4-O-Caffeoylquinic acid)	Phenolic acids	Phenolic acids	905-99-7	1	11112000	7091400	7000500	13872000	13038000	8180500	12831000	15783000	12152000	8188600	7994000	7156100	--	--
mws4113	353.14	295.06	354.147	C21H22O5	[M-H]-	3'-Hydroxy-4'-O-methylglabridin	Others	Others	175554-11-7	2	2854.1	2021.4	4363.8	1137.9	1193.8	1297.3	667.94	1075.5	808.48	2630.3	4867.8	2971.2	--	--
Lmhp112042	355.28	263.24	354.277	C21H38O4	[M+H]+	1-Linoleoylglycerol	Lipids	Glycerol ester	2277-28-3	1	195420	188250	141670	112490	129440	136000	229300	172770	179350	582920	447540	558780	--	--
Lmhp012042	355.28	263.24	354.277	C21H38O4	[M+H]+	2-Linoleoylglycerol	Lipids	Glycerol ester	3443-82-1	1	198760	194780	139610	113680	123480	125590	231640	162140	167180	562240	449910	523410	--	--
Hmhn003518	355.1	175.04	356.111	C16H20O9	[M-H]-	4-O-β-D-glucopyranosylferulic acid	Phenolic acids	Phenolic acids	-	1	647240	611540	455890	174510	83198	120320	111600	84001	65656	3333200	3589400	3467800	--	--
Zmhn002334	355.1	193.05	356.111	C16H20O9	[M-H]-	6-O-Feruloyl-D-glucose	Phenolic acids	Phenolic acids	137887-25-3	2	36333	15947	34938	16586	19510	16135	7640.5	10722	3568.5	161080	225160	155780	--	--
Lmsn003318	355.1	175.04	356.111	C16H20O9	[M-H]-	1-O-Feruloyl-β-D-glucose	Phenolic acids	Phenolic acids	7196-71-6	1	689150	648300	408210	152560	97786	126430	100210	76993	74920	3387200	3695000	3661500	C17759	--
pmb0296	357.3	265.4	356.293	C21H40O4	[M+H]+	1-Oleoyl-Sn-Glycerol	Lipids	Glycerol ester	129784-87-8	3	70033	56325	216750	37894	41548	41998	58437	41042	49379	67913	54588	46523	--	--
Lmdn004267	357.13	151.04	358.142	C20H22O6	[M-H]-	Epipinoresinol	Lignans and Coumarins	Lignans	24404-50-0	1	89334	63619	106720	134970	161010	149950	96965	256240	100170	56164	79126	60775	--	--
mws0097	357.13	151	358.142	C20H22O6	[M-H]-	Pinoresinol	Lignans and Coumarins	Lignans	487-36-5	1	103530	68370	113310	141900	123890	177420	122020	261540	106950	55159	65971	54734	C05366	ko00998,ko01100,ko01110
pmb3107	359.1	182.1	360.106	C15H20O10	[M-H]-	Glucosyringic Acid	Phenolic acids	Phenolic acids	-	3	393080	517370	550850	169540	168490	186020	1397200	1245400	1249800	311410	551120	458310	--	--
Hmmn003964	359.13	197.08	360.142	C16H24O9	[M-H]-	7-Deoxyloganic acid	Terpenoids	Monoterpenoids	22487-36-1	2	18465	24633	32434	14643	22900	10394	17354	14548	33029	28275	43824	33274	C11636	ko00902,ko01110
pmb0998	364.07	152.1	363.058	C10H14N5O8P	[M+H]+	Guanosine 5'-monophosphate	Nucleotides and derivatives	Nucleotides and derivatives	85-32-5	3	216470	104910	139630	32930	33291	26902	66346	57318	41287	67739	64695	59593	C00144	ko00230,ko01100
Lmgp003270	369.16	177.06	368.074	C16H16O10	[M+H]+	Scopoletin-7-O-glucuronide	Lignans and Coumarins	Coumarins	132752-65-9	3	258180	239270	215600	271940	216330	353570	475330	369340	470950	493880	423630	443390	--	--
mws0179	367.1	190.9	368.111	C17H20O9	[M-H]-	Chlorogenic acid methyl ester	Phenolic acids	Phenolic acids	29708-87-0	2	161770	155090	119840	158250	242420	161850	331000	241840	283230	221050	156550	174230	--	--
Jmlp004238	371.2	133.1	370.199	C19H30O7	[M+H]+	Byzantionoside A	Others	Others	189109-41-9	2	32395	25728	22230	6052.5	5689.2	4849.5	13051	25398	16138	87316	70265	54449	--	--
pmn001695	371.1	249.06	372.106	C16H20O10	[M-H]-	Trihydroxycinnamoylquinic acid	Phenolic acids	Phenolic acids	-	1	474130	567860	645780	454380	614570	698990	477330	362230	578300	370840	398850	377140	--	--
Hmgn002833	371.11	297.11	372.12	C20H20O7	[M-H]-	4-Ketopinoresinol	Others	Others	-	1	499770	556890	500890	530050	563630	541380	477810	515260	451960	267300	390220	293220	--	--
mws0055	373.13	343	372.121	C20H20O7	[M+H]+	Tangeretin (4',5,6,7,8-Pentamethoxyflavone)	Flavonoids	Flavonols	481-53-8	3	4114.2	3053.8	4440.1	5653.5	4021.7	5893.3	4844.5	9525.3	7548.9	5285.7	6906.1	6052.8	C10190	--
Hmgn004693	371.11	327.03	372.121	C20H20O7	[M-H]-	8-Hydroxy-α-conidendrin	Lignans and Coumarins	Lignans	-	2	125580	112810	94658	115730	127040	107740	80036	97789	97745	56453	78694	63235	--	--
pmb0064	374.11	198.08	373.101	C15H19NO10	[M+H]+	DIMBOA glucoside	Alkaloids	Alkaloids	18607-79-9	3	119310	105890	62102	474540	431460	603920	56316	82482	82830	190260	180190	159690	C04831	ko00402
Hmgn004139	373.13	329.05	374.136	C20H22O7	[M-H]-	Isohydroxymatairesinol	Lignans and Coumarins	Lignans	-	2	5143.4	5777.2	9	9	9	9	7483.1	12200	13503	4740.4	6464.4	3223.2	--	--
pmp000675	375.14	151.03	374.137	C20H22O7	[M+H]+	Forsythialan A	Lignans and Coumarins	Lignans	1019859-20-1	2	47000	48349	84266	54658	77009	63183	61197	74739	80504	26543	27009	17909	--	--
mws0232	377.15	243	376.138	C17H20N4O6	[M+H]+	Riboflavin (Vitamin B2)	Others	Vitamin	83-88-5	2	35769	39564	35067	30313	51489	41963	141920	125140	111200	67459	70438	39495	C00255	ko00740,ko01100,ko01110,ko01240,ko02010
MWS0952	380.26	78.96	381.264	C18H40NO5P	[M-H]-	Dihydrosphingosine-1-Phosphate	Lipids	Sphingolipids	19794-97-9	1	9	9	9	9	9	9	9	9	9	8869	10473	9976.2	C01120	ko00600,ko01100
pme3337	384.12	252	383.108	C14H17N5O8	[M+H]+	Succinyladenosine	Nucleotides and derivatives	Nucleotides and derivatives	4542-23-8	3	18350	32533	20963	10350	10757	20487	41346	23080	19420	21998	25173	32521	--	--
Hmbn005951	383.12	163.04	384.121	C21H20O7	[M-H]-	1,3-O-Di-p-Coumaroylglycerol	Phenolic acids	Phenolic acids	-	1	91256	71266	96150	32865	27667	32553	35209	30309	29734	19062	24604	25784	--	--
pme1286	385.13	250	384.122	C14H20N6O5S	[M+H]+	S-(5'-Adenosy)-L-homocysteine	Amino acids and derivatives	Amino acids and derivatives	979-92-0	1	96195	93869	96496	68686	114510	96740	131190	132370	115490	83078	84146	113540	C00021	ko00270,ko01100,ko01230,ko01240
Zmhn002227	385.11	223.06	386.121	C17H22O10	[M-H]-	4-O-Glucosyl-sinapate	Phenolic acids	Phenolic acids	-	2	103750	120680	125150	72681	101890	114990	157990	142300	143730	39922	72135	52293	C02919	--
HJN003	385.11	223.06	386.122	C17H22O10	[M-H]-	1-O-Sinapoyl-D-glucose	Phenolic acids	Phenolic acids	-	2	638520	459020	506430	214300	223450	179750	340680	329620	356990	186310	216250	168900	C01175	ko00940
pmn001423	385.19	223.13	386.194	C19H30O8	[M-H]-	Roseoside	Others	Others	54835-70-0	2	242080	135290	116920	56116	37301	46634	76477	46768	93616	37100	81272	71192	--	--
mws1565	389.14	209.08	388.137	C17H24O10	[M+H]+	Geniposide	Terpenoids	Monoterpenoids	24512-63-8	3	24306	32570	41580	12212	14496	20671	38658	55230	49911	39964	38413	30161	C09781	--
Hmln003169	387.14	329.14	388.153	C21H24O7	[M-H]-	Trachelogenin	Lignans and Coumarins	Lignans	34209-69-3	2	87129	60361	73499	86141	68719	76409	57666	68247	74180	57447	64557	56814	C10891	--
Lmzn001582	387.17	207.1	388.174	C18H28O9	[M-H]-	5'-Glucosyloxyjasmanic acid	Phenolic acids	Phenolic acids	-	1	139640	164110	129270	55165	78306	86077	83994	87764	72431	53616	63486	59022	--	--
Lmmp010562	391.28	149.02	390.277	C24H38O4	[M+H]+	Diisooctyl Phthalate	Phenolic acids	Phenolic acids	27554-26-3	3	8261700	13566000	8128100	18545000	7488300	2343900	5901500	3382100	8546300	141050	138100	170320	C14577	--
MWStz103	399.15	250.09	398.137	C15H22N6O5S	[M+H]+	S-(5'-Adenosyl)-L-methionine	Amino acids and derivatives	Amino acids and derivatives	29908-03-0	1	50784	43887	56660	36852	40040	75611	69926	62905	46235	104310	123170	146210	C00019	ko00261,ko00270,ko00330,ko00908,ko01100,ko01110,ko01230,ko01240,ko04122
pmc0281	400.15	136.11	399.139	C15H21N5O8	[M+H]+	Ribosyladenosine	Nucleotides and derivatives	Nucleotides and derivatives	-	3	29440	51704	25215	24778	23642	20123	44288	29975	42900	60712	52914	56068	--	--
Lmhn002573	399.09	205.04	400.101	C17H20O11	[M-H]-	Sinapoylglucuronic acid	Phenolic acids	Phenolic acids	-	1	39423	29223	26843	10616	13757	13752	12518	1843.4	5147.3	93118	114480	103280	--	--
pmb0681	403.1	367.08	402.095	C20H18O9	[M+H]+	Apigenin-8-C-Arabinoside	Flavonoids	Flavonoid carbonoside	-	2	9	9	9	103530	131840	87430	13658	16964	9	8236.8	11540	18534	--	--
mws0043	403.14	373.1	402.131	C21H22O8	[M+H]+	Nobiletin (5,6,7,8,3',4'-Hexamethoxyflavone)	Flavonoids	Flavones	478-01-3	3	7434.9	7523.2	9070.7	8432.3	7352.8	7447.6	8056.8	11821	11827	9757.3	8934.9	8350.7	C10112	--
Cmjn004337	401.14	269.1	402.153	C18H26O10	[M-H]-	Benzyl-(2''-O-xylosyl)glucoside	Phenolic acids	Phenolic acids	-	2	52609	67576	60352	44196	37210	50791	49079	40571	61022	43194	33080	31241	--	--
pme3007	402.99	159	404.002	C9H14N2O12P2	[M-H]-	Uridine 5'-diphosphate	Nucleotides and derivatives	Nucleotides and derivatives	27821-45-0	1	98506	192190	66408	87478	143490	107810	147960	149700	114890	108190	107730	94671	C00015	ko00240,ko00908,ko01100,ko01240
pmb3031	403.1	313.1	404.111	C20H20O9	[M-H]-	Tricin-4'-O-glycerol	Flavonoids	Flavones	-	1	421000	424220	431970	778360	766850	739690	290610	294960	255630	223590	260010	218470	--	--
pmb0500	411.19	177.05	410.184	C23H26N2O5	[M+H]+	N-p-Coumaroyl-N'-feruloylputrescine	Alkaloids	Phenolamine	380302-96-5	3	9598.4	40505	37635	7118.7	11600	19611	29188	30823	34361	13578	8517.4	6801	--	--
pmn001319	413.12	398.1	414.131	C22H22O8	[M-H]-	1-O-Feruloyl-3-O-p-Coumaroylglycerol	Phenolic acids	Phenolic acids	-	1	179130	87481	133670	19979	31892	40295	52455	52118	34025	28355	39339	26773	--	--
HJAP012	419.1	383.07	418.09	C20H18O10	[M+H]+	Luteolin-8-C-arabinoside	Flavonoids	Flavonoid carbonoside	-	3	2446.2	3902.5	5379.2	47867	15560	10648	14664	39587	23430	19529	12701	12809	--	--
Hmcn002743	417.15	181.04	418.162	C22H26O8	[M-H]-	Lirioresinol A	Lignans and Coumarins	Lignans	-	2	24391	23907	31260	15967	15706	16102	19256	15510	15298	14649	17810	14840	--	--
MWS20152	417.16	402.1	418.163	C22H26O8	[M-H]-	Syringaresinol	Lignans and Coumarins	Lignans	21453-71-4	3	4806.7	4896.1	8924.7	4511.1	2840.5	4195.9	3323.8	5410.3	2266.5	4231.7	3718.6	2100.6	C10889	--
pmb0864	426.26	285.24	425.254	C19H40NO7P	[M+H]+	LysoPE 14:0	Lipids	LPE	-	1	177690	170690	269010	90391	52273	43049	145320	110230	149540	165500	127840	142420	--	--
Lmhp008337	426.26	285.24	425.254	C19H40NO7P	[M+H]+	LysoPE 14:0(2n isomer)	Lipids	LPE	-	1	45492	53049	66153	32638	17110	16145	43704	27083	55035	56711	60070	59267	--	--
pmp000436	427.39	409.38	426.386	C30H50O	[M+H]+	Taraxerol	Terpenoids	Triterpene	127-22-0	2	9	9	9	9	9	9	9	9	9	9418.5	6961.3	11658	C08637	ko00909,ko01110
pme2117	426	159	427.029	C10H15N5O10P2	[M-H]-	Adenosine 5'-diphosphate	Nucleotides and derivatives	Nucleotides and derivatives	58-64-0	3	838370	358040	361130	298140	421130	341690	658230	371880	306120	221640	422220	248910	C00008	ko00190,ko00195,ko00230,ko00908,ko01100,ko01110,ko01240
MWSHY0189	433.11	271.07	432.106	C21H20O10	[M+H]+	Apigenin-7-O-glucoside(Cosmosiin)	Flavonoids	Flavones	578-74-5	2	19812	46392	52951	77053	74021	75052	31611	37717	56877	20642	29040	32994	C04608	ko00944
Lmgp003335	433.11	271.06	432.106	C21H20O10	[M+H]+	4',5-Dihydroxyisoflavone-7-O-galactoside	Flavonoids	Isoflavones	-	1	1666500	1390600	1045100	318390	328880	418000	789860	1237900	645020	457550	389110	546140	--	--
MWSHY0181	433.11	313.07	432.106	C21H20O10	[M+H]+	Apigenin-8-C-Glucoside (Vitexin)	Flavonoids	Flavonoid carbonoside	3681-93-4	1	238120	130980	69310	154520	149320	122250	453890	561940	465330	136780	113550	125360	C01460	ko00941,ko00944
mws0072	433.11	271.01	432.106	C21H20O10	[M+H]+	Apigenin-5-O-glucoside	Flavonoids	Flavones	28757-27-9	1	1763100	1503900	724930	271250	309690	417300	689840	1458100	639730	666850	362650	396610	--	--
mws0895	431.1	269	432.106	C21H20O10	[M-H]-	Genistein-7-O-Glucoside (Genistin)	Flavonoids	Isoflavones	529-59-9	1	92950	104860	33168	15516	21555	26361	32115	52631	36692	23341	20227	17498	C09126	ko00943
MWS20148	433.11	271.07	432.106	C21H20O10	[M+H]+	Apigenin-4'-O-glucoside	Flavonoids	Flavones	-	2	53422	53944	48676	51754	80087	77842	41521	55352	29614	48670	37242	30253	--	--
mws0919	431.1	285	432.106	C21H20O10	[M-H]-	Kaempferol-3-O-rhamnoside (Afzelin)(Kaempferin)	Flavonoids	Flavonols	482-39-3	3	17348	9351.5	9	10772	18998	365320	25098	11405	9	28586	39063	34848	C16911	ko00944
MWSHY0063	433.11	271.06	432.106	C21H20O10	[M+H]+	Sophoricoside	Flavonoids	Isoflavones	152-95-4	1	50426	49354	60060	91860	89896	99576	39731	58411	39821	34088	39458	28314	--	--
MWSHY0008	433.11	283.06	432.106	C21H20O10	[M+H]+	Apigenin-6-C-glucoside (Isovitexin)	Flavonoids	Flavonoid carbonoside	38953-85-4	1	244730	135800	138940	237160	196830	137810	602730	660960	531630	198350	139610	159480	C01714	ko00944
pmp000413	433.11	283.06	432.106	C21H20O10	[M+H]+	Genistein-8-C-glucoside	Flavonoids	Isoflavones	66026-80-0	1	268880	147010	160490	271550	245010	212200	518270	984240	643740	215000	216360	193050	C10420	--
Lmtn002324	431.15	269.1	432.163	C19H28O11	[M-H]-	Benzyl-(2''-O-glucosyl)glucoside	Phenolic acids	Phenolic acids	-	3	9	9	9	26054	15243	11788	7006	6482.2	8848	8183	10675	6363.8	C17564	--
mws4183	433.08	300.03	434.085	C20H18O11	[M-H]-	Quercetin-3-O-arabinoside (Guaijaverin)*	Flavonoids	Flavonols	22255-13-6	1	39694	29210	37651	86077	145130	98060	86626	154360	159710	296970	419160	366790	--	--
mws2186	435.09	303	434.085	C20H18O11	[M+H]+	Avicularin(Quercetin-3-O-α-L-arabinofuranoside)	Flavonoids	Flavonols	572-30-5	1	27536	25432	26392	53290	81226	55172	37628	74766	80075	251080	235790	230860	--	--
Lmfp004055	435.09	303.05	434.085	C20H18O11	[M+H]+	Morin-3-O-xyloside*	Flavonoids	Flavonols	-	1	36385	25900	20191	51279	72866	51140	62767	119780	107060	273040	242170	200650	--	--
Lmdp003509	435.09	303.06	434.085	C20H18O11	[M+H]+	Quercetin-3-O-xyloside (Reynoutrin)*	Flavonoids	Flavonols	549-32-6	1	39281	28035	6159.5	50144	100390	77639	67693	92850	95334	271450	221580	257110	--	--
pmb0744	435.11	331.08	434.1	C24H18O8	[M+H]+	Tricin-4'-O-Benzoic Acid	Flavonoids	Flavones	-	2	556370	584410	576420	763090	857300	822770	619100	798460	665530	353180	298660	337720	--	--
mws1179	433.11	271	434.121	C21H22O10	[M-H]-	Naringenin-7-O-glucoside (Prunin)	Flavonoids	Flavanones	529-55-5	2	32541	21620	20940	52786	42776	29243	12284	22048	17910	12615	8458	16928	C09099	ko00941
pme1611	433.11	313	434.121	C21H22O10	[M-H]-	Isohemiphloin	Flavonoids	Flavonoid carbonoside	3682-02-8	2	29643	9253.2	6924.8	14622	23029	13091	45439	50006	40797	16891	12291	15472	--	--
Lmlp006175	435.13	273.09	434.121	C21H22O10	[M+H]+	Isosalipurposide (Phlorizin Chalcone)	Flavonoids	Chalcones	4547-85-7	3	50406	62402	51969	88986	87395	91783	28512	64002	49976	22740	11306	25884	C16406	ko00941
Cmzn005251	433.11	271.06	434.121	C21H22O10	[M-H]-	6-O-Caffeoylarbutin	Phenolic acids	Phenolic acids	136172-60-6	1	147460	144030	83896	61468	67392	66559	80037	135690	60053	36066	43088	34804	--	--
HJN087	433.12	271.06	434.121	C21H22O10	[M-H]-	Naringenin-4'-O-glucoside	Flavonoids	Flavanones	-	1	108320	135470	118300	159010	198950	221520	86832	98466	77499	53901	65320	46302	--	--
Lmhp008440	438.26	297.24	437.254	C20H40NO7P	[M+H]+	LysoPE 15:1	Lipids	LPE	-	1	144500	119300	199010	78026	51760	43534	94591	70698	105490	119510	128400	116350	--	--
Lmhp008273	438.26	297.24	437.254	C20H40NO7P	[M+H]+	LysoPE 15:1(2n isomer)	Lipids	LPE	-	1	36922	46832	45195	30854	18450	27366	32509	19796	32951	51112	43939	44099	--	--
Lmhp008885	440.28	299.26	439.27	C20H42NO7P	[M+H]+	LysoPE 15:0(2n isomer)	Lipids	LPE	-	1	21506	27867	30288	15782	8276	8522.2	15510	15737	18274	22057	13468	15012	--	--
pmb0862	440.28	184.07	439.27	C20H42NO7P	[M+H]+	LysoPC 12:0	Lipids	LPC	20559-18-6	3	18274	12949	31037	7776.1	2796.4	7405.6	12802	5004.5	9794.1	9044.5	6791.4	7914.6	--	--
Lmhp009187	440.28	299.26	439.27	C20H42NO7P	[M+H]+	LysoPE 15:0	Lipids	LPE	-	1	93347	91801	131540	49351	22316	13294	67121	49905	69337	49391	48375	48375	--	--
Lmhp005550	441.2	177.05	440.195	C24H28N2O6	[M+H]+	N,N'-Diferuloylputrescine	Alkaloids	Phenolamine	42369-86-8	2	105320	323230	170170	91222	103140	381210	221630	592210	411290	169660	158300	181180	--	--
mws0355	441.08	169.02	442.09	C22H18O10	[M-H]-	Catechin gallate	Flavonoids	Flavanols	130405-40-2	3	10890	2371.2	9	5452.8	14115	10087	5450	32675	1550.5	44616	41306	30782	--	--
Lmhn004960	441.08	289.07	442.09	C22H18O10	[M-H]-	7-O-Galloyltricetiflavan	Flavonoids	Flavanols	-	3	7760	5414	4676.8	6931.8	11515	9303	6984.5	8570.2	4651.5	10882	32580	27836	--	--
MWSHY0020	443.1	123.04	442.09	C22H18O10	[M+H]+	Epicatechin gallate	Flavonoids	Flavanols	1257-08-5	3	8701.5	9	9	9	6744.8	2902.5	9	9	9	17350	30259	19291	--	--
pmp000438	443.39	425.38	442.381	C30H50O2	[M+H]+	Betulin	Terpenoids	Triterpene	473-98-3	3	9	9	9	9	9	9	9	9	9	3340.7	1898	4399.4	C08618	--
Hmbp006861	445.15	177.05	444.142	C23H24O9	[M+H]+	1,2-O-Diferuloylglycerol	Phenolic acids	Phenolic acids	-	1	2288000	839910	1123900	429530	1006800	1113800	688630	839990	500090	487390	441850	453360	--	--
pmp000091	445.15	177.05	444.142	C23H24O9	[M+H]+	1,3-O-Diferuloylglycerol	Phenolic acids	Phenolic acids	83008-46-2	1	1854300	778540	1302700	446840	824390	1042400	562420	699310	562580	475960	409860	344030	--	--
pme1014	445.3	341.3	444.303	C31H40O2	[M+H]+	Menatetrenone (Vitamin K2)	Others	Vitamin	11032-49-8	3	10024	11867	11932	9354.2	9846.9	9926	11565	10319	11158	20032	10659	12853	--	--
pmn001697	445.08	269.05	446.085	C21H18O11	[M-H]-	Apigenin-7-O-glucuronide	Flavonoids	Flavones	29741-09-1	2	24959	18575	22606	10264	3523.2	6828.2	39926	33207	39031	16034	11233	16157	--	--
MWS20147	449.11	287.06	448.101	C21H20O11	[M+H]+	Luteolin-3'-O-glucoside	Flavonoids	Flavones	5154-41-6	2	64867	72074	70104	108490	157670	68361	168740	523560	283060	76835	82336	91106	--	--
mws0913	447.09	285	448.101	C21H20O11	[M-H]-	Kaempferol-3-O-galactoside (Trifolin)	Flavonoids	Flavonols	23627-87-4	2	80836	48810	97486	296870	399650	309660	113930	210820	132940	68862	82133	88561	C12626	ko00944
mws0089	447.09	285.04	448.101	C21H20O11	[M-H]-	Kaempferol-7-O-glucoside	Flavonoids	Flavonols	16290-07-6	3	201350	132860	144910	242420	275860	162320	403000	645550	519090	131990	133920	159100	--	--
mws1299	449.11	299.2	448.101	C21H20O11	[M+H]+	Luteolin-8-C-glucoside (Orientin)*	Flavonoids	Flavonoid carbonoside	28608-75-5	1	1269800	981840	987270	3328900	3086400	1509800	3559000	6213500	4624600	1802000	1929700	1935000	C10114	--
MWSHY0104	449.11	287.06	448.101	C21H20O11	[M+H]+	Luteolin-7-O-glucoside (Cynaroside)	Flavonoids	Flavones	5373-11-5	1	184330	193210	195220	685860	778500	720020	424660	676170	365570	263730	223910	165260	C03951	ko00944
mws1608	447.09	357.1	448.101	C21H20O11	[M-H]-	Luteolin-6-C-glucoside (Isoorientin)*	Flavonoids	Flavonoid carbonoside	4261-42-1	1	3092500	2163700	2296000	8296800	9052600	4252000	7603500	14949000	11040000	3837700	3939000	3524300	C01821	--
MWS20145	451.12	289.07	450.116	C21H22O11	[M+H]+	Eriodictyol-7-O-glucoside	Flavonoids	Flavanones	38965-51-4	2	54112	63452	53831	129530	107620	97162	75000	143620	101520	44795	36974	30314	--	--
pmb3023	449.11	287	450.116	C21H22O11	[M-H]-	Eriodictyol-8-C-glucoside	Flavonoids	Flavanones	1023271-51-3	3	219150	74038	52720	54962	77690	56480	46383	44406	29342	35550	32932	34660	--	--
Lmtn002796	449.1	287.05	450.116	C21H22O11	[M-H]-	Aromadendrin-7-O-glucoside	Flavonoids	Flavanonols	28189-90-4	1	435590	173260	229890	158140	144590	181260	104040	122730	79505	58232	86000	87970	--	--
mws1361	449.11	151	450.116	C21H22O11	[M-H]-	Taxifolin-3-O-rhamnoside (Astilbin)	Flavonoids	Flavanonols	29838-67-3	2	67574	28810	52074	105020	113570	118900	44295	83149	27965	26451	26994	29567	C17449	--
Jmgn004021	449.11	269.05	450.116	C21H22O11	[M-H]-	6-C-Glucosyl-2-Hydroxynaringenin	Flavonoids	Flavanones	-	1	449030	168770	325060	117470	166210	133080	74744	138880	81621	62987	81785	63797	--	--
Lmmn004625	449.11	287.06	450.116	C21H22O11	[M-H]-	Dihydrokaempferol-7-O-glucoside	Flavonoids	Flavanonols	-	3	88455	81527	104590	222750	233720	277180	178400	250090	116410	80563	83517	76060	--	--
Lmlp005236	451.12	289.08	450.116	C21H22O11	[M+H]+	Dihydrokaempferol-3-O-glucoside	Flavonoids	Flavanonols	1049-08-8	3	42532	59724	58639	136540	143310	110470	61106	102600	72163	32710	25307	40382	--	--
MWSmce674	451.36	89.06	450.35	C31H46O2	[M+H]+	Phylloquinone (Vitamin K1)	Others	Vitamin	84-80-0	3	8074.2	6908	6367.6	6536	8063.2	8225.5	6251.9	5990.6	7240.6	7608.6	7252.3	6532.8	--	--
Lmhp009034	452.28	311.26	451.27	C21H42NO7P	[M+H]+	LysoPE 16:1	Lipids	LPE	-	1	69864	74201	148630	79313	36576	38175	66025	41176	65832	57864	50058	55449	--	--
Li512113	451.09	391.04	452.095	C20H20O12	[M-H]-	Maleoyl-caffeoylquinic acid	Phenolic acids	Phenolic acids	-	3	29101	25557	27555	45295	27207	18082	26254	36755	15358	26602	41168	18181	--	--
Lmsn004797	451.12	167.03	452.132	C21H24O11	[M-H]-	3-Hydroxyphloretin-4'-O-glucoside	Flavonoids	Chalcones	-	2	13979	13086	7724	13877	10879	9	9	9	9	126790	105520	91988	--	--
Lman004187	451.13	311.08	452.132	C21H24O11	[M-H]-	Grevilloside L	Phenolic acids	Phenolic acids	1407163-59-0	2	22459	29513	17881	24632	29581	23234	6946.8	6135	13909	246340	321090	221270	--	--
pmb0876	454.29	313.27	453.286	C21H44NO7P	[M+H]+	LysoPE 16:0	Lipids	LPE	53862-35-4	1	3383000	4220400	5847600	2861100	1658500	390000	3761000	2699300	4046400	4702400	4315300	4435900	--	--
pmd0160	454.29	313.27	453.286	C21H44NO7P	[M+H]+	LysoPE 16:0(2n isomer)	Lipids	LPE	-	1	918260	1389400	1540500	845860	404330	334380	1156100	728040	1357600	1788100	1663100	1658100	--	--
Lmhp005872	455.22	177.05	454.21	C25H30N2O6	[M+H]+	Diferuloylcadaverine	Alkaloids	Phenolamine	-	3	4585.7	7394.7	5538.3	3247.4	4292.8	8309.8	8987.4	18303	14194	6353.1	2984.5	3797.3	--	--
MWS5083	455.1	96.97	456.105	C17H21N4O9P	[M-H]-	Flavin Single Nucleotide(FMN)	Nucleotides and derivatives	Nucleotides and derivatives	6184-17-4	1	286770	276330	217970	241460	257860	288670	200960	294140	298040	173660	266840	288770	C00061	ko00190,ko00740,ko01100,ko01110,ko01240
MWSmce052	455.36	455.36	456.36	C30H48O3	[M-H]-	3-Epiursolic acid	Terpenoids	Triterpene	989-30-0	3	30222	253130	11913	56515	30728	44831	193870	59272	60370	37746	51705	39723	--	--
pmn001700	455.35	455.35	456.36	C30H48O3	[M-H]-	24,30-Dihydroxy-12(13)-enolupinol	Terpenoids	Triterpene	-	1	5157.1	1935.3	4375.1	2635.2	3288.8	4075.3	5570.6	4603.5	1398.4	8704.3	8286.3	8026.6	--	--
mws4053	455.35	455.35	456.36	C30H48O3	[M-H]-	Ursolic acid	Terpenoids	Triterpene	77-52-1	2	27880	244940	9920	51667	28879	45638	177290	55932	52539	31600	45875	34322	C08988	--
pmb2654	460.1	117.9	461.153	C19H27NO12	[M-H]-	Anthranilate-1-O-Sophoroside	Phenolic acids	Phenolic acids	-	3	22623	44407	37305	48151	39003	50421	48607	73376	37349	155470	161010	118380	--	--
Lmzn001894	461.07	285.04	462.08	C21H18O12	[M-H]-	Kaempferol-3-O-glucuronide	Flavonoids	Flavonols	22688-78-4	3	37788	57778	38474	48555	11506	23849	26789	24639	29215	29210	27606	25452	--	--
MWSHY0121	463.09	287.06	462.08	C21H18O12	[M+H]+	Luteolin 7-O-glucuronide	Flavonoids	Flavones	29741-10-4	3	13690	44055	40100	33283	9708	4853.5	28385	9780.8	12761	34857	30074	21352	C03515	ko00944
MWSHY0035	463.09	287.06	462.08	C21H18O12	[M+H]+	Scutellarein-7-O-glucuronide (Scutellarin)	Flavonoids	Flavones	27740-01-8	3	38130	54909	37185	22542	6788.2	12596	18607	20596	22541	31494	27128	31044	--	--
HJAP011	463.11	343.08	462.116	C22H22O11	[M+H]+	Chrysoeriol-8-C-glucoside (Scoparin)	Flavonoids	Flavonoid carbonoside	301-16-6	1	105410	69752	101140	311760	356940	284760	409640	2161600	625730	271810	198430	170720	--	--
pmp000579	463.12	301.07	462.116	C22H22O11	[M+H]+	Diosmetin-7-O-galactoside	Flavonoids	Flavones	-	1	226710	267950	190310	632530	648490	685760	184840	364120	183540	292010	177870	145630	--	--
Cmyp002064	463.12	301.08	462.116	C22H22O11	[M+H]+	Yuanhuanin	Flavonoids	Flavones	83133-14-6	2	2966300	2577900	1900400	601780	670620	806900	1391300	2369600	1166500	715410	740760	686460	--	--
pmp000120	463.12	427.1	462.116	C22H22O11	[M+H]+	Diosmetin-6-C-glucoside	Flavonoids	Flavones	-	1	70566	65501	47140	236710	257660	195090	307900	1278800	471340	156010	143100	134990	--	--
Hmmp004965	463.12	301.07	462.116	C22H22O11	[M+H]+	Diosmetin-7-O-glucoside	Flavonoids	Flavones	20126-59-4	1	257450	217940	174440	535500	779260	571230	163700	332580	217240	242790	203500	202360	--	--
Lmjp003655	463.12	301.08	462.116	C22H22O11	[M+H]+	6-C-MethylKaempferol-3-glucoside	Flavonoids	Flavones	-	1	241490	177500	205560	591350	807070	660320	222120	355650	206900	179620	165700	218990	--	--
Lmnp002845	463.13	343.09	462.116	C22H22O11	[M+H]+	Hispidulin-8-C-glucoside	Flavonoids	Flavonoid carbonoside	-	1	164380	66868	59560	305230	315540	328200	445920	2247900	743920	269070	280120	158460	--	--
Hmdn001667	463.05	300.99	464.06	C20H16O13	[M-H]-	Ellagic acid-4-O-glucoside	Tannins	Tannin	-	3	12482	27256	11800	52048	74430	67896	87060	86240	102780	23261	27999	19001	--	--
pmp001309	465.1	303.1	464.095	C21H20O12	[M+H]+	6-Hydroxykaempferol-7-O-glucoside*	Flavonoids	Flavonols	-	1	587070	1373900	684040	3459900	2552400	2118200	2271700	3861900	1839500	1206500	998910	1156700	--	--
mws0061	463.09	300	464.095	C21H20O12	[M-H]-	Quercetin-3-O-galactoside (Hyperin)*	Flavonoids	Flavonols	482-36-0	1	1003100	790230	1004300	3551800	4079300	4456300	4445100	5904100	5026700	2695400	3200000	2829600	C10073	--
mws0856	463.09	301	464.095	C21H20O12	[M-H]-	Quercetin-4'-O-glucoside (Spiraeoside)*	Flavonoids	Flavonols	20229-56-5	1	729630	721140	634220	2019800	2877500	2207700	2224600	3808300	2645400	1099100	1566100	1267600	--	--
MWSHY0046	465.1	303.05	464.095	C21H20O12	[M+H]+	Quercetin-3-O-glucoside (Isoquercitrin)*	Flavonoids	Flavonols	482-35-9	1	574970	604180	602620	1814700	3424900	2386400	2649400	3764000	3139700	2123800	1719400	1429500	C05623	ko00944,ko01100,ko01110
mws1329	463.09	301.03	464.095	C21H20O12	[M-H]-	Quercetin-7-O-glucoside*	Flavonoids	Flavonols	491-50-9	1	265660	356290	291350	1051900	1179300	1152100	973330	2019600	1169100	817610	637640	643880	C12639	--
pme1598	463.12	301	464.132	C22H24O11	[M-H]-	Hesperetin-5-O-glucoside	Flavonoids	Flavanones	69651-80-5	3	747890	755730	657770	1765400	2317200	2025000	2126900	3464800	2857500	1342900	1455600	1265300	--	--
Lmhp009769	466.29	325.27	465.286	C22H44NO7P	[M+H]+	LysoPE 17:1	Lipids	LPE	-	1	27209	32688	44061	27373	23601	8478.2	28361	19369	33566	28829	26321	25304	--	--
Lmhp009464	466.29	325.27	465.286	C22H44NO7P	[M+H]+	LysoPE 17:1(2n isomer)	Lipids	LPE	-	1	31039	33398	40484	25121	14287	10859	21819	19298	31011	25318	20973	26439	--	--
Xmsn002700	465.13	303.06	466.111	C21H22O12	[M-H]-	Taxifolin-3'-O-glucoside	Flavonoids	Flavanonols	31106-05-5	2	18560	31282	26792	34188	33400	14122	12634	12638	15520	18865	20140	11788	--	--
Lmhp010162	468.31	327.29	467.301	C22H46NO7P	[M+H]+	LysoPE 17:0	Lipids	LPE	-	2	8835.7	13621	13492	8003.8	4219.9	2303.3	11099	7353	11012	9719.6	8254.5	7014.1	--	--
pmd0130	468.31	184.07	467.301	C22H46NO7P	[M+H]+	LysoPC 14:0	Lipids	LPC	20559-16-4	1	178280	204430	288900	108390	59747	89874	124560	89783	145620	177290	185350	183990	--	--
Lmyn012274	469.33	469.33	470.34	C30H46O4	[M-H]-	Semimoronic acid	Terpenoids	Triterpene	102053-38-3	3	2611	1651.3	3055.4	2639.8	1079.7	851.8	640.03	770.76	476.21	1272.1	434.07	821.24	--	--
Lmgp002501	474.16	312.11	473.153	C20H27NO12	[M+H]+	Dhurrin-6'-O-Glucoside	Flavonoids	Flavones	-	3	3626.5	11348	2914.2	17248	7277.8	9344.5	15002	9413.8	13065	19752	15246	20771	--	--
pmb1912	474.17	327	473.166	C20H23N7O7	[M+H]+	10-Formyltetrahydrofolic Acid	Alkaloids	Alkaloids	2800-34-2	2	570340	379800	493100	305150	348010	355150	414130	292240	232150	608760	495460	513560	C00234	ko00670,ko00970,ko01100,ko01200,ko01240
Lmhp008801	476.28	335.26	475.27	C23H42NO7P	[M+H]+	LysoPE 18:3	Lipids	LPE	-	1	466980	732220	614850	1750200	1578300	914910	702770	600910	793630	1164300	1010100	1069500	--	--
Lmhp008589	476.28	335.26	475.27	C23H42NO7P	[M+H]+	LysoPE 18:3(2n isomer)	Lipids	LPE	-	1	333120	513480	524480	2775400	4369800	3151200	617250	892910	629470	640620	594940	579800	--	--
pmp000583	477.1	301.07	476.095	C22H20O12	[M+H]+	Diosmetin-7-O-glucuronide	Flavonoids	Flavones	35110-20-4	3	42638	50794	52975	60369	19657	21336	70281	23989	29812	48545	43241	38181	--	--
pmb0874	478.29	337.27	477.286	C23H44NO7P	[M+H]+	LysoPE 18:2(2n isomer)	Lipids	LPE	-	2	4054600	5633800	5988900	7699400	6998600	2803200	5136500	4240100	5388900	7175300	6169300	6341300	--	--
pmb0881	478.29	337.27	477.286	C23H44NO7P	[M+H]+	LysoPE 18:2	Lipids	LPE	-	2	4094500	5479200	6180100	7568300	7057900	2942100	5558900	4276500	5798600	7252000	6258300	6547000	--	--
Lmfn003760	477.07	301.04	478.075	C21H18O13	[M-H]-	Quercetin-4'-O-glucuronide	Flavonoids	Flavonols	201463-36-7	1	155590	47229	47298	75763	284870	180710	92796	129850	224060	1642300	1467700	2098900	--	--
Hmjp003123	479.08	303.06	478.075	C21H18O13	[M+H]+	Quercetin-5-O-glucuronide	Flavonoids	Flavonols	-	1	60311	29101	12536	13538	78336	54236	32125	52720	53844	590100	507980	455810	--	--
Hmcp002207	479.12	317.06	478.111	C22H22O12	[M+H]+	Isorhamnetin-7-O-glucoside (Brassicin)*	Flavonoids	Flavonols	6743-96-0	1	87242	118680	91040	284440	383220	271330	389040	768020	561130	223800	175860	121430	--	--
Lmjp003295	479.12	317.07	478.111	C22H22O12	[M+H]+	6-Methoxykaempferol-3-O-glucoside	Flavonoids	Flavonols	63422-27-5	1	73576	220920	117490	296330	304140	457260	189920	413790	475570	249100	245710	113920	--	--
Lmjp003044	479.12	317.06	478.111	C22H22O12	[M+H]+	Isorhamnetin-3-O-Glucoside*	Flavonoids	Flavonols	5041-82-7	1	110620	139250	99034	284720	324400	251560	397710	896020	576310	175030	110790	144830	--	--
Lmjp002906	479.12	317.07	478.111	C22H22O12	[M+H]+	Rhamnetin-3-O-Glucoside	Flavonoids	Flavonols	27875-34-9	1	54222	188020	107900	363800	528960	521440	169840	444820	493960	217920	130040	128860	--	--
Hmgp002036	479.12	317.06	478.112	C22H22O12	[M+H]+	Nepetin-7-O-glucoside(Nepitrin)	Flavonoids	Flavones	569-90-4	1	89434	76373	56076	298110	430260	382560	284760	406640	504460	179710	178920	201970	--	--
mws1454	477.14	315	478.148	C23H26O11	[M-H]-	Persicoside	Flavonoids	Flavanones	28978-03-2	3	9	9	9	9	9	9	9	9	9	8138.2	6325.6	2986.9	--	--
pmb2260	480.31	184.07	479.301	C23H46NO7P	[M+H]+	LysoPC 15:1	Lipids	LPC	-	2	1765200	1139900	2850900	917980	501720	724300	841720	609470	851990	1104600	1069400	952410	--	--
mws0289	480.31	339.29	479.301	C23H46NO7P	[M+H]+	LysoPE 18:1	Lipids	LPE	89576-29-4	3	465330	643770	899970	838170	662870	140630	720670	428250	794030	642680	599200	596700	--	--
pmb0856	480.31	339.29	479.301	C23H46NO7P	[M+H]+	LysoPE 18:1(2n isomer)	Lipids	LPE	-	3	265860	351570	511660	442570	344860	64538	374210	225320	409060	353390	300360	338210	--	--
pmb0883	482.32	341.31	481.317	C23H48NO7P	[M+H]+	LysoPE 18:0	Lipids	LPE	69747-55-3	3	17271	28541	34754	11666	5315.7	570.36	20107	10673	22626	15411	11060	15603	--	--
pmb0880	482.32	341.31	481.317	C23H48NO7P	[M+H]+	LysoPE 18:0(2n isomer)	Lipids	LPE	-	2	10362	10728	17276	16756	12799	2614.2	12773	6896.2	14010	12140	11221	10545	--	--
pmb2319	482.32	184.07	481.317	C23H48NO7P	[M+H]+	LysoPC 15:0	Lipids	LPC	108273-89-8	1	782880	566100	1116900	269700	146890	172300	348060	361230	388700	315190	280540	280180	--	--
Lmhp009129	482.32	184.07	481.317	C23H48NO7P	[M+H]+	LysoPC 15:0(2n isomer)	Lipids	LPC	-	1	135250	129860	216360	61826	36713	57733	79489	71005	96132	87589	87642	64663	--	--
pmb3066	481.14	319.2	482.142	C22H26O12	[M-H]-	5-O-p-Coumaroylshikimic acid O-glucoside	Phenolic acids	Phenolic acids	-	3	24395	19332	39354	22303	27508	41098	38491	41784	46990	13947	19764	19341	--	--
Hmyn007168	483.27	255.23	484.278	C22H45O9P	[M-H]-	LysoPG 16:0	Lipids	Glycerol ester	-	3	640870	651760	2212300	2097000	1977800	6623800	1752200	1706300	1599300	1710000	574400	1682000	--	--
pmb0758	491.15	329	490.148	C24H26O11	[M+H]+	Anisic acid-O-feruloyl glucoside	Phenolic acids	Phenolic acids	-	3	24417	30478	20436	9	9	6502.6	11010	10216	9432	22717	11064	14062	--	--
pma1303	492.31	184.07	491.301	C24H46NO7P	[M+H]+	LysoPC 16:2	Lipids	LPC	-	1	46818	31241	77124	39090	30989	69968	27583	24419	31833	22438	21750	26035	--	--
pmb0863	492.31	184.07	491.301	C24H46NO7P	[M+H]+	LysoPC 16:2(2n isomer)	Lipids	LPC	-	1	44320	39294	81649	42700	23062	61548	25152	26740	30130	24182	21949	18972	--	--
pmp000714	510.15	137.02	492.105	C23H24O12	[M+NH4]+	2'-(2,3-Dihydroxybenzoyl)gentiopicroside	Terpenoids	Monoterpenoids	-	3	120650	121690	91386	84020	149730	148850	46920	92112	60354	74424	57864	36974	--	--
pmb0736	493.13	331.08	492.127	C23H24O12	[M+H]+	Tricin-7-O-Glucoside	Flavonoids	Flavones	32769-01-0	1	4701800	3644500	3235000	7793000	5945200	7712000	2678600	2809100	3621900	2171200	1901000	2058900	--	--
Lmhp206353	493.13	331.08	492.127	C23H24O12	[M+H]+	Tricin-4'-O-glucoside	Flavonoids	Flavones	-	1	552800	267320	177330	216300	213500	360510	128590	145100	112090	145730	102880	109940	--	--
Cmsn002371	491.19	327.12	492.2	C25H32O10	[M-H]-	Isolariciresinol-9-O-xyloside	Lignans and Coumarins	Lignans	-	3	24568	21645	20816	47385	46825	61691	13474	19762	27235	14992	26736	16576	--	--
pme0444	493.13	331.08	493.134	C23H25O12+	[M]+	Malvidin-3-O-glucoside (Oenin)	Flavonoids	Anthocyanidins	18470-06-9	3	62984	61092	29172	58326	70732	59560	49894	45662	42973	18524	8607	24470	C12140	ko00942
pmb0790	494.19	332.5	493.18	C20H31NO13	[M+H]+	Pyridoxine-5'-O-diglucoside	Others	Vitamin	-	3	21869	15315	15234	30565	24491	22393	32717	28252	28456	15003	13428	11569	--	--
Lmhp008833	494.32	184.07	493.317	C24H48NO7P	[M+H]+	LysoPC 16:1(2n isomer)	Lipids	LPC	-	1	23352	34413	77104	102890	93091	212900	40770	33983	39555	32506	19237	28699	--	--
pmp001270	494.32	184.07	493.317	C24H48NO7P	[M+H]+	LysoPC 16:1	Lipids	LPC	76790-27-7	1	679960	522180	1090900	426550	177490	320910	395260	295650	400200	343700	295790	310820	--	--
HJAP005	495.11	333.07	494.105	C22H22O13	[M+H]+	Laricitrin-3-O-glucoside	Flavonoids	Flavones	39986-90-8	3	1058100	974350	797270	593490	610860	691570	622800	764410	708320	500840	411930	399670	--	--
Lmjp003231	495.11	333.07	494.106	C22H22O13	[M+H]+	Patuletin-3-O-glucoside	Flavonoids	Flavones	-	3	1080100	860720	840220	609080	517440	701660	468510	710310	587190	500240	411860	347850	--	--
Lmtn002997	493.1	331.05	494.106	C22H22O13	[M-H]-	Mearnsetin-3-O-glucoside	Flavonoids	Flavones	-	2	469010	427880	428020	208490	272810	294830	218100	418940	202370	144070	172380	153390	--	--
pmd0132	496.34	184.07	495.332	C24H50NO7P	[M+H]+	LysoPC 16:0(2n isomer)	Lipids	LPC	-	1	33745000	28897000	47714000	19744000	12230000	14045000	24828000	20945000	25359000	27430000	25560000	26566000	--	--
pmb0855	496.34	184.07	495.332	C24H50NO7P	[M+H]+	LysoPC 16:0	Lipids	LPC	17364-16-8	1	33854000	29333000	46913000	20016000	12881000	14483000	25551000	20894000	26205000	27830000	26197000	27553000	--	--
pmb0745	497.14	331.08	496.137	C26H24O10	[M+H]+	Tricin-4'-O-syringyl alcohol	Flavonoids	Flavones	-	1	4508200	5692200	5408700	7759100	8327700	8417800	5323600	6906100	5680500	3647400	3092100	3250800	--	--
Lmgp003989	499.13	163.04	498.116	C25H22O11	[M+H]+	Dicaffeoylshikimic acid	Phenolic acids	Phenolic acids	-	3	13281	9	26233	16005	20880	16586	44530	76188	33829	15066	12198	14104	--	--
pmn001642	503.08	459.1	504.09	C23H20O13	[M-H]-	Kaempferol-3-O-(2''-O-acetyl)glucuronide	Flavonoids	Flavonols	-	2	9	9	9	9	9	9	9	9	9	18918	13176	14605	--	--
pmb3000	503.12	341.1	504.127	C24H24O12	[M-H]-	Chrysoeriol-7-O-(6''-acetyl)glucoside	Flavonoids	Flavones	-	2	22264	26898	13824	30380	25896	29178	29970	27653	29999	31355	54534	60010	--	--
Lmsn002288	503.14	341.09	504.148	C21H28O14	[M-H]-	1-O-Caffeoyl-(6-O-glucosyl)-β-D-glucose	Phenolic acids	Phenolic acids	-	2	400940	407630	421750	452530	431700	643450	165750	199840	237480	269460	320140	248820	--	--
pme2125	503.16	179	504.169	C18H32O16	[M-H]-	Raffinose	Others	Saccharides and Alcohols	512-69-6	3	186930	110360	367550	170700	198730	146970	180320	91029	191460	104520	112620	160700	C00492	ko00052,ko01100,ko02010
pme0500	503.16	323	504.169	C18H32O16	[M-H]-	D-Melezitose	Others	Saccharides and Alcohols	597-12-6	2	50699	13600	39690	25031	20119	32847	31252	25422	20212	9694.2	8878.1	19127	C08243	--
mws1589	503.16	179	504.169	C18H32O16	[M-H]-	D-Panose	Others	Saccharides and Alcohols	33401-87-5	2	45727	19222	30020	35540	25714	39062	46066	26024	42662	18862	24231	20981	C00713	--
Lmhp008718	506.32	184.07	505.317	C25H48NO7P	[M+H]+	LysoPC 17:2	Lipids	LPC	-	1	30135	24797	43123	138800	164800	367420	25914	25791	27655	36859	29837	22949	--	--
Lmhp010757	506.32	365.31	505.317	C25H48NO7P	[M+H]+	LysoPE 20:2	Lipids	LPE	-	1	26354	34743	50279	27897	19597	3142.6	35229	23778	39028	43889	36340	36388	--	--
Lmhp010514	506.32	365.31	505.317	C25H48NO7P	[M+H]+	LysoPE 20:2(2n isomer)	Lipids	LPE	-	1	23380	36859	46215	25953	15346	706.53	37008	23219	39842	40892	37444	38330	--	--
pmp000013	507.15	345.09	506.142	C24H26O12	[M+H]+	Eupatilin-7-O-glucoside	Flavonoids	Flavones	-	1	60470	69839	59934	61508	55819	58575	51255	64911	72109	23058	29522	24169	--	--
MWSmce668	505.99	158.93	506.996	C10H16N5O13P3	[M-H]-	ATP; Adenosine 5'-Triphosphate	Alkaloids	Alkaloids	56-65-5	3	69376	113020	16344	73024	71523	52789	57214	94104	81670	25421	38973	34676	--	--
Lmhp009590	508.34	184.07	507.332	C25H50NO7P	[M+H]+	LysoPC 17:1	Lipids	LPC	-	1	114520	90164	172110	87146	44866	82285	57390	49650	66285	71322	52506	57058	--	--
Hmcp002187	509.13	347.07	508.121	C23H24O13	[M+H]+	Limocitrin-3-O-galactoside	Flavonoids	Flavonols	-	1	68808	107080	45070	852080	715830	756420	273190	337380	315600	317410	222620	227420	--	--
Hmcp002399	509.13	347.07	508.121	C23H24O13	[M+H]+	Limocitrin-3-O-glucoside	Flavonoids	Flavonols	-	1	77438	68909	84402	1005700	714680	808030	277200	294790	387060	297870	242620	219590	--	--
Zmgp004436	509.13	347.08	508.122	C23H24O13	[M+H]+	Okanin-4'-(6''-O-acetyl)glucoside	Flavonoids	Chalcones	-	1	90190	122680	45494	917310	586120	777250	285320	291280	289270	225800	168940	230990	--	--
Hmcn000773	507.17	179.05	508.179	C21H32O14	[M-H]-	6'-O-Glucosylaucubin	Others	Others	-	3	4304.5	8058.7	8095.4	6507.4	5539.8	6391.3	5909.4	5905.4	4668.7	9955.8	13634	8146.7	--	--
pmb2406	510.36	184.07	509.348	C25H52NO7P	[M+H]+	LysoPC 17:0	Lipids	LPC	50930-23-9	1	702560	521180	1018400	335760	209400	214550	404870	362530	425370	315300	298770	298110	--	--
Lmhp010515	510.36	184.07	509.348	C25H52NO7P	[M+H]+	LysoPC 17:0(2n isomer)	Lipids	LPC	-	1	129370	129510	165090	77473	41916	54678	91561	65150	96755	105250	96568	92757	--	--
pmb1466	511.12	331.08	510.116	C26H22O11	[M+H]+	Tricin-4'-O-syringic acid	Flavonoids	Flavones	-	2	79544	103230	92392	112910	138190	131060	95430	103950	90503	60576	58781	56449	--	--
Lmhp009773	515.32	261.22	514.314	C27H46O9	[M+H]+	1-α-Linolenoyl-glycerol-3-O-glucoside	Lipids	Glycerol ester	-	1	23653	12316	39580	23687	19179	43378	9456.2	11678	8937.1	11499	16042	12756	--	--
Lmhp009526	515.32	261.22	514.314	C27H46O9	[M+H]+	2-α-Linolenoyl-glycerol-1-O-glucoside	Lipids	Glycerol ester	-	1	19179	11182	32320	15501	14275	38851	9394.5	10584	9801.6	18304	14354	11983	--	--
pmn001382	515.12	353.09	516.127	C25H24O12	[M-H]-	Isochlorogenic acid A	Phenolic acids	Phenolic acids	2450-53-5	3	18986	8296	5979.8	17158	9719.5	13224	30853	12048	61946	9000.8	3731	6917.2	--	--
pmn001384	515.12	353.09	516.127	C25H24O12	[M-H]-	Isochlorogenic acid C	Phenolic acids	Phenolic acids	57378-72-0	3	63208	15742	67550	39626	30721	12390	71847	165760	113730	35630	21406	25748	--	--
Lmhp010334	517.34	263.24	516.33	C27H48O9	[M+H]+	2-Linoleoylglycerol-1-O-glucoside	Lipids	Glycerol ester	-	1	1508.4	1144.3	2855.8	1080.3	2021.2	2886.7	853.91	893.87	925.05	3954.6	4477.1	3175.5	--	--
Lmhp010573	517.34	263.24	516.33	C27H48O9	[M+H]+	1-Linoleoylglycerol-3-O-glucoside	Lipids	Glycerol ester	-	1	9	9	9	9	9	9	9	9	9	4683.1	3863.6	2511.5	--	--
pmb0854	518.32	184.07	517.317	C26H48NO7P	[M+H]+	LysoPC 18:3	Lipids	LPC	-	1	2999100	3437300	3934000	9647400	7156300	14068000	3249900	3169500	3552900	5961100	4975200	5141700	--	--
pmb0865	518.32	184.07	517.317	C26H48NO7P	[M+H]+	LysoPC 18:3(2n isomer)	Lipids	LPC	-	1	3165800	3280100	3861400	8193400	7493100	13613000	2694500	2668700	3424800	5812700	5384400	5124400	--	--
pmp000194	519.11	271.05	518.106	C24H22O13	[M+H]+	6''-O-Malonylgenistin	Flavonoids	Isoflavones	51011-05-3	1	34665	37176	22743	34548	45548	51840	14428	23571	10510	11598	10065	22229	C16192	ko00943
Hmbn002692	517.16	175.04	518.164	C22H30O14	[M-H]-	6'-O-Feruloyl-D-sucrose	Phenolic acids	Phenolic acids	118230-77-6	2	271650	330050	394800	138390	126120	102740	95618	71178	59053	248820	301910	223970	--	--
pmp001251	520.34	184.07	519.332	C26H50NO7P	[M+H]+	LysoPC 18:2(2n isomer)	Lipids	LPC	-	1	6108000	5728000	8978500	26868000	32117000	46885000	7375400	8273000	7394700	7238300	6247400	6363100	--	--
pmp001273	520.34	184.07	519.332	C26H50NO7P	[M+H]+	LysoPC 18:2	Lipids	LPC	-	1	2081500	1972700	2617700	2948700	2990100	4313500	1941200	1459200	2035500	2583800	2480400	2451100	--	--
pma0791	521	273	520.122	C24H24O13	[M+H]+	Naringenin-7-O-(6''-malonyl)glucoside	Flavonoids	Flavanols	-	3	22601	22034	14886	46662	30221	48260	13750	17548	11639	20872	9166.5	12678	--	--
Lmsp003655	521.2	131.05	520.194	C26H32O11	[M+H]+	Dehydrodiconiferyl alcohol-gamma'-O-glucoside	Phenolic acids	Phenolic acids	-	1	98187	105520	161380	59615	58092	45920	29355	57388	34661	58227	48497	54929	--	--
pmn001378	519.19	357.14	520.194	C26H32O11	[M-H]-	Pinoresinol-4-O-glucoside	Lignans and Coumarins	Lignans	41607-20-9	1	517910	381820	459250	577300	583120	701430	218490	278410	268860	214530	291240	221370	C17529	--
Cmsp003083	521.2	131.05	520.194	C26H32O11	[M+H]+	Dehydrodiconiferyl alcohol-4-O-glucoside	Others	Others	107870-88-2	1	117640	107310	160920	53590	51498	60287	28868	30960	24892	53622	59239	57407	--	--
pmp001281	522.36	184.07	521.348	C26H52NO7P	[M+H]+	LysoPC 18:1	Lipids	LPC	-	1	5064800	5149900	9121400	8670100	7714700	7930100	5534400	4231700	5967100	6093500	5533800	5867600	--	--
Lmhp010190	522.36	184.07	521.348	C26H52NO7P	[M+H]+	LysoPC 18:1(2n isomer)	Lipids	LPC	-	1	5099600	5058800	8937700	8798000	7308700	8256800	5512000	4236700	6081500	6623800	5359900	5698300	--	--
pmb3041	521.09	329.2	522.101	C23H22O14	[M-H]-	Tricin-7-O-saccharic acid	Flavonoids	Flavones	-	3	89177	58009	76792	55290	73960	66444	39956	36889	21545	72512	70639	123110	--	--
Lmmn002274	521.2	359.15	522.21	C26H34O11	[M-H]-	Isolariciresinol-9'-O-glucoside	Lignans and Coumarins	Lignans	63358-12-3	3	25621	33492	24420	27892	21778	33564	12434	5992.8	9787.8	23514	25153	14196	--	--
Jmzn003632	521.2	329.14	522.21	C26H34O11	[M-H]-	Manglieside D	Lignans and Coumarins	Lignans	-	1	125610	89118	100640	68338	67307	95213	18434	52990	17282	48644	86828	73335	--	--
HJN083	521.2	359.15	522.211	C26H34O11	[M-H]-	Lariciresinol-4'-O-glucoside	Lignans and Coumarins	Lignans	143663-00-7	1	217480	166080	137420	195890	161140	183410	86396	58461	62812	52732	70690	84384	--	--
pmd0136	524.37	184.07	523.364	C26H54NO7P	[M+H]+	LysoPC 18:0(2n isomer)	Lipids	LPC	-	1	244880	262520	312460	142400	89697	118980	185980	108640	196810	225040	186280	179840	--	--
mws0126	524.37	184.07	523.364	C26H54NO7P	[M+H]+	LysoPC 18:0	Lipids	LPC	19420-57-6	1	836090	739350	1331800	409260	240010	215540	561420	396680	566460	442990	354920	437830	--	--
pmb3053	523.12	329.2	524.132	C27H24O11	[M-H]-	Tricin-4'-O-eudesmic acid	Flavonoids	Flavones	-	1	1141400	1254900	1204500	1608000	1924400	1759900	970650	1350800	980610	635610	733850	676230	--	--
Lmtn003096	523.21	361.14	524.226	C26H36O11	[M-H]-	Secoisolariciresinol 4-O-glucoside	Lignans and Coumarins	Lignans	-	3	19882	12836	11840	42570	45150	31705	3140.8	9605.5	11885	31302	42879	39708	--	--
pmp000235	527.15	331.08	526.148	C27H26O11	[M+H]+	Salcolin B	Flavonoids	Flavones	-	1	4939100	5515000	5395400	9389200	9901900	10843000	6182500	11433000	5940500	5095300	4248400	4219800	--	--
pmb0746	527.15	331.08	526.148	C27H26O11	[M+H]+	Tricin-4'-O-(guaiacylglycerol)ether	Flavonoids	Flavones	-	1	4457300	5313500	5234000	8791100	11016000	10884000	6416400	11646000	5851700	4669700	3943400	4021500	--	--
pmp000234	527.15	331.08	526.148	C27H26O11	[M+H]+	Salcolin A	Flavonoids	Flavones	-	1	4394600	5492400	4903000	8125000	8946700	8913700	5479400	9795900	5287200	4134700	3344200	3584400	--	--
pmb0717	527.15	331.08	526.148	C27H26O11	[M+H]+	Tricin-5-O-guaiacylglycerol	Flavonoids	Flavones	-	1	21926	107490	39890	44301	46070	29520	31179	68606	40186	21953	40974	29188	--	--
pmb2833	529.16	193.1	530.164	C23H30O14	[M-H]-	3-O-Feruloylquinic acid-O-glucoside	Phenolic acids	Phenolic acids	-	1	31999	27547	21372	25528	30598	29638	29551	32543	28802	27623	27880	41622	--	--
pmb2554	529.16	193.1	530.164	C23H30O14	[M-H]-	5-O-Feruloyl quinic acid glucoside	Phenolic acids	Phenolic acids	-	1	22080	24105	23255	27110	30935	43586	22821	45363	32261	27297	29073	27102	--	--
Lmhp007840	534.36	184.07	533.348	C27H52NO7P	[M+H]+	LysoPC 19:2	Lipids	LPC	-	2	9412.2	15143	23369	80512	69362	581990	14321	32857	26532	13960	12758	16109	--	--
Lmhp007598	534.36	184.07	533.348	C27H52NO7P	[M+H]+	LysoPC 19:2(2n isomer)	Lipids	LPC	-	2	13555	16825	49501	91634	88069	1010100	25080	39933	23238	28545	21753	18104	--	--
Lmdp004892	535.11	287.05	534.101	C24H22O14	[M+H]+	Kaempferol-3-O-(6''-malonyl)galactoside	Flavonoids	Flavonols	-	3	13838	4287	6832	9574.2	11158	6157.5	4407	1418.4	5142.2	5368.5	2589	3519	--	--
pmp001110	535.14	517.13	534.137	C25H26O13	[M+H]+	Apigenin-6-C-xyloside-8-C-arabinoside	Flavonoids	Flavonoid carbonoside	-	1	9	9	9	777430	749480	658430	29835	26980	20190	206230	148990	173470	--	--
Lmtp002942	535.14	499.12	534.137	C25H26O13	[M+H]+	Apigenin-6,8-di-C-arabinoside	Flavonoids	Flavonoid carbonoside	-	1	29454	9632.5	16412	1311400	1817700	1894000	53592	96150	37522	415760	364210	367240	--	--
Lmtp002822	535.14	499.12	534.137	C25H26O13	[M+H]+	Apigenin-6-C-arabinoside-8-C-xyloside	Flavonoids	Flavonoid carbonoside	-	1	15456	6111.3	13027	1557700	1686000	1671700	58650	55845	61768	455780	324680	382130	--	--
Lmhp010908	536.37	184.07	535.364	C27H54NO7P	[M+H]+	LysoPC 19:1	Lipids	LPC	-	2	40769	31297	69120	13021	9019.6	9880.4	24402	16179	20852	20288	16109	20952	--	--
Zmfn000481	535.04	323.03	536.044	C14H22N2O16P2	[M-H]-	Uridine-5'-Diphosphate-D-Xylose	Nucleotides and derivatives	Nucleotides and derivatives	3616-06-6	2	1596400	1011000	1434300	864110	1330400	1115100	1015700	1384700	1117100	649520	846680	793380	C00190	ko00520,ko00908,ko01100
HJN084	535.11	331.05	536.116	C24H24O14	[M-H]-	Laricitrin-3-O-(6''-acetyl)glucoside	Flavonoids	Flavones	-	3	11418	9454.5	9	25524	23834	40234	9970.2	17073	9	9857.8	7457	8518	--	--
Zmcn003729	535.18	373.13	536.189	C26H32O12	[M-H]-	1-Hydroxypinoresinol-4'-O-Glucoside	Lignans and Coumarins	Lignans	-	2	125280	79563	84518	141090	134660	50576	67825	39561	61411	43160	49630	47260	--	--
Hmln002100	535.18	373.13	536.189	C26H32O12	[M-H]-	Nortrachelogenin-4-O-glucoside	Lignans and Coumarins	Lignans	33464-78-7	2	247640	321020	229870	25467	30643	49302	203620	253840	172830	73622	74446	77308	--	--
pmb2228	538.39	184.07	537.379	C27H56NO7P	[M+H]+	LysoPC 19:0	Lipids	LPC	108273-88-7	3	5441.4	3977.2	9663.8	13714	9424.6	68961	5422.8	7130.8	3127.5	7509.5	6203.2	8165.6	--	--
pmp001282	544.34	485.27	543.333	C28H50NO7P	[M+H]+	Propyl 2-(trimethylammonio)ethyl phosphate	Others	Others	-	1	285390	291670	537680	506550	492220	427710	323240	225300	313200	349390	306930	303130	--	--
Lmhp009890	546.36	184.07	545.348	C28H52NO7P	[M+H]+	LysoPC 20:3	Lipids	LPC	1199257-41-4	2	8415.9	9987.3	13258	9263.2	13482	13408	5945.3	6245.3	9605.9	9173.1	5126.3	4346.8	--	--
pmd0146	548.37	184.07	547.364	C28H54NO7P	[M+H]+	LysoPC 20:2(2n isomer)	Lipids	LPC	-	3	169190	175270	281300	88137	78436	71222	151440	114070	152420	245240	178990	198910	--	--
pmd0147	548.37	184.07	547.364	C28H54NO7P	[M+H]+	LysoPC 20:2	Lipids	LPC	-	3	166080	182350	287110	94412	79898	76630	153260	109360	148160	243100	189360	207250	--	--
pmb0608	549.12	301.4	548.117	C25H24O14	[M+H]+	Chrysoeriol-7-O-(6''-malonyl)glucoside	Flavonoids	Flavones	-	3	8770.5	13470	16331	22471	24416	19446	10114	5388.8	6239.2	6389.5	9543	13212	--	--
pmn001671	547.17	223.1	548.174	C23H32O15	[M-H]-	Furanofructosyl-α-D-(6-mustard acyl)glucoside	Phenolic acids	Phenolic acids	-	2	111100	116840	59026	12790	10082	9627.8	3863.5	7220	10181	15434	9482.2	12425	--	--
pmp000980	549.2	387.14	548.189	C27H32O12	[M+H]+	Maohuoside A	Flavonoids	Flavonols	128988-55-6	2	22405	23478	36081	28268	25764	18912	10748	23289	12103	13166	6360.8	16578	--	--
Lmhp011549	550.39	184.07	549.379	C28H56NO7P	[M+H]+	LysoPC 20:1	Lipids	LPC	-	1	111110	154010	240450	84398	46463	31026	142640	73956	121580	173360	153730	183860	--	--
pmb2979	549.12	387.1	550.132	C25H26O14	[M-H]-	Hesperetin-7-O-(6''-malonyl)glucoside	Flavonoids	Flavanonols	-	3	18928	31934	14689	21276	19104	20060	17598	13876	4391.2	11734	21291	11599	--	--
HJAP007	551.14	347.08	550.132	C25H26O14	[M+H]+	Syringetin-3-O-(6''-Acetyl)glucoside	Flavonoids	Flavonols	-	2	26766	28049	15880	498520	327130	373580	63790	58683	83841	83648	44620	72631	--	--
pmp000394	551.18	419.13	550.169	C26H30O13	[M+H]+	Naringenin-7-O-(2''-O-apiosyl)glucoside	Flavonoids	Flavanones	-	3	4686.2	7454.5	14128	137700	206850	143270	12137	13142	5623.5	32347	42506	33735	--	--
Hmln002355	549.2	387.15	550.204	C27H34O12	[M-H]-	5'-Methoxymatairesinoside	Lignans and Coumarins	Lignans	1691201-82-7	3	4212	17703	18682	7762.5	25485	13999	11772	1377	10486	7002.5	17632	18764	--	--
pmd0142	552.4	184.07	551.395	C28H58NO7P	[M+H]+	LysoPC 20:0(2n isomer)	Lipids	LPC	-	3	1878.5	5743.3	3702.4	4066.6	3237.5	2363.2	4619.6	6203.7	8092.1	7035.4	6460.3	6899.2	--	--
pmd0143	552.4	184.07	551.395	C28H58NO7P	[M+H]+	LysoPC 20:0	Lipids	LPC	108341-80-6	3	18070	10564	51889	79305	54773	87171	7937.6	2769.4	8997.9	21391	18600	15971	--	--
Lmmn002260	551.21	389.17	552.221	C27H36O12	[M-H]-	5'-Methoxyisolariciresinol-9'-O-glucoside	Lignans and Coumarins	Lignans	-	3	76226	87528	89882	135860	161050	157750	103650	159680	84080	83213	93718	60773	--	--
Lmhn003802	561.13	337.06	562.132	C26H26O14	[M-H]-	Sinapoylsinapoyltartaric acid	Phenolic acids	Phenolic acids	-	2	12770	23722	23757	90652	158760	139500	93413	224610	89250	49075	49528	46189	--	--
pmb3032	561.12	329.1	562.132	C26H26O14	[M-H]-	Tricin-7-O-(2''-Malonyl)rhamnoside	Flavonoids	Flavones	-	2	274390	286570	289600	464900	533500	442790	289900	582990	297920	211000	259800	225600	--	--
mws1660	565.16	529.13	564.123	C26H28O14	[M+H]+	Schaftoside	Flavonoids	Flavonoid carbonoside	51938-32-0	1	27520	21505	35136	39716	42460	38988	56520	70872	56496	32790	42688	23916	C10181	--
mws1292	565.16	409.09	564.123	C26H28O14	[M+H]+	Isoschaftoside	Flavonoids	Flavonoid carbonoside	52012-29-0	1	1255900	1291500	1127100	1435500	1353900	1697300	1917200	1854900	1592500	1179900	1041300	968710	--	--
Zmjp003463	565.16	433.11	564.147	C26H28O14	[M+H]+	Vitexin-2''-O-xyloside	Flavonoids	Flavonoid carbonoside	-	1	231160	178220	267720	293470	336370	358370	357190	381370	399360	232330	189670	213440	--	--
Lmtp002642	565.16	457.11	564.148	C26H28O14	[M+H]+	Apigenin-8-C-(2''-glucosyl)arabinoside	Flavonoids	Flavonoid carbonoside	-	1	1282300	948150	1117000	1941800	1747900	1592400	1744600	2213600	2247900	1257900	1101700	1131100	--	--
pmp000236	565.16	367.1	564.148	C26H28O14	[M+H]+	Isovitexin-8-O-xylcoside	Flavonoids	Flavonoid carbonoside	-	1	77050	25382	44302	111660	94692	134450	181830	601710	339490	155550	139660	99149	--	--
pmp000411	565.16	433.1	564.148	C26H28O14	[M+H]+	Genistein-8-C-apiosyl(1→6)glucoside	Flavonoids	Isoflavones	-	1	283150	149270	217830	382680	362700	267230	934500	3088000	1781200	562880	399270	431670	--	--
Lmnp102580	565.16	433.11	564.148	C26H28O14	[M+H]+	Apigenin-6-C-(2''-xylosyl)glucoside	Flavonoids	Flavonoid carbonoside	-	1	234540	145520	171230	344250	296580	277110	852960	3642300	1506600	523890	425000	433890	--	--
Lmnp202580	565.16	433.11	564.148	C26H28O14	[M+H]+	Apigenin-8-C-(2''-xylosyl)glucoside	Flavonoids	Flavonoid carbonoside	-	1	241950	109040	157320	414300	306560	359980	872480	2754200	1350200	430720	348720	454110	--	--
Lmtp002474	565.16	427.1	564.148	C26H28O14	[M+H]+	Apigenin-6-C-(2''-glucosyl)arabinoside	Flavonoids	Flavonoid carbonoside	-	1	1549100	1320500	1660300	2306900	1995000	2196600	1969600	2339500	2647800	1435000	1386700	1298900	--	--
Smhp004476	565.15	433.11	564.148	C26H28O14	[M+H]+	Isovitexin-2''xyloside	Flavonoids	Flavonoid carbonoside	-	1	185520	118430	101140	397580	334680	296700	878900	3403600	1894200	521900	428920	414160	--	--
pmb2922	565.05	323.1	566.055	C15H24N2O17P2	[M-H]-	Uridine 5'-diphospho-D-glucose	Nucleotides and derivatives	Nucleotides and derivatives	133-89-1	1	7579700	6150900	3049100	5696400	5700100	8737700	7696300	7344400	8654400	6995400	5991800	4786800	C00029	ko00040,ko00052,ko00053,ko00240,ko00500,ko00520,ko00524,ko00561,ko00908,ko01100,ko01110,ko01240
Zmzp006857	569.16	331.08	568.158	C29H28O12	[M+H]+	Tricin-4'-O-[β-guaiacyl-(9''-O-acetyl)glycerol]ether	Flavonoids	Flavones	-	1	24610000	27975000	25633000	30275000	34174000	32150000	11950000	18065000	9935400	16441000	13848000	13499000	--	--
pmd0148	570.28	153	571.291	C28H46NO9P	[M-H]-	LysoPS 22:5 (2n isomer)	Lipids	Glycerol ester	-	3	2725.9	3001.1	4262.7	1511.3	892.94	1148.7	1141.4	1296.7	1051.6	942.51	1022.6	1010.9	--	--
pmp000237	579.13	283.06	578.127	C26H26O15	[M+H]+	Apigenin-6-C-(2''-glucuronyl)xyloside	Flavonoids	Flavonoid carbonoside	-	3	106460	108240	85345	260250	139600	202060	470170	1826700	701300	251660	205280	210700	--	--
Zmxp005470	579.13	331.08	578.127	C26H26O15	[M+H]+	Tricin-7-O-(6''-O-malonyl)glucoside	Flavonoids	Flavones	-	1	1071900	850200	752490	1453000	1142500	1350000	437260	527140	496910	456690	361460	423680	--	--
Lmpp003930	579.15	271.06	578.142	C30H26O12	[M+H]+	Apigenin-7-O-(6''-p-Coumaryl)glucoside	Flavonoids	Flavones	-	3	103870	68612	91556	86483	67071	73249	129230	103550	75777	25963	56102	49182	--	--
pme0368	579.17	271.01	578.164	C27H30O14	[M+H]+	Apigenin-7-O-rutinoside (Isorhoifolin)	Flavonoids	Flavones	552-57-8	2	6734	8416.2	19280	53042	50662	50550	11591	17444	6695.5	16528	14587	11192	--	--
Lmyp004963	579.17	415.11	578.164	C27H30O14	[M+H]+	Apigenin-6-C-(2''-rhamnosyl)glucoside	Flavonoids	Flavonoid carbonoside	-	2	144690	146000	99722	244150	360540	325950	424000	1838500	585600	197490	151150	146340	--	--
MWSmce498	579.17	271.07	578.164	C27H30O14	[M+H]+	Apigenin-7-O-neohesperidoside (Rhoifolin)	Flavonoids	Flavones	17306-46-6	2	110710	69318	87077	81752	59801	61490	75270	112510	79598	31587	55552	28356	C12627	ko00944
pme3227	579.17	433	578.164	C27H30O14	[M+H]+	Vitexin-2''-O-rhamnoside	Flavonoids	Flavonoid carbonoside	64820-99-1	1	253230	158900	164330	169710	255210	200920	759950	3146400	1196800	458890	311170	303440	C12628	ko00944
Lmgp004474	579.17	271.06	578.164	C27H30O14	[M+H]+	Genistein-7-O-galactoside-rhamnose	Flavonoids	Isoflavones	-	2	117350	84549	84592	94196	81251	74329	92558	78874	77794	56126	48755	51748	--	--
Zmjp003179	581.15	449.11	580.142	C26H28O15	[M+H]+	Orientin-2''-O-xyloside	Flavonoids	Flavonoid carbonoside	-	1	110540	73129	111870	491660	683330	593730	436340	867850	756200	261590	282280	256880	--	--
pmb0631	581.15	515.4	580.143	C26H28O15	[M+H]+	Orientin-6-C-arabinoside	Flavonoids	Flavonoid carbonoside	-	1	9	9	9	31993	42756	40002	1442.5	13296	7348.8	11291	9729.5	10533	--	--
pmp000238	581.15	383.07	580.143	C26H28O15	[M+H]+	Luteolin-6-C-arabinoside-7-O-glucoside	Flavonoids	Flavonoid carbonoside	-	3	42845	24431	30240	191220	225440	176690	126470	228830	204200	134820	101190	63207	--	--
pmb0636	581.15	431.3	580.143	C26H28O15	[M+H]+	Orientin-7-O-arabinoside	Flavonoids	Flavonoid carbonoside	-	1	7510.5	738.5	5216.8	43467	51501	35577	9378.8	22093	10538	13544	13406	6028.2	--	--
Smhp003736	581.14	413.08	580.143	C26H28O15	[M+H]+	carlinoside	Flavonoids	Flavonoid carbonoside	59952-97-5	1	6850	3001.2	5239.5	80402	129650	69029	17585	28672	20664	28316	27290	21348	C10026	--
mws0046	579.17	271.06	580.179	C27H32O14	[M-H]-	Naringenin-7-O-Neohesperidoside(Naringin)	Flavonoids	Flavanones	10236-47-2	3	66605	106260	75358	153660	164340	156230	62444	91108	73022	42746	63442	58560	C09789	ko00941
mws1066	579.17	271	580.179	C27H32O14	[M-H]-	Naringenin-7-O-Rutinoside(Narirutin)	Flavonoids	Flavanones	14259-46-2	3	94941	86150	95600	173030	162800	181340	56604	91654	58141	59556	64720	66378	C09793	--
Zmhn001446	579.21	417.16	580.216	C28H36O13	[M-H]-	Syringaresinol-4'-O-glucoside	Lignans and Coumarins	Lignans	7374-79-0	2	123480	56838	35192	75114	35726	36490	20792	33162	41862	41965	48658	30720	C10890	--
Lmjp001877	581.15	287.05	581.15	C26H29O15+	[M]+	Cyanidin-3-O-sambubioside [Cyanidin-3-O-(2''-O-xylosyl)glucoside]	Flavonoids	Anthocyanidins	63535-17-1	2	35934	39861	36448	123920	179350	127850	170370	318230	177720	57684	55038	44111	C20490	ko00942
pmb0492	584.28	325	583.268	C34H37N3O6	[M+H]+	N',N'',N'''-p-Coumaroyl-cinnamoyl-caffeoyl spermidine	Alkaloids	Phenolamine	-	3	13352	8790.5	7190.2	13212	10556	12256	11022	9388	12097	64359	53861	57062	--	--
Hmgp003641	593.18	447.13	592.177	C28H32O14	[M+H]+	Chrysoeriol-6-C-rhamnoside-7-O-rhamnoside	Flavonoids	Flavonoid carbonoside	-	1	121030	149660	190910	503190	700490	715960	561240	2032400	841300	286420	245520	252760	--	--
pmp000239	595.13	505.09	594.122	C26H26O16	[M+H]+	Luteolin-6-C-(5''-glucuronyl)xyloside	Flavonoids	Flavones	-	3	6990	5566.8	8868.4	15836	2928.2	7300.2	10159	10206	8400.8	5518.5	5480	2750.8	--	--
mws1290	593.13	285	594.137	C30H26O13	[M-H]-	Kaempferol-3-O-(6''-p-Coumaroyl)glucoside (Tiliroside)	Flavonoids	Flavonols	20316-62-5	2	7117.5	6039.5	6913.7	24062	6842.4	208650	21479	35592	8168.2	31267	46853	30537	C17140	--
Hmjn004446	593.13	285.04	594.137	C30H26O13	[M-H]-	Luteolin-7-O-(6''-caffeoyl)rhamnoside	Flavonoids	Flavones	-	2	9	9	9	9	9	61752	9	9	9	11418	11201	9921.9	--	--
Lmjp002867	595.17	287.05	594.158	C27H30O15	[M+H]+	Kaempferol-3-O-neohesperidoside	Flavonoids	Flavonols	32602-81-6	1	178130	227620	172860	536320	881660	822330	638290	1571500	627360	277670	383550	269740	--	--
MWSslk146	595.17	433.12	594.158	C27H30O15	[M+H]+	4'-O-Glucosylvitexin	Flavonoids	Flavones	38950-94-6	3	233790	147910	175050	32460	51344	53499	35371	110990	28922	45881	40944	55416	--	--
pmp001106	595.17	577.16	594.158	C27H30O15	[M+H]+	Vitexin-2''-O-glucoside	Flavonoids	Flavonoid carbonoside	61360-94-9	1	343380	260410	296610	232410	207060	246740	176660	284940	213800	164090	131020	113730	C04024	ko00944
Lmlp002990	595.17	313.07	594.158	C27H30O15	[M+H]+	Isosaponarin(Isovitexin-4'-O-glucoside)	Flavonoids	Flavonoid carbonoside	19416-87-6	3	60090	36930	62246	2939.1	2584.1	4468	7253	11766	4513.8	19792	24101	12502	--	--
MWSslk254	595.17	287.06	594.158	C27H30O15	[M+H]+	Kaempferol-3-O-glucorhamnoside	Flavonoids	Flavonols	40437-72-7	1	150690	182710	122060	467840	656920	912870	527770	619420	608620	274870	181780	228510	--	--
MWSHY0080	595.17	287.06	594.158	C27H30O15	[M+H]+	Luteolin-7-O-neohesperidoside (Lonicerin)	Flavonoids	Flavones	25694-72-8	1	164330	165000	171320	431220	837010	436520	417050	942540	533310	240750	293410	188460	C12630	ko00944
pme1665	593.15	311	594.158	C27H30O15	[M-H]-	Isovitexin-7-O-glucoside(Saponarin)	Flavonoids	Flavonoid carbonoside	20310-89-8	3	53835	22569	14247	22584	21318	20254	17229	20842	17529	9183.2	11874	10366	C08064	--
Lmsp004670	595.17	287.06	594.158	C27H30O15	[M+H]+	Kaempferol-3-O-glucoside-7-O-rhamnoside	Flavonoids	Flavonols	-	1	185980	220800	193660	509010	611410	624400	619760	1062300	499370	231770	266060	222540	--	--
Lmnp102682	595.17	463.13	594.158	C27H30O15	[M+H]+	Hispidulin-8-C-(2''-O-xylosyl)glucoside	Flavonoids	Flavonoid carbonoside	-	1	54230	33260	59950	350950	383700	315220	267930	831200	668100	155220	156260	102970	--	--
Lmgp004152	595.17	445.11	594.158	C27H30O15	[M+H]+	Diosmetin-8-C-(2''-O-arabinosyl)glucoside	Flavonoids	Flavonoid carbonoside	-	1	30444	20592	29541	195220	194370	181050	153300	468170	298340	81254	73741	144470	--	--
mws1073	595.17	457.2	594.158	C27H30O15	[M+H]+	Apigenin-6,8-di-C-glucoside (Vicenin-2)	Flavonoids	Flavonoid carbonoside	23666-13-9	1	1261300	1149400	1090500	803710	1007600	692230	742040	770740	697620	530260	569350	521790	C10195	--
Lmcn006192	593.19	285.08	594.195	C28H34O14	[M-H]-	Didymin (Isosakuranetin-7-O-rutinoside)	Flavonoids	Flavanones	14259-47-3	2	9	9	9	9	9	63900	9	21499	9	11100	15447	11300	--	--
pme1773	595.17	287.06	595.166	C27H31O15+	[M]+	Cyanidin-3-O-rutinoside (Keracyanin)	Flavonoids	Anthocyanidins	28338-59-2	3	72928000	73418000	85293000	183210000	208260000	197140000	174100000	208690000	190040000	100350000	92664000	82611000	C08620	ko00942
mws1519	595.17	287.06	596.174	C27H32O15	[M-H]-	Eriodictyol-7-O-Rutinoside (Eriocitrin)	Flavonoids	Flavanones	13463-28-0	2	44390	43754	44602	198900	281350	181760	59349	122300	68815	53828	96645	47217	C09732	--
Lmyp003599	601.12	287.06	600.112	C28H24O15	[M+H]+	Kaempferol-3-O-(6''-galloyl)glucoside	Flavonoids	Flavonols	56317-05-6	2	1895	9	9	2891.2	4845	70869	3839	2890.5	1927.5	4818.8	5769.8	1948	--	--
Lmqn000780	606.08	384.98	607.082	C17H27N3O17P2	[M-H]-	Uridine 5'-diphospho-N-acetylglucosamine	Nucleotides and derivatives	Nucleotides and derivatives	528-04-1	2	80116	88717	92532	71794	88919	78948	81491	91814	71028	47838	84871	70554	C00043	ko00520,ko00524,ko01100
pmb3002	607.17	299	608.174	C28H32O15	[M-H]-	Chrysoeriol-7-O-rutinoside	Flavonoids	Flavones	-	3	42013	36190	35948	166220	284160	218710	59575	70253	37839	68419	60386	42945	--	--
pmp001080	609.18	301.07	608.174	C28H32O15	[M+H]+	Diosmetin-7-O-Neohesperidoside (Neodiosmin)	Flavonoids	Flavones	38665-01-9	1	94715	50705	74953	24710	20411	17670	50190	48190	44242	19976	17910	15164	--	--
MWSHY0190	609.18	301.08	608.174	C28H32O15	[M+H]+	Diosmetin-7-O-rutinoside (Diosmin)	Flavonoids	Flavones	520-27-4	1	309690	296650	259180	138670	171130	112100	160940	275020	242610	110370	93233	103640	C10039	--
Lmgp004217	609.18	445.11	608.174	C28H32O15	[M+H]+	Diosmetin-8-C-(2''-O-rhamnosyl)glucoside	Flavonoids	Flavonoid carbonoside	98891-92-0	1	383250	156650	277380	752830	1444900	1225500	584400	1804700	1390000	522520	469700	518490	--	--
Hmgp002121	609.18	463.08	608.176	C31H28O13	[M+H]+	Hispidulin-7-O-(6''-O-p-Coumaroyl)Glucoside	Flavonoids	Flavones	-	2	34401	31773	23946	104610	199500	125550	31773	47776	40064	34923	30116	38497	--	--
Smhp003438	611.16	593.14	610.153	C27H30O16	[M+H]+	Luteolin-6,8-di-C-glucoside	Flavonoids	Flavonoid carbonoside	29428-58-8	2	2519.5	3757.5	3443.5	51799	61318	44938	5957	22616	15700	12650	11910	13748	C10102	--
Lmjp002461	611.16	303.05	610.153	C27H30O16	[M+H]+	Quercetin-3-O-neohesperidoside	Flavonoids	Flavonols	117611-67-3	1	3970500	4563700	3766300	9777900	13763000	12088000	9377700	14680000	11361000	6022600	4962600	6047800	--	--
Lmmp003091	611.16	303.05	610.153	C27H30O16	[M+H]+	Quercetin-3-O-(4''-O-glucosyl)rhamnoside	Flavonoids	Flavonols	59262-54-3	1	4143200	5812400	4148000	12161000	14571000	12384000	11259000	18461000	14705000	8265100	7456100	6002100	C17563	--
Zmjp003031	611.16	449.11	610.153	C27H30O16	[M+H]+	Orientin-2''-O-galactoside	Flavonoids	Flavonoid carbonoside	-	2	32780	15382	34657	102930	111790	141300	51487	183180	67642	36452	43388	33444	--	--
Zmhp002409	611.16	491.12	610.153	C27H30O16	[M+H]+	Isoluteolin-6,8-di-C-glucoside	Flavonoids	Flavones	-	3	9844.5	5258	8719	29478	35692	23876	13898	45112	20576	10886	8861	10105	--	--
Lmsp004166	611.16	303.05	610.153	C27H30O16	[M+H]+	Quercetin-3-O-glucoside-7-O-rhamnoside	Flavonoids	Flavonols	-	1	4197900	5393500	4041700	10512000	15827000	13556000	13176000	15459000	15073000	8678900	5727300	5765700	--	--
pmb0665	611.16	465.1	610.153	C27H30O16	[M+H]+	Orientin-7-O-glucoside	Flavonoids	Flavonoid carbonoside	-	2	202000	264700	182820	521010	746800	562240	542780	807870	661270	382220	271150	256010	--	--
pmb0624	611.16	431.3	610.153	C27H30O16	[M+H]+	Isoorientin-7-O-glucoside	Flavonoids	Flavonoid carbonoside	-	2	47364	27452	32702	77002	142310	94848	40519	211900	50003	47926	30529	30590	--	--
MWSHY0067	611.16	303.05	610.153	C27H30O16	[M+H]+	Quercetin-3-O-rutinoside (Rutin)	Flavonoids	Flavonols	153-18-4	1	4505700	5149100	4235400	12136000	16775000	15029000	12464000	14760000	14611000	8084300	7054000	7548900	C05625	ko00944,ko01100,ko01110
HJAP024	611.16	593.15	610.154	C27H30O16	[M+H]+	Kaempferol-6,8-di-C-glucoside	Flavonoids	Flavones	-	3	9390.8	6311	8161.2	57194	52960	48095	20078	31329	17601	16609	16310	16242	--	--
Zmhn002032	609.18	447.13	610.189	C28H34O15	[M-H]-	4-O-(6'-O-Glucosylcaffeoylglucosyl)-4-hydroxybenzyl alcohol	Phenolic acids	Phenolic acids	-	2	57050	30828	40466	106820	182750	162300	59462	249680	101720	69642	58235	79598	--	--
mws0036	609.18	301.09	610.19	C28H34O15	[M-H]-	Hesperetin-7-O-rutinoside (Hesperidin)	Flavonoids	Flavanones	520-26-3	2	3555.4	6838	4439	6750.4	4288.6	3021.3	4341.6	5572.4	5461.8	12500	14560	20810	C09755	--
Jmzn002987	609.18	447.15	610.19	C28H34O15	[M-H]-	Magnoloside E	Lignans and Coumarins	Lignans	-	2	63621	37330	46022	198070	206150	149670	75624	286270	85264	71822	103500	69221	--	--
pme0001	609.18	301	610.19	C28H34O15	[M-H]-	Hesperetin-7-O-neohesperidoside(Neohesperidin)	Flavonoids	Flavanones	13241-33-3	2	9656.2	16400	12790	5532.2	3231.3	3293.8	7951.6	13104	15882	17743	18654	23733	C09806	ko00941
Lmsp004521	613.12	147.04	612.112	C29H24O15	[M+H]+	1-O-Cinnamoyl-4,6-(S)-HHDP-β-D-glucose	Phenolic acids	Phenolic acids	-	3	10706	5833.5	17535	15604	24515	21445	12633	26271	35027	14641	10642	12713	--	--
mws4134	611.14	306.08	612.152	C20H32N6O12S2	[M-H]-	Oxiglutatione	Amino acids and derivatives	Amino acids and derivatives	27025-41-8	2	1281700	485920	1256100	457240	423870	586460	726910	809080	586100	1149100	1590300	935480	C00127	ko00480,ko01100,ko01240
Rfmb26201	621.22	417.16	622.226	C30H38O14	[M-H]-	Syringaresinol-4'-O-(6''-acetyl)glucoside	Lignans and Coumarins	Lignans	-	2	27389	14162	9209.2	11019	8221	11894	33295	28732	25557	19248	18891	15823	--	--
pmp000241	625.14	505.09	624.133	C27H28O17	[M+H]+	Luteolin-6-C-(2''-glucuronyl)glucoside	Flavonoids	Flavonoid carbonoside	-	3	9	3930.5	8646	48732	52128	35377	7849	28270	19650	14907	6273.2	15646	--	--
Hmjp002999	625.18	317.08	624.162	C28H32O16	[M+H]+	Isorhamnetin-3-O-rutinoside (Narcissin)	Flavonoids	Flavones	604-80-8	1	551990	704090	523120	1414100	2448000	2211700	1633200	2646600	2274900	1050000	838010	862780	--	--
Zmxp002867	625.17	301.07	624.168	C28H32O16	[M+H]+	Chrysoeriol-5,7-di-O-glucoside	Flavonoids	Flavones	-	2	35993	24945	38012	12558	9425.8	15588	24157	31213	30447	16370	11698	16359	--	--
HJAP120	625.17	317.07	624.168	C28H32O16	[M+H]+	Rhamnetin-3-O-Rutinoside	Flavonoids	Flavonols	-	1	421580	584020	607910	1415100	2166000	1912000	1683700	2914500	2259100	870040	857110	731800	--	--
HJN051	623.16	315.05	624.168	C28H32O16	[M-H]-	Tamarixetin-3-O-rutinoside	Flavonoids	Flavonols	-	1	249100	339090	252300	904060	948190	924460	772790	1298100	863600	336370	497630	350050	--	--
Lmmp002463	625.18	317.07	624.169	C28H32O16	[M+H]+	Sexangularetin-3-O-glucoside-7-O-rhamnoside	Flavonoids	Flavonols	-	1	438680	536350	497150	1507000	2246100	1931900	1550700	2614600	2391800	1231800	761380	953020	--	--
Lmhp003217	625.17	317.06	624.169	C28H32O16	[M+H]+	2'-Hydoxy,5-methoxyGenistein-O-rhamnosyl-glucoside	Flavonoids	Isoflavones	-	1	439240	612700	589340	2215800	2138600	1892600	1643700	2637100	2081400	1052400	977260	884670	--	--
Lmsp004721	625.18	317.07	624.169	C28H32O16	[M+H]+	Tamarixetin-3-O-glucoside-7-O-rhamnoside	Flavonoids	Flavonols	-	1	401820	628790	624100	1470400	2661100	1856000	1591100	2716500	1965000	971090	950430	803840	--	--
MWSHY0064	625.17	317.07	624.169	C28H32O16	[M+H]+	Isorhamnetin-3-O-neohesperidoside	Flavonoids	Flavonols	55033-90-4	1	480040	647760	603510	1703300	2188500	2199400	1510400	2750500	2065800	857850	903050	978250	--	--
pmp000127	625.18	607.2	624.169	C28H32O16	[M+H]+	Chrysoeriol-6,8-di-C-glucoside	Flavonoids	Flavonoid carbonoside	-	2	23972	23955	17292	152550	125310	147170	33779	72330	59236	56455	40035	25787	--	--
HJAP026	625.18	463.13	624.17	C28H32O16	[M+H]+	Chrysoeriol-6-C-glucoside-4'-O-glucoside	Flavonoids	Flavonoid carbonoside	-	2	3982.1	5862	6326.2	24630	24752	24751	18046	59620	32826	14964	7074	10635	--	--
Lmsp003729	627.16	319.05	626.148	C27H30O17	[M+H]+	Myricetin-3-O-rutinoside	Flavonoids	Flavonols	-	3	17619	28397	31963	78779	102750	52474	53507	59208	70724	29662	20167	34532	--	--
Hmyp007792	636.41	495.4	635.414	C32H62NO9P	[M+H]+	PE(oxo-11:0/16:0)	Lipids	Glycerol ester	-	2	9209	23338	16832	32775	29705	12750	28402	21526	22570	29234	19042	28464	--	--
Hmgp003086	639.19	331.08	638.184	C29H34O16	[M+H]+	Tricin-7-O-rutinoside	Flavonoids	Flavones	-	1	593090	543710	625690	1541100	1531700	1343500	510910	755810	487880	407780	432290	386050	--	--
Lmgp004959	639.19	331.08	638.185	C29H34O16	[M+H]+	Tricin-7-O-neohesperidoside	Flavonoids	Flavones	53766-40-8	1	1540800	1392600	1226500	1626200	1619300	1708200	1341300	1580900	1223700	827270	592680	659680	--	--
pmb0713	655.19	331.08	654.18	C29H34O17	[M+H]+	Tricin-7-O-(2''-O-glucosyl)glucoside	Flavonoids	Flavones	-	2	390010	503940	320580	220620	188040	370610	324630	473020	291280	215640	171670	157970	--	--
Zmxp004503	655.18	331.06	654.18	C29H34O17	[M+H]+	Tricin-5,7-O-diglucoside	Flavonoids	Flavones	-	3	133830	77965	68614	70585	50314	45886	50378	69310	38081	39899	44859	26034	--	--
Lmsp004749	655.19	347.08	654.18	C29H34O17	[M+H]+	Syringetin-3-O-rutinoside	Flavonoids	Flavonols	-	1	288950	173790	189250	2513800	1602300	2021900	790440	562180	982480	741170	614090	483760	--	--
pmb0716	655.19	331.08	654.18	C29H34O17	[M+H]+	Tricin-4'-O-glucoside-7-O-glucoside	Flavonoids	Flavones	-	3	45919	41503	16389	47907	40645	59710	10654	24217	6783	11519	17183	11438	--	--
Lmgp003803	655.19	331.08	654.18	C29H34O17	[M+H]+	5,7,4'-Trihydroxy-6,8-dimethoxyisoflavone-7-O-galactoside-rhamnose	Flavonoids	Isoflavones	-	1	140990	93074	71819	44499	49262	48810	46226	114450	49174	54462	30952	36630	--	--
Lmnp002616	655.19	493.14	654.18	C29H34O17	[M+H]+	Cirsiliol-8-C-(2''-glucosyl)glucoside	Flavonoids	Flavonoid carbonoside	-	3	11181	5806.5	9368.2	898.46	7532.8	4425.2	49867	70360	47750	15986	10633	15996	--	--
pmb0739	659.2	331.08	658.19	C32H34O15	[M+H]+	Tricin-4'-O-(syringyl alcohol)ether-7-O-glucoside	Flavonoids	Flavones	-	2	93520	75134	79934	64063	49089	66391	21457	28098	23071	31843	31436	23865	--	--
pmb0719	659.2	331.08	658.19	C32H34O15	[M+H]+	Tricin-4'-O-(syringyl alcohol)ether-5-O-glucoside	Flavonoids	Flavones	-	2	62206	51031	57969	128980	92669	133970	40642	40260	29929	31433	40929	26215	--	--
pmb0530	664.12	136.2	663.109	C21H27N7O14P2	[M+H]+	Nicotinic acid adenine dinucleotide	Nucleotides and derivatives	Nucleotides and derivatives	53-84-9	2	665260	530100	477210	478490	376600	495730	567900	606650	589050	1123400	930750	673770	C00003	ko00190,ko00730,ko00760,ko01100,ko01240
pmb0475	671.18	509	670.174	C29H34O18	[M+H]+	Gallic acid-4-O-(6'''-feruloyl)sophoroside	Phenolic acids	Phenolic acids	-	2	392710	423310	336530	742380	775560	799500	230060	314980	216780	254440	242530	188820	--	--
Zmzp006906	673.19	331.08	672.184	C36H32O13	[M+H]+	Tricin-4'-O-[β-guaiacyl-(9''-O-p-coumaroyl)glycerol]ether	Flavonoids	Flavones	-	1	2354900	3055300	3017200	3108200	3314500	2832600	2311100	2292300	2252600	1913400	1540900	1539100	--	--
Lmxp010913	676.45	184.08	675.448	C35H66NO9P	[M+H]+	1-(9Z-Octadecenoyl)-2-(9-oxo-nonanoyl)-sn-glycero-3-phosphocholine	Lipids	Glycerol ester	-	1	80403	477830	110650	614880	515050	404950	411270	385000	501070	795610	648160	653590	--	--
Lmyn005812	675.36	397.14	676.367	C33H56O14	[M-H]-	Gingerglycolipid A	Lipids	Glycerol ester	145937-22-0	1	348680	279050	739450	288960	261070	1333000	152860	117040	201660	272390	367690	225220	--	--
pmp001276	677.37	677.37	676.367	C33H56O14	[M+H]+	1-Linolenoyl-rac-glycerol-diglucoside	Lipids	Free fatty acids	-	1	688780	452090	1400500	113600	113730	107530	368520	415570	360260	482770	348570	411550	--	--
Lmhp008744	677.37	261.22	676.367	C33H56O14	[M+H]+	1-α-Linolenoyl-glycerol-2,3-di-O-glucoside	Lipids	Glycerol ester	-	1	2686.9	2800	6279.9	1026.2	2664.9	9876.8	1520.2	2300.9	1072.7	3632.1	2199.9	2462.7	--	--
Lmhp008513	677.37	261.22	676.367	C33H56O14	[M+H]+	2-α-Linolenoyl-glycerol-1,3-di-O-glucoside	Lipids	Glycerol ester	-	1	2347.2	3816.8	7700.1	4318.6	2109.9	9889.1	1237.4	1675.9	1370.4	3657.6	2235.8	3044.5	--	--
Lmhp009190	679.39	263.24	678.383	C33H58O14	[M+H]+	2-Linoleoylglycerol-1,3-di-O-glucoside	Lipids	Glycerol ester	-	1	4541	3714.3	9012.9	1873.3	1338.2	2407.3	3194.7	2557.1	4180.6	3547.4	2491.2	2841.2	--	--
Lmhp009384	679.39	263.24	678.383	C33H58O14	[M+H]+	1-Linoleoylglycerol-2,3-di-O-glucoside	Lipids	Glycerol ester	-	1	3237.5	2271.8	12400	2898.8	2295.6	2297.3	3056.1	2098.1	3055.3	4900.5	3733.5	2712.9	--	--
Lmyn006011	677.38	397.13	678.383	C33H58O14	[M-H]-	Gingerglycolipid B	Lipids	Glycerol ester	88168-90-5	1	271220	208260	595230	210640	155110	231490	189760	130350	180330	181510	287490	194560	--	--
Lmyn006221	679.39	397.13	680.398	C33H60O14	[M-H]-	Gingerglycolipid C	Lipids	Glycerol ester	-	2	70992	51685	153110	37734	31397	41591	39101	22729	26588	32837	48858	29924	--	--
pmn001370	681.24	519.19	682.247	C32H42O16	[M-H]-	Pinoresinol-4,4'-O-di-O-glucoside	Lignans and Coumarins	Lignans	63902-38-5	3	100010	80655	102310	51837	68518	64187	59043	62396	51932	33818	46642	29628	--	--
pmb1312	689.21	331.08	688.2	C33H36O16	[M+H]+	Tricin-4'-O-(guaiacylglycerol)ether-7-O-glucoside	Flavonoids	Flavones	-	1	647470	630870	577810	1568300	1298900	1912400	428900	547950	540550	484620	399490	379400	--	--
Lmgn002253	695.2	353.09	696.19	C31H36O18	[M-H]-	Syringoylcaffeoylquinic acid-D-glucose	Phenolic acids	Phenolic acids	-	2	40727	25313	103270	108440	47303	27161	45832	187770	41826	37639	52964	48333	--	--
Hmln101664	697.24	535.18	698.242	C32H42O17	[M-H]-	Nortrachelogenin-4'-O-gentiobioside	Lignans and Coumarins	Lignans	-	2	66684	42802	64888	26789	34986	27979	24624	25271	24032	14188	13128	17208	--	--
Hmyp007396	702.46	184.07	701.46	C37H68NO9P	[M+H]+	PC(oxo-11:0/18:2)	Lipids	PC	-	2	17118	100570	39297	164690	124700	81342	69490	51108	107230	84781	56254	68236	--	--
pmb3039	703.13	329.2	704.138	C35H28O16	[M-H]-	Tricin-4'-O-oxalic acid-7-O-(p-coumaroyl)shikimic acid	Flavonoids	Flavones	-	3	72940	102860	68849	106570	110120	119750	81729	132960	83846	64918	76071	59768	--	--
Zmlp003063	741.23	433.12	740.209	C33H40O19	[M+H]+	Luteolin-7-O-(2''-O-rhamnosyl)rutinoside	Flavonoids	Flavones	-	2	15186	4211.2	18537	15992	6786.2	4265.5	15912	96198	10116	15666	11904	7588.5	--	--
Hmdp103165	741.22	287.06	740.216	C33H40O19	[M+H]+	Clitorin	Flavonoids	Flavones	55804-74-5	2	22341	14404	10809	20692	33174	18732	7226.8	17230	14400	10752	12506	10710	--	--
mws1035	741.22	433	740.216	C33H40O19	[M+H]+	Kaempferol-3-O-robinoside-7-O-rhamnoside (Robinin)	Flavonoids	Flavonols	301-19-9	2	13494	8429.5	7585.5	10962	6890	4307.5	10112	74980	22720	11962	6813.2	6808	C10178	--
pme2651	742.1	620.1	743.075	C21H28N7O17P3	[M-H]-	NADP (Nicotinamide adenine dinucleotide phosphate)	Nucleotides and derivatives	Nucleotides and derivatives	53-59-8	3	809150	675640	857210	415380	398470	459820	695530	707710	795310	363050	560800	507300	C00006	ko00195,ko00480,ko00760,ko01100,ko01240
pmp000884	755.22	429.11	754.211	C37H38O17	[M+H]+	6'''-p-Coumaroylspinosin	Flavonoids	Flavonoid carbonoside	-	3	9	10773	8760.8	16599	17054	40873	23538	61541	23440	12620	13624	9686	--	--
pmb0691	757.22	431.4	756.211	C33H40O20	[M+H]+	Isoorientin-7-O-(2''-rhamnosyl)glucoside	Flavonoids	Flavonoid carbonoside	-	2	5357.5	7870.5	11385	51000	84636	77452	17840	71709	17767	21300	19523	30148	--	--
HJAP127	757.22	303.05	756.212	C33H40O20	[M+H]+	Quercetin-3-O-(2''-O-Rhamnosyl)rutinoside	Flavonoids	Flavonols	55696-57-6	2	12660	11798	18538	87278	117190	141600	15192	30741	32887	31732	25564	27193	--	--
Zmpp001834	771.23	317.07	770.227	C34H42O20	[M+H]+	Typhaneoside	Flavonoids	Flavones	104472-68-6	1	33903	32983	22875	81002	61058	69826	30126	33750	22728	22758	29114	30816	--	--
HJAP128	771.23	317.06	770.227	C34H42O20	[M+H]+	Isorhamnetin-3-O-rutinoside-7-O-rhamnoside	Flavonoids	Flavonols	-	1	15456	32751	22862	45113	65352	65261	34555	32754	35841	27181	24352	30821	--	--
Zmqp002952	773.21	465.1	773.213	C33H41O21+	[M]+	Delphinidin-3-O-rutinoside-7-O-glucoside	Flavonoids	Anthocyanidins	-	2	4549.4	5844.4	8371.7	14681	19355	14365	13000	28447	25012	9394.2	13858	7756	--	--
Hmgp003540	775.21	331.08	774.2	C36H38O19	[M+H]+	Tricin-4'-O-(β-guaiacylglycerol)ether-7-O-(6''-malonyl)glucoside	Flavonoids	Flavones	-	1	43358	30452	20070	43964	34767	43069	16084	14795	10255	20640	18326	10051	--	--
pme2746	784.15	437	785.157	C27H33N9O15P2	[M-H]-	Riboflavin 5'-Adenosine Diphosphate	Nucleotides and derivatives	Nucleotides and derivatives	146-14-5	2	309640	298170	273300	253830	239800	229940	367150	299920	251740	426510	426010	424140	C00016	ko00740,ko01100,ko01110,ko01240
Hmyp007371	804.54	184.07	803.528	C42H78NO11P	[M+H]+	PC(16:0/18:3+O3)	Lipids	PC	-	1	1026.9	2720.2	2100.9	2766.6	2872.7	2179.7	2193.9	4263.8	3811.6	4991.4	4398.7	4463.3	--	--

## Sheet: YShe vs SShe
Differentially expressed flavonoid metabolites were identified between YShe and SShe
Index	Formula	Compounds	Class I	Class II	CAS	Level	YShe-1	YShe-2	YShe-3	SShe-1	SShe-2	SShe-3	VIP	p_value	FDR	Fold_Change	Log2FC	Type
pmp001110	C25H26O13	Apigenin-6-C-xyloside-8-C-arabinoside	Flavonoids	Flavonoid carbonoside	-	1	9	9	9	777430	749480	658430	1.38146	0.00242356	0.0667143	80938.5	16.3045	up
pmb0681	C20H18O9	Apigenin-8-C-Arabinoside	Flavonoids	Flavonoid carbonoside	-	2	9	9	9	103530	131840	87430	1.38141	0.0142455	0.109447	11955.6	13.5454	up
pmb0631	C26H28O15	Orientin-6-C-arabinoside	Flavonoids	Flavonoid carbonoside	-	1	9	9	9	31993	42756	40002	1.38163	0.00705041	0.0880115	4250.04	12.0533	up
Lmtp002822	C25H26O13	Apigenin-6-C-arabinoside-8-C-xyloside	Flavonoids	Flavonoid carbonoside	-	1	15456	6111.3	13027	1557700	1686000	1671700	1.37228	0.000589898	0.0464544	142.087	7.15063	up
Lmtp002942	C25H26O13	Apigenin-6,8-di-C-arabinoside	Flavonoids	Flavonoid carbonoside	-	1	29454	9632.5	16412	1311400	1817700	1894000	1.36586	0.0119067	0.102566	90.5088	6.49999	up
pmp000394	C26H30O13	Naringenin-7-O-(2''-O-apiosyl)glucoside	Flavonoids	Flavanones	-	3	4686.2	7454.5	14128	137700	206850	143270	1.35085	0.0188404	0.117606	18.5704	4.21493	up
Smhp003736	C26H28O15	carlinoside	Flavonoids	Flavonoid carbonoside	59952-97-5	1	6850	3001.2	5239.5	80402	129650	69029	1.35283	0.0414665	0.140453	18.4936	4.20895	up
HJAP007	C25H26O14	Syringetin-3-O-(6''-Acetyl)glucoside	Flavonoids	Flavonols	-	2	26766	28049	15880	498520	327130	373580	1.36231	0.0175551	0.115632	16.9634	4.08436	up
Smhp003438	C27H30O16	Luteolin-6,8-di-C-glucoside	Flavonoids	Flavonoid carbonoside	29428-58-8	2	2519.5	3757.5	3443.5	51799	61318	44938	1.37534	0.00878225	0.0943093	16.26	4.02325	up
Hmcp002399	C23H24O13	Limocitrin-3-O-glucoside	Flavonoids	Flavonols	-	1	77438	68909	84402	1005700	714680	808030	1.37358	0.0121415	0.102566	10.9574	3.45383	up
Hmcp002187	C23H24O13	Limocitrin-3-O-galactoside	Flavonoids	Flavonols	-	1	68808	107080	45070	852080	715830	756420	1.34997	0.000844468	0.047893	10.5193	3.39497	up
pmb0636	C26H28O15	Orientin-7-O-arabinoside	Flavonoids	Flavonoid carbonoside	-	1	7510.5	738.5	5216.8	43467	51501	35577	1.2082	0.00615368	0.0863432	9.69456	3.27718	up
Lmsp004749	C29H34O17	Syringetin-3-O-rutinoside	Flavonoids	Flavonols	-	1	288950	173790	189250	2513800	1602300	2021900	1.3554	0.0185891	0.117278	9.41425	3.23485	up
Zmgp004436	C23H24O13	Okanin-4'-(6''-O-acetyl)glucoside	Flavonoids	Chalcones	-	1	90190	122680	45494	917310	586120	777250	1.32404	0.0157252	0.111391	8.82739	3.14199	up
pmb0691	C33H40O20	Isoorientin-7-O-(2''-rhamnosyl)glucoside	Flavonoids	Flavonoid carbonoside	-	2	5357.5	7870.5	11385	51000	84636	77452	1.34692	0.0228521	0.1211	8.65754	3.11396	up
HJAP127	C33H40O20	Quercetin-3-O-(2''-O-Rhamnosyl)rutinoside	Flavonoids	Flavonols	55696-57-6	2	12660	11798	18538	87278	117190	141600	1.35981	0.0217182	0.118479	8.04884	3.00878	up
Lmnp102682	C27H30O15	Hispidulin-8-C-(2''-O-xylosyl)glucoside	Flavonoids	Flavonoid carbonoside	-	1	54230	33260	59950	350950	383700	315220	1.35733	0.00143867	0.0539569	7.12066	2.83201	up
Lmgp004152	C27H30O15	Diosmetin-8-C-(2''-O-arabinosyl)glucoside	Flavonoids	Flavonoid carbonoside	-	1	30444	20592	29541	195220	194370	181050	1.36958	2.34931e-05	0.0111005	7.08192	2.82414	up
HJAP024	C27H30O16	Kaempferol-6,8-di-C-glucoside	Flavonoids	Flavones	-	3	9390.8	6311	8161.2	57194	52960	48095	1.36813	0.00148453	0.0539569	6.63156	2.72935	up
pmp000127	C28H32O16	Chrysoeriol-6,8-di-C-glucoside	Flavonoids	Flavonoid carbonoside	-	2	23972	23955	17292	152550	125310	147170	1.36719	0.00295302	0.0682185	6.51697	2.7042	up
pmp000238	C26H28O15	Luteolin-6-C-arabinoside-7-O-glucoside	Flavonoids	Flavonoid carbonoside	-	3	42845	24431	30240	191220	225440	176690	1.35508	0.00344446	0.0707612	6.08464	2.60517	up
Zmjp003179	C26H28O15	Orientin-2''-O-xyloside	Flavonoids	Flavonoid carbonoside	-	1	110540	73129	111870	491660	683330	593730	1.35944	0.00959053	0.0956718	5.98473	2.58129	up
pmb3002	C28H32O15	Chrysoeriol-7-O-rutinoside	Flavonoids	Flavones	-	3	42013	36190	35948	166220	284160	218710	1.36087	0.0320009	0.130307	5.86145	2.55126	up
Hmgp002036	C22H22O12	Nepetin-7-O-glucoside(Nepitrin)	Flavonoids	Flavones	569-90-4	1	89434	76373	56076	298110	430260	382560	1.35085	0.0125468	0.103102	5.00683	2.3239	up
mws1519	C27H32O15	Eriodictyol-7-O-Rutinoside (Eriocitrin)	Flavonoids	Flavanones	13463-28-0	2	44390	43754	44602	198900	281350	181760	1.36511	0.0290383	0.129251	4.98704	2.31818	up
HJAP026	C28H32O16	Chrysoeriol-6-C-glucoside-4'-O-glucoside	Flavonoids	Flavonoid carbonoside	-	2	3982.1	5862	6326.2	24630	24752	24751	1.36083	0.00133165	0.0539569	4.58452	2.19677	up
pme0368	C27H30O14	Apigenin-7-O-rutinoside (Isorhoifolin)	Flavonoids	Flavones	552-57-8	2	6734	8416.2	19280	53042	50662	50550	1.2875	0.00753195	0.0895718	4.48019	2.16356	up
mws0913	C21H20O11	Kaempferol-3-O-galactoside (Trifolin)	Flavonoids	Flavonols	23627-87-4	2	80836	48810	97486	296870	399650	309660	1.32644	0.00694683	0.0880115	4.42994	2.14729	up
mws0061	C21H20O12	Quercetin-3-O-galactoside (Hyperin)*	Flavonoids	Flavonols	482-36-0	1	1003100	790230	1004300	3551800	4079300	4456300	1.36868	0.00456489	0.0798856	4.32059	2.11123	up
Zmjp003031	C27H30O16	Orientin-2''-O-galactoside	Flavonoids	Flavonoid carbonoside	-	2	32780	15382	34657	102930	111790	141300	1.29604	0.00588843	0.0863432	4.29877	2.10392	up
Lmgp004217	C28H32O15	Diosmetin-8-C-(2''-O-rhamnosyl)glucoside	Flavonoids	Flavonoid carbonoside	98891-92-0	1	383250	156650	277380	752830	1444900	1225500	1.26339	0.0405891	0.140453	4.18856	2.06646	up
Hmgp003641	C28H32O14	Chrysoeriol-6-C-rhamnoside-7-O-rhamnoside	Flavonoids	Flavonoid carbonoside	-	1	121030	149660	190910	503190	700490	715960	1.34722	0.0135489	0.108506	4.15867	2.05612	up
Lmjp002906	C22H22O12	Rhamnetin-3-O-Glucoside	Flavonoids	Flavonols	27875-34-9	1	54222	188020	107900	363800	528960	521440	1.23991	0.00769931	0.0895718	4.03893	2.01397	up
Lmjp002867	C27H30O15	Kaempferol-3-O-neohesperidoside	Flavonoids	Flavonols	32602-81-6	1	178130	227620	172860	536320	881660	822330	1.33933	0.0322578	0.130307	3.87188	1.95304	up
Lmmp002463	C28H32O16	Sexangularetin-3-O-glucoside-7-O-rhamnoside	Flavonoids	Flavonols	-	1	438680	536350	497150	1507000	2246100	1931900	1.36048	0.0209437	0.118479	3.86162	1.94921	up
Lmjp001877	C26H29O15+	Cyanidin-3-O-sambubioside [Cyanidin-3-O-(2''-O-xylosyl)glucoside]	Flavonoids	Anthocyanidins	63535-17-1	2	35934	39861	36448	123920	179350	127850	1.36214	0.0266089	0.126997	3.84095	1.94146	up
MWSHY0104	C21H20O11	Luteolin-7-O-glucoside (Cynaroside)	Flavonoids	Flavones	5373-11-5	1	184330	193210	195220	685860	778500	720020	1.38043	0.00222439	0.0667143	3.81378	1.93122	up
Lmhp003217	C28H32O16	2'-Hydoxy,5-methoxyGenistein-O-rhamnosyl-glucoside	Flavonoids	Isoflavones	-	1	439240	612700	589340	2215800	2138600	1892600	1.36335	0.000660011	0.0468009	3.80618	1.92834	up
pmp000120	C22H22O11	Diosmetin-6-C-glucoside	Flavonoids	Flavones	-	1	70566	65501	47140	236710	257660	195090	1.34706	0.00577631	0.0863432	3.76328	1.91199	up
Zmhp002409	C27H30O16	Isoluteolin-6,8-di-C-glucoside	Flavonoids	Flavones	-	3	9844.5	5258	8719	29478	35692	23876	1.31029	0.0137867	0.109109	3.73805	1.90229	up
mws1329	C21H20O12	Quercetin-7-O-glucoside*	Flavonoids	Flavonols	491-50-9	1	265660	356290	291350	1051900	1179300	1152100	1.3697	0.000138715	0.0377333	3.70448	1.88927	up
Lmsp004721	C28H32O16	Tamarixetin-3-O-glucoside-7-O-rhamnoside	Flavonoids	Flavonols	-	1	401820	628790	624100	1470400	2661100	1856000	1.30946	0.0487715	0.151626	3.61846	1.85538	up
MWSHY0064	C28H32O16	Isorhamnetin-3-O-neohesperidoside	Flavonoids	Flavonols	55033-90-4	1	480040	647760	603510	1703300	2188500	2199400	1.3595	0.00789341	0.0895718	3.51826	1.81486	up
HJAP011	C22H22O11	Chrysoeriol-8-C-glucoside (Scoparin)	Flavonoids	Flavonoid carbonoside	301-16-6	1	105410	69752	101140	311760	356940	284760	1.34547	0.00232702	0.0667143	3.45079	1.78693	up
Hmjp002999	C28H32O16	Isorhamnetin-3-O-rutinoside (Narcissin)	Flavonoids	Flavones	604-80-8	1	551990	704090	523120	1414100	2448000	2211700	1.32194	0.0408402	0.140453	3.41378	1.77137	up
mws0856	C21H20O12	Quercetin-4'-O-glucoside (Spiraeoside)*	Flavonoids	Flavonols	20229-56-5	1	729630	721140	634220	2019800	2877500	2207700	1.35991	0.0221173	0.118479	3.40769	1.76879	up
HJAP120	C28H32O16	Rhamnetin-3-O-Rutinoside	Flavonoids	Flavonols	-	1	421580	584020	607910	1415100	2166000	1912000	1.33654	0.021905	0.118479	3.40444	1.76742	up
HJN051	C28H32O16	Tamarixetin-3-O-rutinoside	Flavonoids	Flavonols	-	1	249100	339090	252300	904060	948190	924460	1.36328	0.000485345	0.0464544	3.30368	1.72407	up
Lmjp003655	C22H22O11	6-C-MethylKaempferol-3-glucoside	Flavonoids	Flavones	-	1	241490	177500	205560	591350	807070	660320	1.35272	0.012031	0.102566	3.29636	1.72087	up
Lmnp002845	C22H22O11	Hispidulin-8-C-glucoside	Flavonoids	Flavonoid carbonoside	-	1	164380	66868	59560	305230	315540	328200	1.23108	0.0196992	0.118479	3.26322	1.7063	up
MWSHY0067	C27H30O16	Quercetin-3-O-rutinoside (Rutin)	Flavonoids	Flavonols	153-18-4	1	4505700	5149100	4235400	12136000	16775000	15029000	1.35931	0.0148931	0.110803	3.16338	1.66147	up
Hmcp002207	C22H22O12	Isorhamnetin-7-O-glucoside (Brassicin)*	Flavonoids	Flavonols	6743-96-0	1	87242	118680	91040	284440	383220	271330	1.34343	0.0198677	0.118479	3.16199	1.66083	up
Lmdp003509	C20H18O11	Quercetin-3-O-xyloside (Reynoutrin)*	Flavonoids	Flavonols	549-32-6	1	39281	28035	6159.5	50144	100390	77639	1.02644	0.0496877	0.152948	3.10543	1.63479	up
pmp001309	C21H20O12	6-Hydroxykaempferol-7-O-glucoside*	Flavonoids	Flavonols	-	1	587070	1373900	684040	3459900	2552400	2118200	1.2313	0.0239636	0.1211	3.0739	1.62007	up
Lmsp004166	C27H30O16	Quercetin-3-O-glucoside-7-O-rhamnoside	Flavonoids	Flavonols	-	1	4197900	5393500	4041700	10512000	15827000	13556000	1.3347	0.0229734	0.1211	2.92633	1.54909	up
Lmsp004670	C27H30O15	Kaempferol-3-O-glucoside-7-O-rhamnoside	Flavonoids	Flavonols	-	1	185980	220800	193660	509010	611410	624400	1.36753	0.00570029	0.0863432	2.9059	1.53899	up
Hmmp004965	C22H22O11	Diosmetin-7-O-glucoside	Flavonoids	Flavones	20126-59-4	1	257450	217940	174440	535500	779260	571230	1.32321	0.0239438	0.1211	2.90228	1.53719	up
Lmjp002461	C27H30O16	Quercetin-3-O-neohesperidoside	Flavonoids	Flavonols	117611-67-3	1	3970500	4563700	3766300	9777900	13763000	12088000	1.35355	0.0179872	0.115632	2.89654	1.53433	up
pmp000579	C22H22O11	Diosmetin-7-O-galactoside	Flavonoids	Flavones	-	1	226710	267950	190310	632530	648490	685760	1.35639	0.000199647	0.0377333	2.87134	1.52172	up
pme1598	C22H24O11	Hesperetin-5-O-glucoside	Flavonoids	Flavanones	69651-80-5	3	747890	755730	657770	1765400	2317200	2025000	1.36314	0.0119256	0.102566	2.82577	1.49865	up
pmb0665	C27H30O16	Orientin-7-O-glucoside	Flavonoids	Flavonoid carbonoside	-	2	202000	264700	182820	521010	746800	562240	1.32688	0.0201274	0.118479	2.81754	1.49444	up
Lmmp003091	C27H30O16	Quercetin-3-O-(4''-O-glucosyl)rhamnoside	Flavonoids	Flavonols	59262-54-3	1	4143200	5812400	4148000	12161000	14571000	12384000	1.3443	0.00140132	0.0539569	2.77348	1.4717	up
Zmpn002440	C15H12O6	3,4,2',4',6'-Pentahydroxychalcone	Flavonoids	Chalcones	73692-51-0	1	5789.1	6026.2	9022.7	20683	17717	17320	1.3231	0.00144307	0.0539569	2.67396	1.41898	up
Lmmn004625	C21H22O11	Dihydrokaempferol-7-O-glucoside	Flavonoids	Flavanonols	-	3	88455	81527	104590	222750	233720	277180	1.35588	0.00531401	0.0851142	2.67198	1.41791	up
Zmqp002952	C33H41O21+	Delphinidin-3-O-rutinoside-7-O-glucoside	Flavonoids	Anthocyanidins	-	2	4549.4	5844.4	8371.7	14681	19355	14365	1.28355	0.00987752	0.0956718	2.57925	1.36695	up
pmb1312	C33H36O16	Tricin-4'-O-(guaiacylglycerol)ether-7-O-glucoside	Flavonoids	Flavones	-	1	647470	630870	577810	1568300	1298900	1912400	1.3369	0.0301565	0.130127	2.57501	1.36458	up
Lmjp003295	C22H22O12	6-Methoxykaempferol-3-O-glucoside	Flavonoids	Flavonols	63422-27-5	1	73576	220920	117490	296330	304140	457260	1.1467	0.0358729	0.133464	2.56739	1.3603	up
pme1773	C27H31O15+	Cyanidin-3-O-rutinoside (Keracyanin)	Flavonoids	Anthocyanidins	28338-59-2	3	72928000	73418000	85293000	183210000	208260000	197140000	1.37181	0.000580182	0.0464544	2.54107	1.34543	up
Smhp004476	C26H28O14	Isovitexin-2''xyloside	Flavonoids	Flavonoid carbonoside	-	1	185520	118430	101140	397580	334680	296700	1.26789	0.00630443	0.0863432	2.54008	1.34487	up
Hmgp003086	C29H34O16	Tricin-7-O-rutinoside	Flavonoids	Flavones	-	1	593090	543710	625690	1541100	1531700	1343500	1.36989	0.00222127	0.0667143	2.50572	1.32522	up
HJAP128	C34H42O20	Isorhamnetin-3-O-rutinoside-7-O-rhamnoside	Flavonoids	Flavonols	-	1	15456	32751	22862	45113	65352	65261	1.22728	0.0166844	0.11262	2.47261	1.30604	up
Lmjp003044	C22H22O12	Isorhamnetin-3-O-Glucoside*	Flavonoids	Flavonols	5041-82-7	1	110620	139250	99034	284720	324400	251560	1.33382	0.00490366	0.0815582	2.46681	1.30265	up
Lmlp005236	C21H22O11	Dihydrokaempferol-3-O-glucoside	Flavonoids	Flavanonols	1049-08-8	3	42532	59724	58639	136540	143310	110470	1.32514	0.00600861	0.0863432	2.42593	1.27854	up
Lmyp004963	C27H30O14	Apigenin-6-C-(2''-rhamnosyl)glucoside	Flavonoids	Flavonoid carbonoside	-	2	144690	146000	99722	244150	360540	325950	1.28738	0.0212284	0.118479	2.38374	1.25323	up
Zmpp001834	C34H42O20	Typhaneoside	Flavonoids	Flavones	104472-68-6	1	33903	32983	22875	81002	61058	69826	1.29831	0.00688124	0.0880115	2.36056	1.23913	up
pmp000236	C26H28O14	Isovitexin-8-O-xylcoside	Flavonoids	Flavonoid carbonoside	-	1	77050	25382	44302	111660	94692	134450	1.11371	0.030091	0.130127	2.32258	1.21573	up
mws1361	C21H22O11	Taxifolin-3-O-rhamnoside (Astilbin)	Flavonoids	Flavanonols	29838-67-3	2	67574	28810	52074	105020	113570	118900	1.19284	0.0206628	0.118479	2.2733	1.18479	up
mws0064	C15H12O6	Eriodictyol (5,7,3',4'-Tetrahydroxyflavanone)	Flavonoids	Flavanones	552-58-9	1	15979	10868	15632	31091	34026	27031	1.2997	0.00364604	0.0722749	2.16926	1.1172	up
Lmnp202580	C26H28O14	Apigenin-8-C-(2''-xylosyl)glucoside	Flavonoids	Flavonoid carbonoside	-	1	241950	109040	157320	414300	306560	359980	1.16793	0.0202099	0.118479	2.12634	1.08837	up
Lmfp004055	C20H18O11	Morin-3-O-xyloside*	Flavonoids	Flavonols	-	1	36385	25900	20191	51279	72866	51140	1.21553	0.0295431	0.129251	2.12528	1.08766	up
pma0791	C24H24O13	Naringenin-7-O-(6''-malonyl)glucoside	Flavonoids	Flavanols	-	3	22601	22034	14886	46662	30221	48260	1.20191	0.0465427	0.149602	2.1025	1.07211	up
pmb0719	C32H34O15	Tricin-4'-O-(syringyl alcohol)ether-5-O-glucoside	Flavonoids	Flavones	-	2	62206	51031	57969	128980	92669	133970	1.29263	0.0354659	0.132472	2.07714	1.0546	up
pmb0746	C27H26O11	Tricin-4'-O-(guaiacylglycerol)ether	Flavonoids	Flavones	-	1	4457300	5313500	5234000	8791100	11016000	10884000	1.34287	0.0105967	0.0981751	2.04542	1.0324	up
MWSHY0190	C28H32O15	Diosmetin-7-O-rutinoside (Diosmin)	Flavonoids	Flavones	520-27-4	1	309690	296650	259180	138670	171130	112100	1.296	0.00306711	0.0690099	0.487453	-1.03667	down
Lmyn006227	C15H10O5	Galangin (3,5,7-Trihydroxyflavone)	Flavonoids	Flavones	548-83-4	2	159080	142840	112530	68081	62802	66348	1.33274	0.0323014	0.130307	0.475886	-1.07131	down
Zmxp002867	C28H32O16	Chrysoeriol-5,7-di-O-glucoside	Flavonoids	Flavones	-	2	35993	24945	38012	12558	9425.8	15588	1.28437	0.0232868	0.1211	0.379705	-1.39705	down
MWSHY0035	C21H18O12	Scutellarein-7-O-glucuronide (Scutellarin)	Flavonoids	Flavones	27740-01-8	3	38130	54909	37185	22542	6788.2	12596	1.19505	0.0177908	0.115632	0.321954	-1.63507	down
pmn001697	C21H18O11	Apigenin-7-O-glucuronide	Flavonoids	Flavones	29741-09-1	2	24959	18575	22606	10264	3523.2	6828.2	1.23666	0.00491939	0.0815582	0.311693	-1.6818	down
pme0001	C28H34O15	Hesperetin-7-O-neohesperidoside(Neohesperidin)	Flavonoids	Flavanones	13241-33-3	2	9656.2	16400	12790	5532.2	3231.3	3293.8	1.28714	0.0314404	0.130307	0.310386	-1.68787	down
Cmyp002064	C22H22O11	Yuanhuanin	Flavonoids	Flavones	83133-14-6	2	2966300	2577900	1900400	601780	670620	806900	1.34271	0.0254782	0.122842	0.279303	-1.8401	down
Lmgp003335	C21H20O10	4',5-Dihydroxyisoflavone-7-O-galactoside	Flavonoids	Isoflavones	-	1	1666500	1390600	1045100	318390	328880	418000	1.34577	0.0270891	0.127359	0.259683	-1.94518	down
MWSslk146	C27H30O15	4'-O-Glucosylvitexin	Flavonoids	Flavones	38950-94-6	3	233790	147910	175050	32460	51344	53499	1.32288	0.0250629	0.12216	0.246615	-2.01967	down
Lmlp002990	C27H30O15	Isosaponarin(Isovitexin-4'-O-glucoside)	Flavonoids	Flavonoid carbonoside	19416-87-6	3	60090	36930	62246	2939.1	2584.1	4468	1.3628	0.0250182	0.12216	0.0627328	-3.99464	down

## Sheet: YShe vs BShe
Differentially expressed flavonoid metabolites were identified between YShe and BShe
Index	Formula	Compounds	Class I	Class II	CAS	Level	YShe-1	YShe-2	YShe-3	BShe-1	BShe-2	BShe-3	VIP	p_value	FDR	Fold_Change	Log2FC	Type
pmp001110	C25H26O13	Apigenin-6-C-xyloside-8-C-arabinoside	Flavonoids	Flavonoid carbonoside	-	1	9	9	9	29835	26980	20190	1.47767	0.0122005	0.175639	2852.04	11.4778	up
Zmjp003179	C26H28O15	Orientin-2''-O-xyloside	Flavonoids	Flavonoid carbonoside	-	1	110540	73129	111870	436340	867850	756200	1.43401	0.0438843	0.217805	6.97163	2.8015	up
Lmnp002616	C29H34O17	Cirsiliol-8-C-(2''-glucosyl)glucoside	Flavonoids	Flavonoid carbonoside	-	3	11181	5806.5	9368.2	49867	70360	47750	1.43455	0.0186983	0.189386	6.37346	2.67208	up
Hmcp002207	C22H22O12	Isorhamnetin-7-O-glucoside (Brassicin)*	Flavonoids	Flavonols	6743-96-0	1	87242	118680	91040	389040	768020	561130	1.43718	0.0484918	0.227685	5.78589	2.53254	up
pmp000238	C26H28O15	Luteolin-6-C-arabinoside-7-O-glucoside	Flavonoids	Flavonoid carbonoside	-	3	42845	24431	30240	126470	228830	204200	1.42642	0.0344809	0.204867	5.73752	2.52043	up
mws0061	C21H20O12	Quercetin-3-O-galactoside (Hyperin)*	Flavonoids	Flavonols	482-36-0	1	1003100	790230	1004300	4445100	5904100	5026700	1.46658	0.00862501	0.169446	5.49604	2.45839	up
Hmgp002036	C22H22O12	Nepetin-7-O-glucoside(Nepitrin)	Flavonoids	Flavones	569-90-4	1	89434	76373	56076	284760	406640	504460	1.43578	0.0337033	0.204867	5.3896	2.43018	up
MWSHY0046	C21H20O12	Quercetin-3-O-glucoside (Isoquercitrin)*	Flavonoids	Flavonols	482-35-9	1	574970	604180	602620	2649400	3764000	3139700	1.46961	0.0150876	0.181892	5.36158	2.42266	up
Lmtp002822	C25H26O13	Apigenin-6-C-arabinoside-8-C-xyloside	Flavonoids	Flavonoid carbonoside	-	1	15456	6111.3	13027	58650	55845	61768	1.40047	0.000423092	0.085524	5.09515	2.34912	up
Lmmp002463	C28H32O16	Sexangularetin-3-O-glucoside-7-O-rhamnoside	Flavonoids	Flavonols	-	1	438680	536350	497150	1550700	2614600	2391800	1.44519	0.0337866	0.204867	4.45401	2.1551	up
mws1299	C21H20O11	Luteolin-8-C-glucoside (Orientin)*	Flavonoids	Flavonoid carbonoside	28608-75-5	1	1269800	981840	987270	3559000	6213500	4624600	1.43735	0.0386361	0.211406	4.44504	2.1522	up
Smhp003736	C26H28O15	carlinoside	Flavonoids	Flavonoid carbonoside	59952-97-5	1	6850	3001.2	5239.5	17585	28672	20664	1.38649	0.0250445	0.203595	4.43459	2.1488	up
HJAP120	C28H32O16	Rhamnetin-3-O-Rutinoside	Flavonoids	Flavonols	-	1	421580	584020	607910	1683700	2914500	2259100	1.43091	0.0359581	0.205506	4.24993	2.08744	up
Hmcp002187	C23H24O13	Limocitrin-3-O-galactoside	Flavonoids	Flavonols	-	1	68808	107080	45070	273190	337380	315600	1.39887	0.000849162	0.0889733	4.19161	2.0675	up
mws0856	C21H20O12	Quercetin-4'-O-glucoside (Spiraeoside)*	Flavonoids	Flavonols	20229-56-5	1	729630	721140	634220	2224600	3808300	2645400	1.4412	0.0429236	0.216454	4.16227	2.05737	up
Hmcp002399	C23H24O13	Limocitrin-3-O-glucoside	Flavonoids	Flavonols	-	1	77438	68909	84402	277200	294790	387060	1.4623	0.0177514	0.187717	4.15625	2.05528	up
pme1598	C22H24O11	Hesperetin-5-O-glucoside	Flavonoids	Flavanones	69651-80-5	3	747890	755730	657770	2126900	3464800	2857500	1.44691	0.0316899	0.204867	3.90915	1.96686	up
Lmhp003217	C28H32O16	2'-Hydoxy,5-methoxyGenistein-O-rhamnosyl-glucoside	Flavonoids	Isoflavones	-	1	439240	612700	589340	1643700	2637100	2081400	1.43678	0.0282375	0.204867	3.87636	1.9547	up
MWSslk254	C27H30O15	Kaempferol-3-O-glucorhamnoside	Flavonoids	Flavonols	40437-72-7	1	150690	182710	122060	527770	619420	608620	1.45508	0.000634855	0.085524	3.85503	1.94674	up
Lmsp004721	C28H32O16	Tamarixetin-3-O-glucoside-7-O-rhamnoside	Flavonoids	Flavonols	-	1	401820	628790	624100	1591100	2716500	1965000	1.41153	0.0376557	0.20964	3.79075	1.92249	up
Hmjp002999	C28H32O16	Isorhamnetin-3-O-rutinoside (Narcissin)	Flavonoids	Flavones	604-80-8	1	551990	704090	523120	1633200	2646600	2274900	1.43461	0.0292545	0.204867	3.68407	1.8813	up
MWSHY0064	C28H32O16	Isorhamnetin-3-O-neohesperidoside	Flavonoids	Flavonols	55033-90-4	1	480040	647760	603510	1510400	2750500	2065800	1.4187	0.0482311	0.227685	3.65428	1.86959	up
Lmsp004749	C29H34O17	Syringetin-3-O-rutinoside	Flavonoids	Flavonols	-	1	288950	173790	189250	790440	562180	982480	1.39431	0.0350131	0.204867	3.5815	1.84056	up
Lmfp004055	C20H18O11	Morin-3-O-xyloside*	Flavonoids	Flavonols	-	1	36385	25900	20191	62767	119780	107060	1.36684	0.0487897	0.227766	3.51141	1.81205	up
HJN051	C28H32O16	Tamarixetin-3-O-rutinoside	Flavonoids	Flavonols	-	1	249100	339090	252300	772790	1298100	863600	1.41731	0.0459483	0.223347	3.4914	1.80381	up
Lmdp003509	C20H18O11	Quercetin-3-O-xyloside (Reynoutrin)*	Flavonoids	Flavonols	549-32-6	1	39281	28035	6159.5	67693	92850	95334	1.16625	0.0100312	0.173157	3.48248	1.80012	up
MWSHY0008	C21H20O10	Apigenin-6-C-glucoside (Isovitexin)	Flavonoids	Flavonoid carbonoside	38953-85-4	1	244730	135800	138940	602730	660960	531630	1.40548	0.00120646	0.0948076	3.45606	1.78913	up
MWSHY0181	C21H20O10	Apigenin-8-C-Glucoside (Vitexin)	Flavonoids	Flavonoid carbonoside	3681-93-4	1	238120	130980	69310	453890	561940	465330	1.29575	0.00626157	0.169446	3.37848	1.75637	up
Zmgp004436	C23H24O13	Okanin-4'-(6''-O-acetyl)glucoside	Flavonoids	Chalcones	-	1	90190	122680	45494	285320	291280	289270	1.34488	0.0116083	0.175639	3.35136	1.74475	up
mws0089	C21H20O11	Kaempferol-7-O-glucoside	Flavonoids	Flavonols	16290-07-6	3	201350	132860	144910	403000	645550	519090	1.41219	0.0270938	0.204867	3.27192	1.71014	up
Lmsp004166	C27H30O16	Quercetin-3-O-glucoside-7-O-rhamnoside	Flavonoids	Flavonols	-	1	4197900	5393500	4041700	13176000	15459000	15073000	1.45856	0.000756283	0.0889733	3.20602	1.68078	up
Lmmp003091	C27H30O16	Quercetin-3-O-(4''-O-glucosyl)rhamnoside	Flavonoids	Flavonols	59262-54-3	1	4143200	5812400	4148000	11259000	18461000	14705000	1.4129	0.0326781	0.204867	3.1499	1.65531	up
pmb0665	C27H30O16	Orientin-7-O-glucoside	Flavonoids	Flavonoid carbonoside	-	2	202000	264700	182820	542780	807870	661270	1.4261	0.0193583	0.189462	3.09755	1.63113	up
MWSHY0067	C27H30O16	Quercetin-3-O-rutinoside (Rutin)	Flavonoids	Flavonols	153-18-4	1	4505700	5149100	4235400	12464000	14760000	14611000	1.46602	0.00283913	0.150302	3.01184	1.59064	up
pme1611	C21H22O10	Isohemiphloin	Flavonoids	Flavonoid carbonoside	3682-02-8	2	29643	9253.2	6924.8	45439	50006	40797	1.21003	0.0399048	0.211406	2.97335	1.57209	up
HJAP007	C25H26O14	Syringetin-3-O-(6''-Acetyl)glucoside	Flavonoids	Flavonols	-	2	26766	28049	15880	63790	58683	83841	1.38032	0.0139544	0.178201	2.91837	1.54516	up
Lmjp002461	C27H30O16	Quercetin-3-O-neohesperidoside	Flavonoids	Flavonols	117611-67-3	1	3970500	4563700	3766300	9377700	14680000	11361000	1.42991	0.0353518	0.204867	2.87945	1.52579	up
pme1773	C27H31O15+	Cyanidin-3-O-rutinoside (Keracyanin)	Flavonoids	Anthocyanidins	28338-59-2	3	72928000	73418000	85293000	174100000	208690000	190040000	1.46218	0.00314427	0.150302	2.47294	1.30623	up
Lmsp003729	C27H30O17	Myricetin-3-O-rutinoside	Flavonoids	Flavonols	-	3	17619	28397	31963	53507	59208	70724	1.35482	0.00659036	0.169446	2.35242	1.23414	up
MWSHY0202	C16H12O2	6-Methylflavone	Flavonoids	Flavones	29976-75-8	3	77141	95429	79905	170860	168770	232370	1.42075	0.0291851	0.204867	2.26557	1.17987	up
mws1660	C26H28O14	Schaftoside	Flavonoids	Flavonoid carbonoside	51938-32-0	1	27520	21505	35136	56520	70872	56496	1.37204	0.00647551	0.169446	2.18496	1.1276	up
pme0376	C15H12O5	Naringenin (5,7,4'-Trihydroxyflavanone)	Flavonoids	Flavanones	480-41-1	1	69117	63472	49445	162540	130060	104150	1.35296	0.0396906	0.211406	2.17954	1.12402	up
pmp000003	C16H12O7	Nepetin (5,7,3',4'-Tetrahydroxy-6-methoxyflavone)	Flavonoids	Flavones	520-11-6	1	60148	34621	75744	123660	99637	132630	1.24893	0.0175693	0.187717	2.08739	1.0617	up
pmb3041	C23H22O14	Tricin-7-O-saccharic acid	Flavonoids	Flavones	-	3	89177	58009	76792	39956	36889	21545	1.30729	0.0240255	0.202819	0.439284	-1.18677	down
MWSslk146	C27H30O15	4'-O-Glucosylvitexin	Flavonoids	Flavones	38950-94-6	3	233790	147910	175050	35371	110990	28922	1.2357	0.0254562	0.204867	0.314833	-1.66734	down
pmb0739	C32H34O15	Tricin-4'-O-(syringyl alcohol)ether-7-O-glucoside	Flavonoids	Flavones	-	2	93520	75134	79934	21457	28098	23071	1.45862	0.00430329	0.169446	0.292154	-1.7752	down
Lmlp002990	C27H30O15	Isosaponarin(Isovitexin-4'-O-glucoside)	Flavonoids	Flavonoid carbonoside	19416-87-6	3	60090	36930	62246	7253	11766	4513.8	1.40818	0.024528	0.203588	0.147758	-2.75869	down
Lmsn004797	C21H24O11	3-Hydroxyphloretin-4'-O-glucoside	Flavonoids	Chalcones	-	2	13979	13086	7724	9	9	9	1.47734	0.0272587	0.204867	0.000776107	-10.3315	down

## Sheet: SShe vs BShe
Differentially expressed flavonoid metabolites were identified between SShe and BShe
Index	Formula	Compounds	Class I	Class II	CAS	Level	SShe-1	SShe-2	SShe-3	BShe-1	BShe-2	BShe-3	VIP	p_value	FDR	Fold_Change	Log2FC	Type
Lmnp002616	C29H34O17	Cirsiliol-8-C-(2''-glucosyl)glucoside	Flavonoids	Flavonoid carbonoside	-	3	898.46	7532.8	4425.2	49867	70360	47750	1.37306	0.0141052	0.139984	13.0656	3.7077	up
pmn001697	C21H18O11	Apigenin-7-O-glucuronide	Flavonoids	Flavones	29741-09-1	2	10264	3523.2	6828.2	39926	33207	39031	1.42211	0.000456258	0.0783108	5.44079	2.44382	up
MWSHY0181	C21H20O10	Apigenin-8-C-Glucoside (Vitexin)	Flavonoids	Flavonoid carbonoside	3681-93-4	1	154520	149320	122250	453890	561940	465330	1.48768	0.0059035	0.10521	3.47617	1.7975	up
Lmyn006227	C15H10O5	Galangin (3,5,7-Trihydroxyflavone)	Flavonoids	Flavones	548-83-4	2	68081	62802	66348	210180	239010	180020	1.49071	0.0131428	0.139255	3.19022	1.67366	up
MWSHY0008	C21H20O10	Apigenin-6-C-glucoside (Isovitexin)	Flavonoids	Flavonoid carbonoside	38953-85-4	1	237160	196830	137810	602730	660960	531630	1.44232	0.00130195	0.0811868	3.13977	1.65066	up
MWS20151	C15H10O5	Apigenin; 4',5,7-Trihydroxyflavone	Flavonoids	Flavones	520-36-5	1	25472	18063	23344	65202	70086	60166	1.47721	0.000412052	0.0783108	2.9225	1.5472	up
pme1611	C21H22O10	Isohemiphloin	Flavonoids	Flavonoid carbonoside	3682-02-8	2	14622	23029	13091	45439	50006	40797	1.41343	0.00238729	0.0811868	2.68499	1.42492	up
mws0089	C21H20O11	Kaempferol-7-O-glucoside	Flavonoids	Flavonols	16290-07-6	3	242420	275860	162320	403000	645550	519090	1.34739	0.0342945	0.170275	2.30332	1.20372	up
Zmxp002867	C28H32O16	Chrysoeriol-5,7-di-O-glucoside	Flavonoids	Flavones	-	2	12558	9425.8	15588	24157	31213	30447	1.40886	0.00566734	0.10521	2.28408	1.19161	up
pmp001080	C28H32O15	Diosmetin-7-O-Neohesperidoside (Neodiosmin)	Flavonoids	Flavones	38665-01-9	1	24710	20411	17670	50190	48190	44242	1.45848	0.000664355	0.0783108	2.27138	1.18357	up
MWSHY0063	C21H20O10	Sophoricoside	Flavonoids	Isoflavones	152-95-4	1	91860	89896	99576	39731	58411	39821	1.41416	0.0071224	0.106216	0.490392	-1.02799	down
mws0046	C27H32O14	Naringenin-7-O-Neohesperidoside(Naringin)	Flavonoids	Flavanones	10236-47-2	3	153660	164340	156230	62444	91108	73022	1.44182	0.00485347	0.101707	0.477772	-1.0656	down
mws0913	C21H20O11	Kaempferol-3-O-galactoside (Trifolin)	Flavonoids	Flavonols	23627-87-4	2	296870	399650	309660	113930	210820	132940	1.34192	0.0142793	0.139984	0.454879	-1.13645	down
HJN087	C21H22O10	Naringenin-4'-O-glucoside	Flavonoids	Flavanones	-	1	159010	198950	221520	86832	98466	77499	1.44079	0.0201527	0.147317	0.453505	-1.14081	down
HJAP024	C27H30O16	Kaempferol-6,8-di-C-glucoside	Flavonoids	Flavones	-	3	57194	52960	48095	20078	31329	17601	1.38887	0.00681129	0.106216	0.436072	-1.19736	down
pmb0736	C23H24O12	Tricin-7-O-Glucoside	Flavonoids	Flavones	32769-01-0	1	7793000	5945200	7712000	2678600	2809100	3621900	1.43813	0.00957371	0.118402	0.424686	-1.23553	down
Zmzp006857	C29H28O12	Tricin-4'-O-[β-guaiacyl-(9''-O-acetyl)glycerol]ether	Flavonoids	Flavones	-	1	30275000	34174000	32150000	11950000	18065000	9935400	1.40254	0.00732135	0.106216	0.413569	-1.2738	down
pmp000241	C27H28O17	Luteolin-6-C-(2''-glucuronyl)glucoside	Flavonoids	Flavonoid carbonoside	-	3	48732	52128	35377	7849	28270	19650	1.1744	0.027438	0.163718	0.409353	-1.28858	down
Zmpp001834	C34H42O20	Typhaneoside	Flavonoids	Flavones	104472-68-6	1	81002	61058	69826	30126	33750	22728	1.43774	0.00695783	0.106216	0.408729	-1.29078	down
pmb0739	C32H34O15	Tricin-4'-O-(syringyl alcohol)ether-7-O-glucoside	Flavonoids	Flavones	-	2	64063	49089	66391	21457	28098	23071	1.44837	0.013794	0.139984	0.404505	-1.30577	down
mws1066	C27H32O14	Naringenin-7-O-Rutinoside(Narirutin)	Flavonoids	Flavanones	14259-46-2	3	173030	162800	181340	56604	91654	58141	1.42479	0.00463881	0.101707	0.399093	-1.3252	down
Hmcp002187	C23H24O13	Limocitrin-3-O-galactoside	Flavonoids	Flavonols	-	1	852080	715830	756420	273190	337380	315600	1.48218	0.00239504	0.0811868	0.398468	-1.32747	down
Hmgp003086	C29H34O16	Tricin-7-O-rutinoside	Flavonoids	Flavones	-	1	1541100	1531700	1343500	510910	755810	487880	1.43982	0.00159873	0.0811868	0.397301	-1.3317	down
pmp000127	C28H32O16	Chrysoeriol-6,8-di-C-glucoside	Flavonoids	Flavonoid carbonoside	-	2	152550	125310	147170	33779	72330	59236	1.35238	0.00463606	0.101707	0.38902	-1.36209	down
Lmjp003655	C22H22O11	6-C-MethylKaempferol-3-glucoside	Flavonoids	Flavones	-	1	591350	807070	660320	222120	355650	206900	1.40401	0.00731601	0.106216	0.381141	-1.3916	down
Lmsp004749	C29H34O17	Syringetin-3-O-rutinoside	Flavonoids	Flavonols	-	1	2513800	1602300	2021900	790440	562180	982480	1.38439	0.0252605	0.157753	0.380433	-1.39428	down
Zmgp004436	C23H24O13	Okanin-4'-(6''-O-acetyl)glucoside	Flavonoids	Chalcones	-	1	917310	586120	777250	285320	291280	289270	1.45104	0.0389757	0.181055	0.379654	-1.39724	down
Hmcp002399	C23H24O13	Limocitrin-3-O-glucoside	Flavonoids	Flavonols	-	1	1005700	714680	808030	277200	294790	387060	1.44194	0.0156044	0.139984	0.37931	-1.39855	down
mws1519	C27H32O15	Eriodictyol-7-O-Rutinoside (Eriocitrin)	Flavonoids	Flavanones	13463-28-0	2	198900	281350	181760	59349	122300	68815	1.34086	0.0264444	0.160406	0.378339	-1.40225	down
Hmmp004965	C22H22O11	Diosmetin-7-O-glucoside	Flavonoids	Flavones	20126-59-4	1	535500	779260	571230	163700	332580	217240	1.36058	0.0173253	0.144102	0.378327	-1.4023	down
pmp000579	C22H22O11	Diosmetin-7-O-galactoside	Flavonoids	Flavones	-	1	632530	648490	685760	184840	364120	183540	1.37761	0.0156416	0.139984	0.372436	-1.42493	down
Zmxp005470	C26H26O15	Tricin-7-O-(6''-O-malonyl)glucoside	Flavonoids	Flavones	-	1	1453000	1142500	1350000	437260	527140	496910	1.47999	0.00789326	0.108517	0.370374	-1.43295	down
pmb3031	C20H20O9	Tricin-4'-O-glycerol	Flavonoids	Flavones	-	1	778360	766850	739690	290610	294960	255630	1.5018	9.67252e-06	0.00912119	0.368156	-1.44161	down
pmp000194	C24H22O13	6''-O-Malonylgenistin	Flavonoids	Isoflavones	51011-05-3	1	34548	45548	51840	14428	23571	10510	1.34419	0.0138373	0.139984	0.367671	-1.44351	down
mws4160	C16H12O5	Wogonin (5,7-Dihydroxy-8-Methoxyflavone)	Flavonoids	Flavones	632-85-9	3	15126	14195	10827	4496.5	5878.4	3892.4	1.44443	0.0113759	0.130822	0.355368	-1.49262	down
pma0791	C24H24O13	Naringenin-7-O-(6''-malonyl)glucoside	Flavonoids	Flavanols	-	3	46662	30221	48260	13750	17548	11639	1.41437	0.0327778	0.169253	0.343103	-1.54328	down
Hmgp003540	C36H38O19	Tricin-4'-O-(β-guaiacylglycerol)ether-7-O-(6''-malonyl)glucoside	Flavonoids	Flavones	-	1	43964	34767	43069	16084	14795	10255	1.45111	0.00306684	0.0853242	0.337718	-1.56611	down
pmb0608	C25H24O14	Chrysoeriol-7-O-(6''-malonyl)glucoside	Flavonoids	Flavones	-	3	22471	24416	19446	10114	5388.8	6239.2	1.42932	0.00192372	0.0811868	0.32777	-1.60924	down
pmb0636	C26H28O15	Orientin-7-O-arabinoside	Flavonoids	Flavonoid carbonoside	-	1	43467	51501	35577	9378.8	22093	10538	1.35716	0.00890134	0.118225	0.321803	-1.63575	down
pmb1312	C33H36O16	Tricin-4'-O-(guaiacylglycerol)ether-7-O-glucoside	Flavonoids	Flavones	-	1	1568300	1298900	1912400	428900	547950	540550	1.46014	0.0215797	0.151044	0.317474	-1.65529	down
pmb0719	C32H34O15	Tricin-4'-O-(syringyl alcohol)ether-5-O-glucoside	Flavonoids	Flavones	-	2	128980	92669	133970	40642	40260	29929	1.45646	0.0188088	0.145751	0.311657	-1.68197	down
pmb0716	C29H34O17	Tricin-4'-O-glucoside-7-O-glucoside	Flavonoids	Flavones	-	3	47907	40645	59710	10654	24217	6783	1.31558	0.00983387	0.118402	0.280949	-1.83162	down
Smhp003438	C27H30O16	Luteolin-6,8-di-C-glucoside	Flavonoids	Flavonoid carbonoside	29428-58-8	2	51799	61318	44938	5957	22616	15700	1.2966	0.00500326	0.102361	0.280111	-1.83593	down
pmb3002	C28H32O15	Chrysoeriol-7-O-rutinoside	Flavonoids	Flavones	-	3	166220	284160	218710	59575	70253	37839	1.42753	0.0315812	0.168261	0.25059	-1.9966	down
pme0368	C27H30O14	Apigenin-7-O-rutinoside (Isorhoifolin)	Flavonoids	Flavones	552-57-8	2	53042	50662	50550	11591	17444	6695.5	1.41929	0.00397886	0.0938017	0.231634	-2.11008	down
HJAP127	C33H40O20	Quercetin-3-O-(2''-O-Rhamnosyl)rutinoside	Flavonoids	Flavonols	55696-57-6	2	87278	117190	141600	15192	30741	32887	1.4041	0.0201523	0.147317	0.227759	-2.13442	down
pmb0631	C26H28O15	Orientin-6-C-arabinoside	Flavonoids	Flavonoid carbonoside	-	1	31993	42756	40002	1442.5	13296	7348.8	1.24063	0.00281671	0.0853242	0.19248	-2.37722	down
HJAP007	C25H26O14	Syringetin-3-O-(6''-Acetyl)glucoside	Flavonoids	Flavonols	-	2	498520	327130	373580	63790	58683	83841	1.48003	0.0211192	0.150874	0.172039	-2.53919	down
pmb0681	C20H18O9	Apigenin-8-C-Arabinoside	Flavonoids	Flavonoid carbonoside	-	2	103530	131840	87430	13658	16964	9	1.01212	0.00925381	0.118402	0.0948916	-3.39758	down
pmp000394	C26H30O13	Naringenin-7-O-(2''-O-apiosyl)glucoside	Flavonoids	Flavanones	-	3	137700	206850	143270	12137	13142	5623.5	1.47713	0.0196009	0.146695	0.0633482	-3.98055	down
Lmtp002942	C25H26O13	Apigenin-6,8-di-C-arabinoside	Flavonoids	Flavonoid carbonoside	-	1	1311400	1817700	1894000	53592	96150	37522	1.48396	0.0120375	0.13478	0.0372806	-4.74543	down
Lmtp002822	C25H26O13	Apigenin-6-C-arabinoside-8-C-xyloside	Flavonoids	Flavonoid carbonoside	-	1	1557700	1686000	1671700	58650	55845	61768	1.50678	0.000646884	0.0783108	0.0358593	-4.80151	down
pmp001110	C25H26O13	Apigenin-6-C-xyloside-8-C-arabinoside	Flavonoids	Flavonoid carbonoside	-	1	777430	749480	658430	29835	26980	20190	1.50442	0.00247002	0.0811868	0.0352371	-4.82676	down

## Sheet: Hierarchical clustering
Hierarchical clustering of flavonoids in all datasets
Compounds	YShe-1	YShe-2	YShe-3	SShe-1	SShe-2	SShe-3	BShe-1	BShe-2	BShe-3
Morin-3-O-xyloside*	36385	25900	20191	51279	72866	51140	62767	119780	107060
Quercetin-3-O-xyloside (Reynoutrin)*	39281	28035	6159.5	50144	100390	77639	67693	92850	95334
Quercetin-3-O-galactoside (Hyperin)*	1003100	790230	1004300	3551800	4079300	4456300	4445100	5904100	5026700
Quercetin-4'-O-glucoside (Spiraeoside)*	729630	721140	634220	2019800	2877500	2207700	2224600	3808300	2645400
Hesperetin-5-O-glucoside	747890	755730	657770	1765400	2317200	2025000	2126900	3464800	2857500
Isorhamnetin-7-O-glucoside (Brassicin)*	87242	118680	91040	284440	383220	271330	389040	768020	561130
Nepetin-7-O-glucoside(Nepitrin)	89434	76373	56076	298110	430260	382560	284760	406640	504460
Limocitrin-3-O-galactoside	68808	107080	45070	852080	715830	756420	273190	337380	315600
Limocitrin-3-O-glucoside	77438	68909	84402	1005700	714680	808030	277200	294790	387060
Okanin-4'-(6''-O-acetyl)glucoside	90190	122680	45494	917310	586120	777250	285320	291280	289270
Apigenin-6-C-xyloside-8-C-arabinoside	9	9	9	777430	749480	658430	29835	26980	20190
Apigenin-6-C-arabinoside-8-C-xyloside	15456	6111.3	13027	1557700	1686000	1671700	58650	55845	61768
Syringetin-3-O-(6''-Acetyl)glucoside	26766	28049	15880	498520	327130	373580	63790	58683	83841
Orientin-2''-O-xyloside	110540	73129	111870	491660	683330	593730	436340	867850	756200
Luteolin-6-C-arabinoside-7-O-glucoside	42845	24431	30240	191220	225440	176690	126470	228830	204200
carlinoside	6850	3001.2	5239.5	80402	129650	69029	17585	28672	20664
4'-O-Glucosylvitexin	233790	147910	175050	32460	51344	53499	35371	110990	28922
Isosaponarin(Isovitexin-4'-O-glucoside)	60090	36930	62246	2939.1	2584.1	4468	7253	11766	4513.8
Cyanidin-3-O-rutinoside (Keracyanin)	72928000	73418000	85293000	183210000	208260000	197140000	174100000	208690000	190040000
Quercetin-3-O-neohesperidoside	3970500	4563700	3766300	9777900	13763000	12088000	9377700	14680000	11361000
Quercetin-3-O-(4''-O-glucosyl)rhamnoside	4143200	5812400	4148000	12161000	14571000	12384000	11259000	18461000	14705000
Quercetin-3-O-glucoside-7-O-rhamnoside	4197900	5393500	4041700	10512000	15827000	13556000	13176000	15459000	15073000
Orientin-7-O-glucoside	202000	264700	182820	521010	746800	562240	542780	807870	661270
Quercetin-3-O-rutinoside (Rutin)	4505700	5149100	4235400	12136000	16775000	15029000	12464000	14760000	14611000
Isorhamnetin-3-O-rutinoside (Narcissin)	551990	704090	523120	1414100	2448000	2211700	1633200	2646600	2274900
Rhamnetin-3-O-Rutinoside	421580	584020	607910	1415100	2166000	1912000	1683700	2914500	2259100
Tamarixetin-3-O-rutinoside	249100	339090	252300	904060	948190	924460	772790	1298100	863600
Sexangularetin-3-O-glucoside-7-O-rhamnoside	438680	536350	497150	1507000	2246100	1931900	1550700	2614600	2391800
2'-Hydoxy,5-methoxyGenistein-O-rhamnosyl-glucoside	439240	612700	589340	2215800	2138600	1892600	1643700	2637100	2081400
Tamarixetin-3-O-glucoside-7-O-rhamnoside	401820	628790	624100	1470400	2661100	1856000	1591100	2716500	1965000
Isorhamnetin-3-O-neohesperidoside	480040	647760	603510	1703300	2188500	2199400	1510400	2750500	2065800
Syringetin-3-O-rutinoside	288950	173790	189250	2513800	1602300	2021900	790440	562180	982480
