# Supplementary material for: Characterization of color variation in bamboo sheath of Chimonobambusa hejiangensis by UPLC-ESI-MS/MS and RNA sequencing
Source: BMC Plant Biol. 2023 Oct 6;23:466. doi: 10.1186/s12870-023-04494-3 (PMC10557168; doi:10.1186/s12870-023-04494-3)
Supplement: Supplementary file 5 — Supplementary Material 5 [file 12870_2023_4494_MOESM5_ESM.xlsx]

## Sheet: YShe vs SShe
Supplementary Table 4. Differentially expressed flavonoid regulatory genes were detected between YShe and SShe
ID	Family	SShe-1_fpkm	SShe-2_fpkm	SShe-3_fpkm	YShe-1_fpkm	YShe-2_fpkm	YShe-3_fpkm	SShe-1_count	SShe-2_count	SShe-3_count	YShe-1_count	YShe-2_count	YShe-3_count	log2FoldChange	pvalue	padj	regulated	length	KEGG	Nr	Swissprot	TrEMBL	KOG	GO	Pfam
Cluster-685.142634	MYB-related	0	0	0	17.05	17.88	5.44	0	0	0	279.87	294.56	96.72	-10.4892	2.28032e-15	1.30743e-13	down	1466	K12133 MYB-related transcription factor LHY | (RefSeq) LOW QUALITY PROTEIN: protein LHY-like (A)	PREDICTED: LOW QUALITY PROTEIN: protein LHY-like [Elaeis guineensis]	LHY_ARATH RecName: Full=Protein LHY {ECO:0000303|PubMed:9657154}; AltName: Full=MYB-related transcription factor LHY {ECO:0000303|PubMed:9657154}; AltName: Full=Protein LATE ELONGATED HYPOCOTYL {ECO:0000303|PubMed:9657154};	K3YKB6_SETIT SubName: Full=Uncharacterized protein {ECO:0000313|EMBL:KQL00734.1, ECO:0000313|EnsemblPlants:Si014685m};	Zuotin and related molecular chaperones (DnaJ superfamily), contains DNA-binding domains	GO:0005634,nucleus; GO:0003700,DNA-binding transcription factor activity; GO:0044212,transcription regulatory region DNA binding; GO:0007623,circadian rhythm; GO:0048574,long-day photoperiodism, flowering; GO:0042754,negative regulation of circadian rhythm; GO:0043433,negative regulation of DNA-binding transcription factor activity; GO:0042752,regulation of circadian rhythm; GO:0006355,regulation…	Myb-like DNA-binding domain
Cluster-685.189386	MYB-related	0	0	0	2	1.14	1.71	0	0	0	55.06	31.68	50.96	-8.186	1.56659e-09	2.81204e-08	down	2301	--	PREDICTED: TSL-kinase interacting protein 1 [Oryza sativa Japonica Group]	TKI1_ARATH RecName: Full=TSL-kinase interacting protein 1; AltName: Full=Myb-related protein TKI1;	A0A0D9VRR3_9ORYZ SubName: Full=Uncharacterized protein {ECO:0000313|EnsemblPlants:LPERR03G08990.1};	Polycomb-group transcriptional regulator	GO:0005634,nucleus; GO:0003682,chromatin binding; GO:0003677,DNA binding; GO:0006355,regulation of transcription, DNA-templated; GO:0006351,transcription, DNA-templated; GO:0003674,molecular_function; GO:0005488,binding; GO:0003676,nucleic acid binding; GO:0097159,organic cyclic compound binding; GO:1901363,heterocyclic compound binding; GO:0008152,metabolic process; GO:0006139,nucleobase-contain…	Myb-like DNA-binding domain
Cluster-685.207698	MYB-related	0	0	0	6.54	3.73	2.07	0	0	0	50.71	28.81	17.37	-7.69221	3.65009e-07	3.95906e-06	down	816	K00784 ribonuclease Z [EC:3.1.26.11] | (RefSeq) tRNase Z TRZ1 isoform X1 (A)	MYB protein [Phyllostachys edulis]	DIV_ANTMA RecName: Full=Transcription factor DIVARICATA;	A0A1D8F0J8_9POAL SubName: Full=MYB protein {ECO:0000313|EMBL:AOT28206.1};	Zuotin and related molecular chaperones (DnaJ superfamily), contains DNA-binding domains	GO:0005634,nucleus; GO:0003677,DNA binding; GO:0048262,determination of dorsal/ventral asymmetry; GO:0009908,flower development; GO:0006355,regulation of transcription, DNA-templated; GO:0006351,transcription, DNA-templated; GO:0003674,molecular_function; GO:0003676,nucleic acid binding; GO:0005488,binding; GO:0097159,organic cyclic compound binding; GO:1901363,heterocyclic compound binding; GO:0…	Myb-like DNA-binding domain
Cluster-685.212402	MYB-related	0	0	0	0	2.06	1.08	0	0	0	0	60.42	34.05	-7.6382	0.00180364	0.00771207	down	2426	--	hypothetical protein PAHAL_A01305 [Panicum hallii]	TKI1_ARATH RecName: Full=TSL-kinase interacting protein 1; AltName: Full=Myb-related protein TKI1;	J3LLU8_ORYBR SubName: Full=Uncharacterized protein {ECO:0000313|EnsemblPlants:OB03G20240.1};	Polycomb-group transcriptional regulator	GO:0005634,nucleus; GO:0003682,chromatin binding; GO:0003677,DNA binding; GO:0006355,regulation of transcription, DNA-templated; GO:0006351,transcription, DNA-templated; GO:0003674,molecular_function; GO:0005488,binding; GO:0003676,nucleic acid binding; GO:0097159,organic cyclic compound binding; GO:1901363,heterocyclic compound binding; GO:0008152,metabolic process; GO:0006139,nucleobase-contain…	Myb-like DNA-binding domain
Cluster-685.201834	MYB	0	0	0	3.12	2.29	5.24	0	0	0	14.79	10.74	26.9	-6.79507	2.82105e-05	0.00019191	down	590	K09422 transcription factor MYB, plant | (RefSeq) myb-related protein MYBAS1-like (A)	hypothetical protein OsI_18197 [Oryza sativa Indica Group]	MYBA2_ORYSJ RecName: Full=Myb-related protein MYBAS2;	J3M3D3_ORYBR SubName: Full=Uncharacterized protein {ECO:0000313|EnsemblPlants:OB05G11070.1};	Transcription factor, Myb superfamily	GO:0005634,nucleus; GO:0000981,DNA-binding transcription factor activity, RNA polymerase II-specific; GO:0043565,sequence-specific DNA binding; GO:0001135,RNA polymerase II transcription regulator recruiting activity; GO:0044212,transcription regulatory region DNA binding; GO:0030154,cell differentiation; GO:0006357,regulation of transcription by RNA polymerase II; GO:0006351,transcription, DNA-t…	Myb-like DNA-binding domain
Cluster-685.184126	MYB	0.36	0	0	5.26	1.71	1.71	4.11	0	0	48.55	15.74	17.08	-4.61309	0.00101984	0.00466924	down	927	K09422 transcription factor MYB, plant | (RefSeq) pco081562; uncharacterized protein LOC100281240 (A)	PREDICTED: transcription factor MYB44 [Oryza sativa Japonica Group]	MYB73_ARATH RecName: Full=Transcription factor MYB73 {ECO:0000303|PubMed:11597504}; AltName: Full=Myb-related protein 73 {ECO:0000303|PubMed:11597504}; Short=AtMYB73 {ECO:0000303|PubMed:11597504};	A0A0E0LDT2_ORYPU SubName: Full=Uncharacterized protein {ECO:0000313|EnsemblPlants:OPUNC06G19910.1};	Transcription factor, Myb superfamily	GO:0005634,nucleus; GO:0003700,DNA-binding transcription factor activity; GO:0000981,DNA-binding transcription factor activity, RNA polymerase II-specific; GO:0043565,sequence-specific DNA binding; GO:0001135,RNA polymerase II transcription regulator recruiting activity; GO:0044212,transcription regulatory region DNA binding; GO:0030154,cell differentiation; GO:0019760,glucosinolate metabolic pro…	Myb-like DNA-binding domain
Cluster-685.230192	MYB-related	0.48	0.23	0	3.46	5.73	6.34	3	1.27	0	17.66	28.96	35	-4.5804	2.22678e-05	0.000155852	down	617	K15397 3-ketoacyl-CoA synthase [EC:2.3.1.199] | (RefSeq) 3-ketoacyl-CoA synthase 17-like (A)	protein RADIALIS-like 3 [Setaria italica]	RADL2_ARATH RecName: Full=Protein RADIALIS-like 2; Short=AtRL2; Short=Protein RAD-like 2; AltName: Full=Protein MATERNAL EFFECT EMBRYO ARREST 3; AltName: Full=Protein RADIALIS-LIKE SANT/MYB 1; Short=Protein RSM1;	K3ZB49_SETIT SubName: Full=Uncharacterized protein {ECO:0000313|EMBL:KQL14169.1, ECO:0000313|EnsemblPlants:Si023770m};	Zuotin and related molecular chaperones (DnaJ superfamily), contains DNA-binding domains	GO:0005634,nucleus; GO:0003677,DNA binding; GO:0003700,DNA-binding transcription factor activity; GO:0009793,embryo development ending in seed dormancy; GO:0009630,gravitropism; GO:0010114,response to red light; GO:0006351,transcription, DNA-templated; GO:0003674,molecular_function; GO:0003676,nucleic acid binding; GO:0005488,binding; GO:0097159,organic cyclic compound binding; GO:1901363,heteroc…	Myb-like DNA-binding domain
Cluster-685.266782	MYB-related	1.36	0.42	0.72	6.6	16.01	11.17	19.56	5.53	10.27	76.8	186.41	140.73	-3.72643	2.51124e-10	5.34789e-09	down	1107	K08869 aarF domain-containing kinase | (RefSeq) predicted protein (A)	MYB protein [Phyllostachys edulis]	DIV_ANTMA RecName: Full=Transcription factor DIVARICATA;	A0A1D8F0J8_9POAL SubName: Full=MYB protein {ECO:0000313|EMBL:AOT28206.1};	Zuotin and related molecular chaperones (DnaJ superfamily), contains DNA-binding domains	GO:0005634,nucleus; GO:0003677,DNA binding; GO:0048262,determination of dorsal/ventral asymmetry; GO:0009908,flower development; GO:0006355,regulation of transcription, DNA-templated; GO:0006351,transcription, DNA-templated; GO:0003674,molecular_function; GO:0003676,nucleic acid binding; GO:0005488,binding; GO:0097159,organic cyclic compound binding; GO:1901363,heterocyclic compound binding; GO:0…	Myb-like DNA-binding domain
Cluster-685.118226	MYB-related	0	0.86	0	3.51	3.79	3.24	0	4	0	15	16	15	-3.70413	0.011446	0.0378644	down	555	K09422 transcription factor MYB, plant | (RefSeq) transcription factor MYB41 (A)	ScMYB7 protein [Saccharum hybrid cultivar Co 86032]	MYB3_HORVU RecName: Full=Myb-related protein Hv33;	A0A0C6WCT0_9POAL SubName: Full=ScMYB7 protein {ECO:0000313|EMBL:CCU64159.1};	Transcription factor, Myb superfamily	GO:0005634,nucleus; GO:0003677,DNA binding; GO:0006355,regulation of transcription, DNA-templated; GO:0006351,transcription, DNA-templated; GO:0003674,molecular_function; GO:0003676,nucleic acid binding; GO:0005488,binding; GO:0097159,organic cyclic compound binding; GO:1901363,heterocyclic compound binding; GO:0008152,metabolic process; GO:0006139,nucleobase-containing compound metabolic process…	Myb-like DNA-binding domain
Cluster-685.231421	MYB-related	0	1.79	11.34	42.29	58.49	15.75	0	1	8	30	38	12	-3.40428	0.00805747	0.0282161	down	283	K09422 transcription factor MYB, plant | (RefSeq) transcription factor MYB59 (A)	PREDICTED: transcription factor MYB59-like [Brachypodium distachyon]	MYBA2_ORYSJ RecName: Full=Myb-related protein MYBAS2;	I1HMC3_BRADI SubName: Full=Uncharacterized protein {ECO:0000313|EMBL:KQK07738.1, ECO:0000313|EnsemblPlants:BRADI2G37377.1};	Transcription factor, Myb superfamily	GO:0005634,nucleus; GO:0000981,DNA-binding transcription factor activity, RNA polymerase II-specific; GO:0043565,sequence-specific DNA binding; GO:0001135,RNA polymerase II transcription regulator recruiting activity; GO:0044212,transcription regulatory region DNA binding; GO:0030154,cell differentiation; GO:0006357,regulation of transcription by RNA polymerase II; GO:0006351,transcription, DNA-t…	--
Cluster-685.258181	MYB-related	1.04	0.8	1.37	7.97	8.12	9.14	10	7	13	62	63	77	-2.97659	1.95299e-10	4.23895e-09	down	818	K09422 transcription factor MYB, plant | (RefSeq) myb-related protein Myb4-like (A)	myb-related protein Myb4-like [Aegilops tauschii subsp. tauschii]	MYB30_ORYSJ RecName: Full=Transcription factor MYB30 {ECO:0000305}; Short=OsMYB30 {ECO:0000303|PubMed:18987217};	W5H139_WHEAT SubName: Full=Uncharacterized protein {ECO:0000313|EnsemblPlants:TRIAE_CS42_6DL_TGACv1_527325_AA1702290.1};	Transcription factor, Myb superfamily	GO:0005634,nucleus; GO:0000981,DNA-binding transcription factor activity, RNA polymerase II-specific; GO:0043565,sequence-specific DNA binding; GO:0001135,RNA polymerase II transcription regulator recruiting activity; GO:0044212,transcription regulatory region DNA binding; GO:0030154,cell differentiation; GO:0006357,regulation of transcription by RNA polymerase II; GO:0006351,transcription, DNA-t…	--
Cluster-685.238204	MYB-related	0.7	1.23	0.84	4.27	3.61	9.93	5	8	6	25	21	63	-2.71804	0.000317624	0.00165226	down	674	K09422 transcription factor MYB, plant | (RefSeq) myb-related protein B-like (A)	Myb-related protein 3R-1 [Dichanthelium oligosanthes]	MB3R2_ORYSJ RecName: Full=Transcription factor MYB3R-2 {ECO:0000305}; AltName: Full=Myb-related protein MYB3R-2 {ECO:0000305}; Short=OsMYB3R-2 {ECO:0000303|PubMed:17293435};	A0A1E5VLR5_9POAL SubName: Full=Myb-related protein 3R-1 {ECO:0000313|EMBL:OEL26017.1};	Transcription factor, Myb superfamily	GO:0005634,nucleus; GO:0000981,DNA-binding transcription factor activity, RNA polymerase II-specific; GO:0043565,sequence-specific DNA binding; GO:0001135,RNA polymerase II transcription regulator recruiting activity; GO:0044212,transcription regulatory region DNA binding; GO:0030154,cell differentiation; GO:1901002,positive regulation of response to salt stress; GO:1902584,positive regulation of…	--
Cluster-685.241542	MYB-related	1.56	1.96	2.26	12.49	10.52	7.48	14	16	20.04	91	76.38	59	-2.40501	5.55794e-08	7.24257e-07	down	781	K09422 transcription factor MYB, plant | (RefSeq) myb-related protein Myb4-like (A)	myb-related protein Myb4-like [Aegilops tauschii subsp. tauschii]	MYB30_ORYSJ RecName: Full=Transcription factor MYB30 {ECO:0000305}; Short=OsMYB30 {ECO:0000303|PubMed:18987217};	W5H139_WHEAT SubName: Full=Uncharacterized protein {ECO:0000313|EnsemblPlants:TRIAE_CS42_6DL_TGACv1_527325_AA1702290.1};	Transcription factor, Myb superfamily	GO:0005634,nucleus; GO:0000981,DNA-binding transcription factor activity, RNA polymerase II-specific; GO:0043565,sequence-specific DNA binding; GO:0001135,RNA polymerase II transcription regulator recruiting activity; GO:0044212,transcription regulatory region DNA binding; GO:0030154,cell differentiation; GO:0006357,regulation of transcription by RNA polymerase II; GO:0006351,transcription, DNA-t…	--
Cluster-685.138282	MYB-related	14.25	29.7	7.7	58.31	60.22	74.85	8	12	4	32	30	44	-2.34911	0.00033376	0.00172879	down	268	K09422 transcription factor MYB, plant | (RefSeq) myb-related protein 308 (A)	PREDICTED: myb-related protein 308 [Oryza sativa Japonica Group]	MYB6_ARATH RecName: Full=Transcription repressor MYB6; AltName: Full=Myb-related protein 6; Short=AtMYB6;	Q5TKI8_ORYSJ SubName: Full=Myb transcription factor {ECO:0000313|EMBL:ACF60464.1}; SubName: Full=Os05g0429900 protein {ECO:0000313|EMBL:BAH93167.1}; SubName: Full=Putative myb protein {ECO:0000313|EMBL:AAV59423.1}; SubName: Full=cDNA clone:001-023-G03, full insert sequence {ECO:0000313|EMBL:BAG96391.1}; SubName: Full=cDNA clone:J013083O13, full insert sequence {ECO:0000313|EMBL:BAG90147.1}; SubNa…	Transcription factor, Myb superfamily	GO:0005634,nucleus; GO:0003700,DNA-binding transcription factor activity; GO:0000981,DNA-binding transcription factor activity, RNA polymerase II-specific; GO:0043565,sequence-specific DNA binding; GO:0001135,RNA polymerase II transcription regulator recruiting activity; GO:0044212,transcription regulatory region DNA binding; GO:0030154,cell differentiation; GO:0006357,regulation of transcription…	--
Cluster-685.127868	MYB-related	1.57	1.49	1.66	9.72	7.98	5.6	23.92	20.93	25.18	119.79	98.49	74.78	-2.29639	5.24606e-09	8.46605e-08	down	1159	K08869 aarF domain-containing kinase | (RefSeq) predicted protein (A)	MYB protein [Phyllostachys edulis]	DIV_ANTMA RecName: Full=Transcription factor DIVARICATA;	A0A1D8F0J5_9POAL SubName: Full=MYB protein {ECO:0000313|EMBL:AOT28205.1};	Zuotin and related molecular chaperones (DnaJ superfamily), contains DNA-binding domains	GO:0005634,nucleus; GO:0003677,DNA binding; GO:0048262,determination of dorsal/ventral asymmetry; GO:0009908,flower development; GO:0006355,regulation of transcription, DNA-templated; GO:0006351,transcription, DNA-templated; GO:0003674,molecular_function; GO:0003676,nucleic acid binding; GO:0005488,binding; GO:0097159,organic cyclic compound binding; GO:1901363,heterocyclic compound binding; GO:0…	Myb-like DNA-binding domain
Cluster-685.247375	MYB	1.12	1.02	0.63	6.05	4.12	1.6	19.5	16.47	11	85.28	58.23	24.4	-2.06623	0.00198728	0.00839571	down	1291	K09422 transcription factor MYB, plant | (RefSeq) pco081562; uncharacterized protein LOC100281240 (A)	PREDICTED: transcription factor MYB44 [Oryza sativa Japonica Group]	MYB73_ARATH RecName: Full=Transcription factor MYB73 {ECO:0000303|PubMed:11597504}; AltName: Full=Myb-related protein 73 {ECO:0000303|PubMed:11597504}; Short=AtMYB73 {ECO:0000303|PubMed:11597504};	A0A0E0LDT2_ORYPU SubName: Full=Uncharacterized protein {ECO:0000313|EnsemblPlants:OPUNC06G19910.1};	Transcription factor, Myb superfamily	GO:0005634,nucleus; GO:0003700,DNA-binding transcription factor activity; GO:0000981,DNA-binding transcription factor activity, RNA polymerase II-specific; GO:0043565,sequence-specific DNA binding; GO:0001135,RNA polymerase II transcription regulator recruiting activity; GO:0044212,transcription regulatory region DNA binding; GO:0030154,cell differentiation; GO:0019760,glucosinolate metabolic pro…	Myb-like DNA-binding domain
Cluster-685.193975	MYB-related	0.55	0.2	0.2	2.07	0.78	0.95	17.83	6.07	6.44	53.38	20.24	26.52	-1.97639	0.0117537	0.0387414	down	2167	K12133 MYB-related transcription factor LHY | (RefSeq) protein LHY isoform X1 (A)	PREDICTED: protein REVEILLE 1 isoform X2 [Oryza sativa Japonica Group]	LHY_ARATH RecName: Full=Protein LHY {ECO:0000303|PubMed:9657154}; AltName: Full=MYB-related transcription factor LHY {ECO:0000303|PubMed:9657154}; AltName: Full=Protein LATE ELONGATED HYPOCOTYL {ECO:0000303|PubMed:9657154};	A0A0E0K3Q3_ORYPU SubName: Full=Uncharacterized protein {ECO:0000313|EnsemblPlants:OPUNC02G25920.1};	Zuotin and related molecular chaperones (DnaJ superfamily), contains DNA-binding domains	GO:0005634,nucleus; GO:0003700,DNA-binding transcription factor activity; GO:0044212,transcription regulatory region DNA binding; GO:0007623,circadian rhythm; GO:0048574,long-day photoperiodism, flowering; GO:0042754,negative regulation of circadian rhythm; GO:0043433,negative regulation of DNA-binding transcription factor activity; GO:0042752,regulation of circadian rhythm; GO:0006355,regulation…	Myb-like DNA-binding domain
Cluster-685.209329	MYB-related	0.7	2.26	1.17	5.27	4.28	5.85	7.75	23	12.93	47.42	38.45	57	-1.89188	0.00145172	0.00637341	down	910	K09422 transcription factor MYB, plant | (RefSeq) transcription factor LAF1-like (A)	transcription factor LAF1-like [Aegilops tauschii subsp. tauschii]	MYB53_ARATH RecName: Full=Transcription factor MYB53 {ECO:0000303|PubMed:9839469}; AltName: Full=Myb-related protein 53 {ECO:0000303|PubMed:9839469}; Short=AtMYB53 {ECO:0000303|PubMed:9839469};	M8BNP8_AEGTA SubName: Full=Transcription factor LAF1 {ECO:0000313|EMBL:EMT26625.1, ECO:0000313|EnsemblPlants:EMT26625};	Transcription factor, Myb superfamily	GO:0005634,nucleus; GO:0003700,DNA-binding transcription factor activity; GO:0000981,DNA-binding transcription factor activity, RNA polymerase II-specific; GO:0043565,sequence-specific DNA binding; GO:0001135,RNA polymerase II transcription regulator recruiting activity; GO:0044212,transcription regulatory region DNA binding; GO:0030154,cell differentiation; GO:0006357,regulation of transcription…	Myb-like DNA-binding domain
Cluster-685.246356	MYB-related	0.82	0.85	2.11	5.95	3.98	3.77	9.38	9	24	55.31	37	38	-1.86357	0.00292404	0.0117632	down	932	K09422 transcription factor MYB, plant | (RefSeq) transcription factor LAF1-like (A)	transcription factor LAF1-like [Aegilops tauschii subsp. tauschii]	MYB53_ARATH RecName: Full=Transcription factor MYB53 {ECO:0000303|PubMed:9839469}; AltName: Full=Myb-related protein 53 {ECO:0000303|PubMed:9839469}; Short=AtMYB53 {ECO:0000303|PubMed:9839469};	M8BNP8_AEGTA SubName: Full=Transcription factor LAF1 {ECO:0000313|EMBL:EMT26625.1, ECO:0000313|EnsemblPlants:EMT26625};	Transcription factor, Myb superfamily	GO:0005634,nucleus; GO:0003700,DNA-binding transcription factor activity; GO:0000981,DNA-binding transcription factor activity, RNA polymerase II-specific; GO:0043565,sequence-specific DNA binding; GO:0001135,RNA polymerase II transcription regulator recruiting activity; GO:0044212,transcription regulatory region DNA binding; GO:0030154,cell differentiation; GO:0006357,regulation of transcription…	Myb-like DNA-binding domain
Cluster-685.183922	MYB	2.65	2.41	4.75	7.34	12.08	15.63	51.77	43.47	92	115.36	190.42	266.01	-1.83263	4.44387e-05	0.000286502	down	1413	K09422 transcription factor MYB, plant | (RefSeq) transcription factor MYB4 (A)	MYB protein [Phyllostachys edulis]	MYB4_ORYSJ RecName: Full=Transcription factor MYB4 {ECO:0000305}; AltName: Full=Myb-related protein 4 {ECO:0000305}; Short=OsMyb4 {ECO:0000303|PubMed:14675437}; AltName: Full=Transcription factor RLTR1 {ECO:0000312|EMBL:AAP92750.1};	A0A0A9GDJ9_ARUDO SubName: Full=Uncharacterized protein {ECO:0000313|EMBL:JAE20596.1};	Transcription factor, Myb superfamily	GO:0005634,nucleus; GO:0000981,DNA-binding transcription factor activity, RNA polymerase II-specific; GO:0043565,sequence-specific DNA binding; GO:0001135,RNA polymerase II transcription regulator recruiting activity; GO:0044212,transcription regulatory region DNA binding; GO:0030154,cell differentiation; GO:0045893,positive regulation of transcription, DNA-templated; GO:0006357,regulation of tra…	Myb-like DNA-binding domain
Cluster-685.249451	MYB-related	0.77	0.61	0.77	2.36	1.99	2.39	11	8	11	27.25	23	29.91	-1.63974	0.00355352	0.0139685	down	1101	K09422 transcription factor MYB, plant | (RefSeq) transcription factor MYB2 (A)	R2R3-MYB protein [Triticum aestivum]	MYB2_ORYSJ RecName: Full=Transcription factor MYB2 {ECO:0000305}; AltName: Full=Myb-related protein 2 {ECO:0000305}; Short=OsMYB2 {ECO:0000303|PubMed:22301384};	G9DR72_WHEAT SubName: Full=R2R3-MYB protein {ECO:0000313|EMBL:AEV91149.1};	Transcription factor, Myb superfamily	GO:0005634,nucleus; GO:0000981,DNA-binding transcription factor activity, RNA polymerase II-specific; GO:0043565,sequence-specific DNA binding; GO:0001135,RNA polymerase II transcription regulator recruiting activity; GO:0044212,transcription regulatory region DNA binding; GO:0030154,cell differentiation; GO:1901002,positive regulation of response to salt stress; GO:1902584,positive regulation of…	Myb-like DNA-binding domain
Cluster-685.77681	MYB-related	1.6	1.5	1.04	5.34	4.84	2.69	17.03	14.67	10.97	46.19	41.76	25.16	-1.62443	0.00392042	0.0152148	down	883	K09422 transcription factor MYB, plant | (RefSeq) transcription factor LAF1 (A)	transcription factor LAF1 [Setaria italica]	LAF1_ARATH RecName: Full=Transcription factor LAF1 {ECO:0000303|PubMed:11581165}; AltName: Full=Myb-related protein 18 {ECO:0000303|PubMed:9839469}; Short=AtMYB18 {ECO:0000303|PubMed:9839469}; AltName: Full=Protein LONG AFTER FAR-RED LIGHT 1 {ECO:0000303|PubMed:11581165};	K3YDJ9_SETIT SubName: Full=Uncharacterized protein {ECO:0000313|EMBL:KQK98241.1, ECO:0000313|EnsemblPlants:Si012304m};	Transcription factor, Myb superfamily	GO:0016607,nuclear speck; GO:0005634,nucleus; GO:0003700,DNA-binding transcription factor activity; GO:0000981,DNA-binding transcription factor activity, RNA polymerase II-specific; GO:0043565,sequence-specific DNA binding; GO:0001135,RNA polymerase II transcription regulator recruiting activity; GO:0044212,transcription regulatory region DNA binding; GO:0030154,cell differentiation; GO:0010018,f…	Myb-like DNA-binding domain
Cluster-685.151993	MYB	3.44	4.51	4.31	10.45	12.8	8.14	11.33	13.03	14	28.93	34.58	24.36	-1.43831	0.0083958	0.0292095	down	442	K09422 transcription factor MYB, plant | (RefSeq) myb-related protein 306 (A)	myb-related protein 306 [Sorghum bicolor]	MYB06_ANTMA RecName: Full=Myb-related protein 306;	A0A1B6QCI4_SORBI SubName: Full=Uncharacterized protein {ECO:0000313|EMBL:KXG35628.1};	Transcription factor, Myb superfamily	GO:0005634,nucleus; GO:0003677,DNA binding; GO:0006355,regulation of transcription, DNA-templated; GO:0006351,transcription, DNA-templated; GO:0003674,molecular_function; GO:0003676,nucleic acid binding; GO:0005488,binding; GO:0097159,organic cyclic compound binding; GO:1901363,heterocyclic compound binding; GO:0008152,metabolic process; GO:0006139,nucleobase-containing compound metabolic process…	Myb-like DNA-binding domain
Cluster-685.163081	MYB-related	5.61	8.65	8.21	19.39	19.06	18.66	79.28	112.53	115.21	221.4	217.81	230.77	-1.34451	8.83478e-08	1.10328e-06	down	1091	K09422 transcription factor MYB, plant | (RefSeq) myb-related protein Hv33-like (A)	PREDICTED: myb-related protein Hv33-like [Oryza brachyantha]	MYB3_HORVU RecName: Full=Myb-related protein Hv33;	J3L3A0_ORYBR SubName: Full=Uncharacterized protein {ECO:0000313|EnsemblPlants:OB01G37060.1};	Transcription factor, Myb superfamily	GO:0005634,nucleus; GO:0003677,DNA binding; GO:0006355,regulation of transcription, DNA-templated; GO:0006351,transcription, DNA-templated; GO:0003674,molecular_function; GO:0003676,nucleic acid binding; GO:0005488,binding; GO:0097159,organic cyclic compound binding; GO:1901363,heterocyclic compound binding; GO:0008152,metabolic process; GO:0006139,nucleobase-containing compound metabolic process…	Myb-like DNA-binding domain
Cluster-685.174552	MYB	1.19	1.13	0.93	2.38	2.85	2.34	83.58	73.83	65.02	134.02	161.62	142.3	-1.1986	4.14479e-06	3.49207e-05	down	4454	K09422 transcription factor MYB, plant | (RefSeq) protein rough sheath 2 (A)	protein rough sheath 2 [Aegilops tauschii subsp. tauschii]	RS2_MAIZE RecName: Full=Protein rough sheath 2; AltName: Full=Protein PHANTASTICA; AltName: Full=ZmPHAN;	B7XBB5_WHEAT SubName: Full=Myb transcription factor {ECO:0000313|EMBL:BAH03544.1}; SubName: Full=R2R3-MYB protein {ECO:0000313|EMBL:AEV91142.1};	Transcription factor, Myb superfamily	GO:0000793,condensed chromosome; GO:0005730,nucleolus; GO:0042803,protein homodimerization activity; GO:0043565,sequence-specific DNA binding; GO:0008356,asymmetric cell division; GO:0042742,defense response to bacterium; GO:0050832,defense response to fungus; GO:0010338,leaf formation; GO:0045892,negative regulation of transcription, DNA-templated; GO:0009944,polarity specification of adaxial/ab…	Myb-like DNA-binding domain
Cluster-685.167970	MYB	6.45	6.79	7.11	13.67	15.08	17.54	41.76	39.7	45.55	72.47	79.22	100.61	-1.19747	0.000174561	0.000966145	down	632	K09422 transcription factor MYB, plant | (RefSeq) myb-related protein Hv33 (A)	hypothetical protein PAHAL_C02101 [Panicum hallii]	MYB3_HORVU RecName: Full=Myb-related protein Hv33;	K3Z860_SETIT SubName: Full=Uncharacterized protein {ECO:0000313|EMBL:KQL14525.1, ECO:0000313|EnsemblPlants:Si022730m};	Transcription factor, Myb superfamily	GO:0005634,nucleus; GO:0003677,DNA binding; GO:0006355,regulation of transcription, DNA-templated; GO:0006351,transcription, DNA-templated; GO:0003674,molecular_function; GO:0003676,nucleic acid binding; GO:0005488,binding; GO:0097159,organic cyclic compound binding; GO:1901363,heterocyclic compound binding; GO:0008152,metabolic process; GO:0006139,nucleobase-containing compound metabolic process…	Myb-like DNA-binding domain
Cluster-685.182225	MYB-related	7.67	5.88	6.6	7.88	16.57	19.43	90.61	63.78	77.33	75.37	158.35	201.25	-1.12367	0.00892911	0.0307597	down	952	K09422 transcription factor MYB, plant | (RefSeq) myb-related protein Hv33-like (A)	PREDICTED: myb-related protein Hv33-like [Oryza brachyantha]	MYB3_HORVU RecName: Full=Myb-related protein Hv33;	J3M9C9_ORYBR SubName: Full=Uncharacterized protein {ECO:0000313|EnsemblPlants:OB05G32030.1};	Transcription factor, Myb superfamily	GO:0005634,nucleus; GO:0003677,DNA binding; GO:0006355,regulation of transcription, DNA-templated; GO:0006351,transcription, DNA-templated; GO:0003674,molecular_function; GO:0003676,nucleic acid binding; GO:0005488,binding; GO:0097159,organic cyclic compound binding; GO:1901363,heterocyclic compound binding; GO:0008152,metabolic process; GO:0006139,nucleobase-containing compound metabolic process…	Myb-like DNA-binding domain
Cluster-685.161379	MYB-related	1.97	1.65	2.32	4.37	4.83	3.26	63.08	49.16	74	112.48	125.05	91	-1.05149	0.00107674	0.00490008	down	2165	K22825 non-structural maintenance of chromosomes element 4 | (RefSeq) non-structural maintenance of chromosomes element 4 homolog A-like (A)	uncharacterized protein LOC109761475 [Aegilops tauschii subsp. tauschii]	--	A0A1D6D629_WHEAT SubName: Full=Uncharacterized protein {ECO:0000313|EnsemblPlants:TRIAE_CS42_7DS_TGACv1_625976_AA2066100.1};	--	GO:0003677,DNA binding; GO:0003674,molecular_function; GO:0003676,nucleic acid binding; GO:0005488,binding; GO:0097159,organic cyclic compound binding; GO:1901363,heterocyclic compound binding	REV protein (anti-repression trans-activator protein)
Cluster-685.159318	MYB-related	4.67	4.54	3.51	9.14	8.46	8.03	61.58	54.98	45.87	97.42	90.17	92.69	-1.00379	0.000646896	0.00311958	down	1034	K09422 transcription factor MYB, plant | (RefSeq) MYB-like transcription factor ODO1 (A)	PREDICTED: protein ODORANT1-like [Oryza brachyantha]	ODO1_PETHY RecName: Full=Protein ODORANT1; AltName: Full=MYB-like protein ODO1;	A0A0D9XAJ2_9ORYZ SubName: Full=Uncharacterized protein {ECO:0000313|EnsemblPlants:LPERR08G19430.1};	Transcription factor, Myb superfamily	GO:0005634,nucleus; GO:0003677,DNA binding; GO:0006355,regulation of transcription, DNA-templated; GO:0006351,transcription, DNA-templated; GO:0003674,molecular_function; GO:0003676,nucleic acid binding; GO:0005488,binding; GO:0097159,organic cyclic compound binding; GO:1901363,heterocyclic compound binding; GO:0008152,metabolic process; GO:0006139,nucleobase-containing compound metabolic process…	Myb-like DNA-binding domain
Cluster-685.86925	MYB-related	1.22	1.1	1.14	0.34	0.34	0.85	144.69	122.05	134.48	32.29	32.18	87.71	1.19164	0.0133765	0.0432307	up	7345	K10615 E3 ubiquitin-protein ligase HERC4 [EC:2.3.2.26] | (RefSeq) probable E3 ubiquitin-protein ligase HERC4 isoform X1 (A)	hypothetical protein OsI_17124 [Oryza sativa Indica Group]	PRAF1_ARATH RecName: Full=PH, RCC1 and FYVE domains-containing protein 1 {ECO:0000303|PubMed:11563980}; AltName: Full=Protein Praf4 {ECO:0000303|PubMed:15358268};	A0A0D9ZPS3_9ORYZ SubName: Full=Uncharacterized protein {ECO:0000313|EnsemblPlants:OGLUM04G22910.6};	--	GO:0046872,metal ion binding; GO:0070300,phosphatidic acid binding; GO:0035091,phosphatidylinositol binding; GO:0017112,Rab guanyl-nucleotide exchange factor activity; GO:0003674,molecular_function; GO:0005488,binding; GO:0043167,ion binding; GO:0043169,cation binding; GO:0005543,phospholipid binding; GO:0008289,lipid binding; GO:0043168,anion binding; GO:0005515,protein binding; GO:0005085,guany…	RNA recognition motif. (a.k.a. RRM, RBD, or RNP domain)
Cluster-685.177380	MYB-related	1.25	1.39	2.09	0.55	0.52	0.5	107.48	111.48	178.49	37.86	36.35	36.92	1.6081	8.39076e-06	6.55624e-05	up	5392	K09422 transcription factor MYB, plant | (RefSeq) myb-related protein Hv1 (A)	FGGY carbohydrate kinase domain-containing protein [Aegilops tauschii subsp. tauschii]	MYB08_ANTMA RecName: Full=Myb-related protein 308;	A0A1D6BF83_WHEAT SubName: Full=Uncharacterized protein {ECO:0000313|EnsemblPlants:TRIAE_CS42_6DS_TGACv1_543493_AA1740770.4};	Ribulose kinase and related carbohydrate kinases	GO:0005634,nucleus; GO:0003677,DNA binding; GO:0006355,regulation of transcription, DNA-templated; GO:0006351,transcription, DNA-templated; GO:0003674,molecular_function; GO:0003676,nucleic acid binding; GO:0005488,binding; GO:0097159,organic cyclic compound binding; GO:1901363,heterocyclic compound binding; GO:0008152,metabolic process; GO:0006139,nucleobase-containing compound metabolic process…	Myb-like DNA-binding domain
Cluster-685.160100	MYB-related	4.07	4.31	3.91	1.19	1.61	1.17	192	189	183	45	61	48	1.64847	4.95613e-10	9.89616e-09	up	3066	K17545 serine/threonine-protein kinase ULK4 [EC:2.7.11.1] | (RefSeq) uncharacterized protein LOC103634684 (A)	uncharacterized protein LOC103634684 [Zea mays]	POLR1_ARATH RecName: Full=Retrovirus-related Pol polyprotein from transposon RE1; AltName: Full=Retro element 1 {ECO:0000303|PubMed:10689195}; Short=AtRE1 {ECO:0000303|PubMed:10689195}; Includes: RecName: Full=Protease RE1; EC=3.4.23.-; Includes: RecName: Full=Reverse transcriptase RE1; EC=2.7.7.49; Includes: RecName: Full=Endonuclease RE1;	A0A0A9V1F3_ARUDO SubName: Full=Uncharacterized protein {ECO:0000313|EMBL:JAF89005.1};	FOG: Transposon-encoded proteins with TYA, reverse transcriptase, integrase domains in various combinations	GO:0004190,aspartic-type endopeptidase activity; GO:0004519,endonuclease activity; GO:0046872,metal ion binding; GO:0003676,nucleic acid binding; GO:0003964,RNA-directed DNA polymerase activity; GO:0015074,DNA integration; GO:0006310,DNA recombination; GO:0003674,molecular_function; GO:0003824,catalytic activity; GO:0004175,endopeptidase activity; GO:0008233,peptidase activity; GO:0070011,peptida…	Reverse transcriptase (RNA-dependent DNA polymerase)
Cluster-685.242358	MYB-related	5.6	22.12	21.59	4.15	4.69	4.34	40.38	144.57	154.06	24.42	27.43	27.66	1.89192	0.00198587	0.00839121	up	676	K09422 transcription factor MYB, plant | (RefSeq) MYB-like transcription factor ETC3 (A)	MYB-related protein [Aegilops speltoides]	TRY_ARATH RecName: Full=Transcription factor TRY; AltName: Full=Protein TRIPTYCHON;	M7YVH5_TRIUA SubName: Full=Transcription factor TRY {ECO:0000313|EMBL:EMS51126.1, ECO:0000313|EnsemblPlants:TRIUR3_10842-P1};	--	GO:0005634,nucleus; GO:0003700,DNA-binding transcription factor activity; GO:0000981,DNA-binding transcription factor activity, RNA polymerase II-specific; GO:0043565,sequence-specific DNA binding; GO:0001135,RNA polymerase II transcription regulator recruiting activity; GO:0044212,transcription regulatory region DNA binding; GO:0007275,multicellular organism development; GO:0006357,regulation of…	--
Cluster-685.94868	MYB	0.74	0.86	0.79	0.1	0.35	0.18	21.97	23.49	23.22	2.4	8.29	4.61	1.95674	0.0131764	0.0426836	up	2014	K09422 transcription factor MYB, plant | (RefSeq) transcription factor MYB3R-2 (A)	transcription factor MYB3R-2 [Sorghum bicolor]	MB3R2_ORYSJ RecName: Full=Transcription factor MYB3R-2 {ECO:0000305}; AltName: Full=Myb-related protein MYB3R-2 {ECO:0000305}; Short=OsMYB3R-2 {ECO:0000303|PubMed:17293435};	I1HT97_BRADI SubName: Full=Uncharacterized protein {ECO:0000313|EMBL:KQK10519.1, ECO:0000313|EnsemblPlants:BRADI2G54640.1};	Transcription factor, Myb superfamily	GO:0005634,nucleus; GO:0000981,DNA-binding transcription factor activity, RNA polymerase II-specific; GO:0043565,sequence-specific DNA binding; GO:0001135,RNA polymerase II transcription regulator recruiting activity; GO:0044212,transcription regulatory region DNA binding; GO:0030154,cell differentiation; GO:1901002,positive regulation of response to salt stress; GO:1902584,positive regulation of…	Myb-like DNA-binding domain
Cluster-685.110353	MYB-related	2.51	5.33	5.63	0.91	0.93	0.65	40.2	78.71	89.57	11.75	12.09	9.14	2.44294	2.08928e-05	0.000147277	up	1204	K09422 transcription factor MYB, plant | (RefSeq) MYB-like transcription factor ETC3 (A)	hypothetical protein BAE44_0018992 [Dichanthelium oligosanthes]	TRY_ARATH RecName: Full=Transcription factor TRY; AltName: Full=Protein TRIPTYCHON;	A0A1E5V4A8_9POAL SubName: Full=Uncharacterized protein {ECO:0000313|EMBL:OEL19992.1};	--	GO:0005634,nucleus; GO:0003700,DNA-binding transcription factor activity; GO:0000981,DNA-binding transcription factor activity, RNA polymerase II-specific; GO:0043565,sequence-specific DNA binding; GO:0001135,RNA polymerase II transcription regulator recruiting activity; GO:0044212,transcription regulatory region DNA binding; GO:0007275,multicellular organism development; GO:0006357,regulation of…	--
Cluster-685.251713	MYB-related	6.26	7.5	4.96	0.3	1.67	1.24	100.32	110.73	78.89	3.83	21.63	17.4	2.53741	5.95457e-05	0.000370928	up	1204	K09422 transcription factor MYB, plant | (RefSeq) MYB-like transcription factor ETC3 (A)	hypothetical protein BAE44_0018992 [Dichanthelium oligosanthes]	TRY_ARATH RecName: Full=Transcription factor TRY; AltName: Full=Protein TRIPTYCHON;	A0A1E5V4A8_9POAL SubName: Full=Uncharacterized protein {ECO:0000313|EMBL:OEL19992.1};	--	GO:0005634,nucleus; GO:0003700,DNA-binding transcription factor activity; GO:0000981,DNA-binding transcription factor activity, RNA polymerase II-specific; GO:0043565,sequence-specific DNA binding; GO:0001135,RNA polymerase II transcription regulator recruiting activity; GO:0044212,transcription regulatory region DNA binding; GO:0007275,multicellular organism development; GO:0006357,regulation of…	--
Cluster-685.171791	MYB-related	0.24	0.65	0.44	0	0	0	11.52	28.4	20.76	0	0	0	6.57993	5.1528e-05	0.000326595	up	3073	K08269 serine/threonine-protein kinase ULK2 [EC:2.7.11.1] | (RefSeq) serine/threonine-protein kinase ATG1c isoform X1 (A)	PREDICTED: serine/threonine-protein kinase ATG1c-like isoform X1 [Brachypodium distachyon]	ATG1C_ARATH RecName: Full=Serine/threonine-protein kinase ATG1c {ECO:0000305}; EC=2.7.11.-; AltName: Full=Autophagy-related protein 1c {ECO:0000303|PubMed:12114572}; Short=AtAPG1c {ECO:0000303|PubMed:12114572};	I1H729_BRADI SubName: Full=Uncharacterized protein {ECO:0000313|EnsemblPlants:BRADI1G66950.2};	Serine/threonine-protein kinase involved in autophagy	GO:0005776,autophagosome; GO:0031410,cytoplasmic vesicle; GO:0005524,ATP binding; GO:0004674,protein serine/threonine kinase activity; GO:0006914,autophagy; GO:0015031,protein transport; GO:0000166,nucleotide binding; GO:0003674,molecular_function; GO:0005488,binding; GO:0008144,drug binding; GO:0017076,purine nucleotide binding; GO:0030554,adenyl nucleotide binding; GO:0032553,ribonucleotide bin…	Myb-like DNA-binding domain
Cluster-685.257154	MYB-related	0.91	0.46	0.7	0	0	0	31.37	14.65	24.03	0	0	0	6.75167	1.25072e-05	9.33132e-05	up	2300	--	PREDICTED: TSL-kinase interacting protein 1 [Oryza sativa Japonica Group]	TKI1_ARATH RecName: Full=TSL-kinase interacting protein 1; AltName: Full=Myb-related protein TKI1;	A0A0D9VRR3_9ORYZ SubName: Full=Uncharacterized protein {ECO:0000313|EnsemblPlants:LPERR03G08990.1};	Polycomb-group transcriptional regulator	GO:0005634,nucleus; GO:0003682,chromatin binding; GO:0003677,DNA binding; GO:0006355,regulation of transcription, DNA-templated; GO:0006351,transcription, DNA-templated; GO:0003674,molecular_function; GO:0005488,binding; GO:0003676,nucleic acid binding; GO:0097159,organic cyclic compound binding; GO:1901363,heterocyclic compound binding; GO:0008152,metabolic process; GO:0006139,nucleobase-contain…	Myb-like DNA-binding domain
Cluster-685.79413	MYB	0.59	0.54	0.55	0	0	0	37	31.12	33.81	0	0	0	7.30455	1.75327e-07	2.03948e-06	up	3968	K09422 transcription factor MYB, plant | (RefSeq) transcription factor MYB13-like (A)	PREDICTED: myb-related protein 305-like [Oryza brachyantha]	MYB63_ARATH RecName: Full=Transcription factor MYB63 {ECO:0000303|PubMed:9839469}; AltName: Full=Myb-related protein 63 {ECO:0000303|PubMed:9839469}; Short=AtMYB63 {ECO:0000303|PubMed:9839469};	J3NE41_ORYBR SubName: Full=Uncharacterized protein {ECO:0000313|EnsemblPlants:OB12G22490.1};	Transcription factor, Myb superfamily	GO:0005634,nucleus; GO:0003700,DNA-binding transcription factor activity; GO:0000981,DNA-binding transcription factor activity, RNA polymerase II-specific; GO:0043565,sequence-specific DNA binding; GO:0001135,RNA polymerase II transcription regulator recruiting activity; GO:0044212,transcription regulatory region DNA binding; GO:0030154,cell differentiation; GO:0009809,lignin biosynthetic process…	--
Cluster-685.105542	MYB	0	0.7	1.25	0	0	0	0	42.96	81.81	0	0	0	7.60654	0.00182664	0.00779617	up	4183	K09422 transcription factor MYB, plant | (RefSeq) myb-related protein B-like (A)	unnamed protein product [Triticum aestivum]	MB3R2_ORYSJ RecName: Full=Transcription factor MYB3R-2 {ECO:0000305}; AltName: Full=Myb-related protein MYB3R-2 {ECO:0000305}; Short=OsMYB3R-2 {ECO:0000303|PubMed:17293435};	A0A077S4V4_WHEAT SubName: Full=Uncharacterized protein {ECO:0000313|EMBL:CDM84947.1, ECO:0000313|EnsemblPlants:TRIAE_CS42_3B_TGACv1_221577_AA0744740.1};	Transcription factor, Myb superfamily	GO:0005634,nucleus; GO:0000981,DNA-binding transcription factor activity, RNA polymerase II-specific; GO:0043565,sequence-specific DNA binding; GO:0001135,RNA polymerase II transcription regulator recruiting activity; GO:0044212,transcription regulatory region DNA binding; GO:0030154,cell differentiation; GO:1901002,positive regulation of response to salt stress; GO:1902584,positive regulation of…	--
Cluster-685.230344	MYB-related	1.47	1.66	1.45	0	0	0	48.87	51.3	48.05	0	0	0	7.84585	3.8001e-09	6.29274e-08	up	2239	K08869 aarF domain-containing kinase | (RefSeq) predicted protein (A)	hypothetical protein PAHAL_G02817 [Panicum hallii]	SRM1_ARATH RecName: Full=Transcription factor SRM1 {ECO:0000305}; AltName: Full=Myb-related protein SRM1 {ECO:0000305}; AltName: Full=Protein SALT-RELATED MYB 1 {ECO:0000303|PubMed:26243618};	A0A0E0KWT0_ORYPU SubName: Full=Uncharacterized protein {ECO:0000313|EnsemblPlants:OPUNC04G27130.1};	Zuotin and related molecular chaperones (DnaJ superfamily), contains DNA-binding domains	GO:0005634,nucleus; GO:0003677,DNA binding; GO:0003700,DNA-binding transcription factor activity; GO:0009738,abscisic acid-activated signaling pathway; GO:1901001,negative regulation of response to salt stress; GO:0010116,positive regulation of abscisic acid biosynthetic process; GO:1905615,positive regulation of developmental vegetative growth; GO:0045893,positive regulation of transcription, DN…	--
Cluster-685.184210	MYB	2.64	3.44	1.71	0	0	0	55.73	67.2	35.9	0	0	0	7.95656	7.11253e-09	1.11415e-07	up	1509	K09422 transcription factor MYB, plant | (RefSeq) transcription factor MYB4 (A)	MYB protein [Phyllostachys edulis]	MYB4_ORYSJ RecName: Full=Transcription factor MYB4 {ECO:0000305}; AltName: Full=Myb-related protein 4 {ECO:0000305}; Short=OsMyb4 {ECO:0000303|PubMed:14675437}; AltName: Full=Transcription factor RLTR1 {ECO:0000312|EMBL:AAP92750.1};	A0A0A9GDJ9_ARUDO SubName: Full=Uncharacterized protein {ECO:0000313|EMBL:JAE20596.1};	Transcription factor, Myb superfamily	GO:0005634,nucleus; GO:0000981,DNA-binding transcription factor activity, RNA polymerase II-specific; GO:0043565,sequence-specific DNA binding; GO:0001135,RNA polymerase II transcription regulator recruiting activity; GO:0044212,transcription regulatory region DNA binding; GO:0030154,cell differentiation; GO:0045893,positive regulation of transcription, DNA-templated; GO:0006357,regulation of tra…	Myb-like DNA-binding domain
Cluster-685.165356	MYB	1.6	1.66	0.39	0	0	0	104.85	101.18	25.35	0	0	0	8.49601	7.9393e-09	1.23052e-07	up	4177	K09422 transcription factor MYB, plant | (RefSeq) myb-related protein B-like (A)	unnamed protein product [Triticum aestivum]	MB3R2_ORYSJ RecName: Full=Transcription factor MYB3R-2 {ECO:0000305}; AltName: Full=Myb-related protein MYB3R-2 {ECO:0000305}; Short=OsMYB3R-2 {ECO:0000303|PubMed:17293435};	A0A077S4V4_WHEAT SubName: Full=Uncharacterized protein {ECO:0000313|EMBL:CDM84947.1, ECO:0000313|EnsemblPlants:TRIAE_CS42_3B_TGACv1_221577_AA0744740.1};	Transcription factor, Myb superfamily	GO:0005634,nucleus; GO:0000981,DNA-binding transcription factor activity, RNA polymerase II-specific; GO:0043565,sequence-specific DNA binding; GO:0001135,RNA polymerase II transcription regulator recruiting activity; GO:0044212,transcription regulatory region DNA binding; GO:0030154,cell differentiation; GO:1901002,positive regulation of response to salt stress; GO:1902584,positive regulation of…	--
Cluster-685.93478	MYB	0.99	0.94	2.13	0	0	0	65.13	57.39	138.64	0	0	0	8.65287	1.99681e-10	4.32451e-09	up	4170	K09422 transcription factor MYB, plant | (RefSeq) myb-related protein B-like (A)	unnamed protein product [Triticum aestivum]	MB3R2_ORYSJ RecName: Full=Transcription factor MYB3R-2 {ECO:0000305}; AltName: Full=Myb-related protein MYB3R-2 {ECO:0000305}; Short=OsMYB3R-2 {ECO:0000303|PubMed:17293435};	A0A077S4V4_WHEAT SubName: Full=Uncharacterized protein {ECO:0000313|EMBL:CDM84947.1, ECO:0000313|EnsemblPlants:TRIAE_CS42_3B_TGACv1_221577_AA0744740.1};	Transcription factor, Myb superfamily	GO:0005634,nucleus; GO:0000981,DNA-binding transcription factor activity, RNA polymerase II-specific; GO:0043565,sequence-specific DNA binding; GO:0001135,RNA polymerase II transcription regulator recruiting activity; GO:0044212,transcription regulatory region DNA binding; GO:0030154,cell differentiation; GO:1901002,positive regulation of response to salt stress; GO:1902584,positive regulation of…	--
Cluster-685.155373	MYB	0.71	1.4	2.99	0	0	0	46.64	85.56	195.62	0	0	0	8.99249	2.36171e-10	5.05463e-09	up	4182	K09422 transcription factor MYB, plant | (RefSeq) myb-related protein B-like (A)	unnamed protein product [Triticum aestivum]	MB3R2_ORYSJ RecName: Full=Transcription factor MYB3R-2 {ECO:0000305}; AltName: Full=Myb-related protein MYB3R-2 {ECO:0000305}; Short=OsMYB3R-2 {ECO:0000303|PubMed:17293435};	A0A077S4V4_WHEAT SubName: Full=Uncharacterized protein {ECO:0000313|EMBL:CDM84947.1, ECO:0000313|EnsemblPlants:TRIAE_CS42_3B_TGACv1_221577_AA0744740.1};	Transcription factor, Myb superfamily	GO:0005634,nucleus; GO:0000981,DNA-binding transcription factor activity, RNA polymerase II-specific; GO:0043565,sequence-specific DNA binding; GO:0001135,RNA polymerase II transcription regulator recruiting activity; GO:0044212,transcription regulatory region DNA binding; GO:0030154,cell differentiation; GO:1901002,positive regulation of response to salt stress; GO:1902584,positive regulation of…	--
Cluster-685.102021	MYB	4.36	1.87	1.63	0	0	0	287.59	114.89	107.07	0	0	0	9.61586	4.95456e-13	1.83035e-11	up	4188	K09422 transcription factor MYB, plant | (RefSeq) myb-related protein B-like (A)	unnamed protein product [Triticum aestivum]	MB3R2_ORYSJ RecName: Full=Transcription factor MYB3R-2 {ECO:0000305}; AltName: Full=Myb-related protein MYB3R-2 {ECO:0000305}; Short=OsMYB3R-2 {ECO:0000303|PubMed:17293435};	A0A077S4V4_WHEAT SubName: Full=Uncharacterized protein {ECO:0000313|EMBL:CDM84947.1, ECO:0000313|EnsemblPlants:TRIAE_CS42_3B_TGACv1_221577_AA0744740.1};	Transcription factor, Myb superfamily	GO:0005634,nucleus; GO:0000981,DNA-binding transcription factor activity, RNA polymerase II-specific; GO:0043565,sequence-specific DNA binding; GO:0001135,RNA polymerase II transcription regulator recruiting activity; GO:0044212,transcription regulatory region DNA binding; GO:0030154,cell differentiation; GO:1901002,positive regulation of response to salt stress; GO:1902584,positive regulation of…	--
Cluster-685.183354	bHLH	0	0	0	12.44	11.74	8.89	0	0	0	152.66	144.31	118.18	-9.782	2.85264e-15	1.60847e-13	down	1155	K18878 BHLH transcription factor Upa20 | (RefSeq) Upa20; transcription factor bHLH137-like (A)	transcription factor BHLH089 [Setaria italica]	BH062_ARATH RecName: Full=Transcription factor bHLH62; AltName: Full=Basic helix-loop-helix protein 62; Short=AtbHLH62; Short=bHLH 62; AltName: Full=Transcription factor EN 85; AltName: Full=bHLH transcription factor bHLH062;	A0A0E0E8L0_9ORYZ SubName: Full=Uncharacterized protein {ECO:0000313|EnsemblPlants:OMERI07G04600.1};	--	GO:0005634,nucleus; GO:0003677,DNA binding; GO:0003700,DNA-binding transcription factor activity; GO:0046983,protein dimerization activity; GO:0006355,regulation of transcription, DNA-templated; GO:0006351,transcription, DNA-templated; GO:0003674,molecular_function; GO:0003676,nucleic acid binding; GO:0005488,binding; GO:0097159,organic cyclic compound binding; GO:1901363,heterocyclic compound bi…	Helix-loop-helix DNA-binding domain
Cluster-685.206399	bHLH	0	0	0	0	3.33	3.07	0	0	0	0	74.37	73.99	-8.28071	0.000372154	0.00190417	down	1904	K18878 BHLH transcription factor Upa20 | (RefSeq) Upa20; transcription factor bHLH137-like (A)	transcription factor bHLH130 isoform X1 [Setaria italica]	BH130_ARATH RecName: Full=Transcription factor bHLH130; AltName: Full=Basic helix-loop-helix protein 130; Short=AtbHLH130; Short=bHLH 130; AltName: Full=Transcription factor EN 69; AltName: Full=bHLH transcription factor bHLH130;	K3YI81_SETIT SubName: Full=Uncharacterized protein {ECO:0000313|EMBL:KQL02425.1, ECO:0000313|EnsemblPlants:Si013950m};	--	GO:0005634,nucleus; GO:0001046,core promoter sequence-specific DNA binding; GO:0003700,DNA-binding transcription factor activity; GO:0046983,protein dimerization activity; GO:0001228,DNA-binding transcription activator activity, RNA polymerase II-specific; GO:0048573,photoperiodism, flowering; GO:0006355,regulation of transcription, DNA-templated; GO:0006366,transcription by RNA polymerase II; GO…	Helix-loop-helix DNA-binding domain
Cluster-685.205351	bHLH	0	0	0	1.55	1.62	1.88	0	0	0	28.81	30.33	37.92	-7.6769	3.06068e-08	4.21825e-07	down	1633	K16189 phytochrome-interacting factor 4 | (RefSeq) transcription factor PIF1 isoform X1 (A)	hypothetical protein PAHAL_I02469 [Panicum hallii]	PIF1_ARATH RecName: Full=Transcription factor PIF1; AltName: Full=Basic helix-loop-helix protein 15; Short=AtbHLH15; Short=bHLH 15; AltName: Full=Protein PHY-INTERACTING FACTOR 1; AltName: Full=Protein PHYTOCHROME INTERACTING FACTOR 3-LIKE 5; AltName: Full=Transcription factor EN 101; AltName: Full=bHLH transcription factor bHLH015;	A0A1E5UPY5_9POAL SubName: Full=Transcription factor PIF1 {ECO:0000313|EMBL:OEL14962.1}; Flags: Fragment;	--	GO:0005634,nucleus; GO:0003677,DNA binding; GO:0003700,DNA-binding transcription factor activity; GO:0042802,identical protein binding; GO:0010313,phytochrome binding; GO:0046983,protein dimerization activity; GO:0015995,chlorophyll biosynthetic process; GO:0009740,gibberellic acid mediated signaling pathway; GO:0006783,heme biosynthetic process; GO:0009959,negative gravitropism; GO:0010100,negat…	Helix-loop-helix DNA-binding domain
Cluster-685.122853	bHLH	0	0	0	0.64	1.25	0.15	0	0	0	24.31	47.51	6.3	-7.38932	2.34592e-05	0.000162915	down	3079	K18342 OTU domain-containing protein 6 [EC:3.4.19.12] | (RefSeq) OTU domain-containing protein At3g57810-like isoform X1 (A)	Transcription factor bHLH128 [Dichanthelium oligosanthes]	BH128_ARATH RecName: Full=Transcription factor bHLH128; AltName: Full=Basic helix-loop-helix protein 128; Short=AtbHLH128; Short=bHLH 128; AltName: Full=Transcription factor EN 74; AltName: Full=bHLH transcription factor bHLH128;	A0A1E5VJP7_9POAL SubName: Full=Transcription factor bHLH128 {ECO:0000313|EMBL:OEL25348.1};	--	GO:0005829,cytosol; GO:0005634,nucleus; GO:0001046,core promoter sequence-specific DNA binding; GO:0003700,DNA-binding transcription factor activity; GO:0046983,protein dimerization activity; GO:0044212,transcription regulatory region DNA binding; GO:0001228,DNA-binding transcription activator activity, RNA polymerase II-specific; GO:0010119,regulation of stomatal movement; GO:0006355,regulation …	Helix-loop-helix DNA-binding domain
Cluster-685.105944	bHLH	0	0	0	0.74	3.93	3.68	0	0	0	5.72	30.4	30.92	-7.13966	3.02663e-05	0.00020441	down	817	K18878 BHLH transcription factor Upa20 | (RefSeq) Upa20; transcription factor bHLH137-like (A)	PREDICTED: transcription factor bHLH137-like isoform X1 [Elaeis guineensis]	BH137_ARATH RecName: Full=Transcription factor bHLH137; AltName: Full=Basic helix-loop-helix protein 137; Short=AtbHLH137; Short=bHLH 137; AltName: Full=Transcription factor EN 89; AltName: Full=bHLH transcription factor bHLH137;	I1PRM0_ORYGL SubName: Full=Uncharacterized protein {ECO:0000313|EnsemblPlants:ORGLA05G0001800.1};	--	GO:0005634,nucleus; GO:0003677,DNA binding; GO:0003700,DNA-binding transcription factor activity; GO:0046983,protein dimerization activity; GO:0009739,response to gibberellin; GO:0006351,transcription, DNA-templated; GO:0003674,molecular_function; GO:0003676,nucleic acid binding; GO:0005488,binding; GO:0097159,organic cyclic compound binding; GO:1901363,heterocyclic compound binding; GO:0140110,t…	Helix-loop-helix DNA-binding domain
Cluster-685.270169	bHLH	0.07	0	0	0.91	4.01	2.24	1.19	0	0	13.33	58.77	35.43	-6.86451	5.38252e-06	4.41564e-05	down	1330	--	hypothetical protein BAE44_0015339 [Dichanthelium oligosanthes]	BH148_ORYSJ RecName: Full=Transcription factor BHLH148 {ECO:0000305}; AltName: Full=Basic helix-loop-helix protein 148 {ECO:0000303|PubMed:20472752}; Short=OsbHLH148 {ECO:0000303|PubMed:20472752}; AltName: Full=bHLH transcription factor bHLH148 {ECO:0000305};	A0A1E5VF49_9POAL SubName: Full=Uncharacterized protein {ECO:0000313|EMBL:OEL23644.1};	--	GO:0005634,nucleus; GO:0003677,DNA binding; GO:0046983,protein dimerization activity; GO:0006355,regulation of transcription, DNA-templated; GO:0009414,response to water deprivation; GO:0006351,transcription, DNA-templated; GO:0003674,molecular_function; GO:0003676,nucleic acid binding; GO:0005488,binding; GO:0097159,organic cyclic compound binding; GO:1901363,heterocyclic compound binding; GO:00…	Helix-loop-helix DNA-binding domain
Cluster-685.112574	bHLH	0	0	0	0.67	0.68	0.19	0	0	0	20.28	20.73	6.24	-6.65219	0.000145593	0.000822157	down	2504	K18342 OTU domain-containing protein 6 [EC:3.4.19.12] | (RefSeq) OTU domain-containing protein At3g57810-like isoform X1 (A)	Transcription factor bHLH128 [Dichanthelium oligosanthes]	BH128_ARATH RecName: Full=Transcription factor bHLH128; AltName: Full=Basic helix-loop-helix protein 128; Short=AtbHLH128; Short=bHLH 128; AltName: Full=Transcription factor EN 74; AltName: Full=bHLH transcription factor bHLH128;	A0A1E5VJP7_9POAL SubName: Full=Transcription factor bHLH128 {ECO:0000313|EMBL:OEL25348.1};	--	GO:0005829,cytosol; GO:0005634,nucleus; GO:0001046,core promoter sequence-specific DNA binding; GO:0003700,DNA-binding transcription factor activity; GO:0046983,protein dimerization activity; GO:0044212,transcription regulatory region DNA binding; GO:0001228,DNA-binding transcription activator activity, RNA polymerase II-specific; GO:0010119,regulation of stomatal movement; GO:0006355,regulation …	Helix-loop-helix DNA-binding domain
Cluster-685.252635	bHLH	0	0	0	1.21	0.76	1.76	0	0	0	14.84	9.35	23.42	-6.62297	6.929e-05	0.000425375	down	1156	K11253 histone H3 | (RefSeq) uncharacterized protein LOC18096237 (A)	PREDICTED: transcription factor bHLH78-like isoform X1 [Brachypodium distachyon]	BH062_ARATH RecName: Full=Transcription factor bHLH62; AltName: Full=Basic helix-loop-helix protein 62; Short=AtbHLH62; Short=bHLH 62; AltName: Full=Transcription factor EN 85; AltName: Full=bHLH transcription factor bHLH062;	A0A1D6SED3_WHEAT SubName: Full=Uncharacterized protein {ECO:0000313|EnsemblPlants:TRIAE_CS42_7BS_TGACv1_592241_AA1934170.2};	--	GO:0005634,nucleus; GO:0003677,DNA binding; GO:0003700,DNA-binding transcription factor activity; GO:0046983,protein dimerization activity; GO:0006355,regulation of transcription, DNA-templated; GO:0006351,transcription, DNA-templated; GO:0003674,molecular_function; GO:0003676,nucleic acid binding; GO:0005488,binding; GO:0097159,organic cyclic compound binding; GO:1901363,heterocyclic compound bi…	--
Cluster-685.178657	bHLH	0.17	0.11	0.58	6.19	7.34	1.52	4.58	2.68	15.61	133.95	159.57	35.63	-4.03851	1.31822e-06	1.24848e-05	down	1857	K13422 transcription factor MYC2 | (RefSeq) transcription factor MYC3-like isoform X1 (A)	transcription factor bHLH35-like [Aegilops tauschii subsp. tauschii]	BH035_ARATH RecName: Full=Transcription factor bHLH35; AltName: Full=Basic helix-loop-helix protein 35; Short=AtbHLH35; Short=bHLH 35; AltName: Full=Transcription factor EN 41; AltName: Full=bHLH transcription factor bHLH035;	A0A1D5TVN0_WHEAT SubName: Full=Uncharacterized protein {ECO:0000313|EnsemblPlants:TRIAE_CS42_2BL_TGACv1_129640_AA0391310.4};	--	GO:0005634,nucleus; GO:0003677,DNA binding; GO:0046983,protein dimerization activity; GO:0006355,regulation of transcription, DNA-templated; GO:0006351,transcription, DNA-templated; GO:0003674,molecular_function; GO:0003676,nucleic acid binding; GO:0005488,binding; GO:0097159,organic cyclic compound binding; GO:1901363,heterocyclic compound binding; GO:0005515,protein binding; GO:0008152,metaboli…	Helix-loop-helix DNA-binding domain
Cluster-685.218884	bHLH	9.37	4.75	7.14	111.15	148.11	55.56	159.77	74.72	120.77	1527.04	2039.06	826.58	-3.87401	9.92972e-24	2.00389e-21	down	1265	K13422 transcription factor MYC2 | (RefSeq) transcription factor MYC3-like isoform X1 (A)	transcription factor bHLH35-like [Aegilops tauschii subsp. tauschii]	BH035_ARATH RecName: Full=Transcription factor bHLH35; AltName: Full=Basic helix-loop-helix protein 35; Short=AtbHLH35; Short=bHLH 35; AltName: Full=Transcription factor EN 41; AltName: Full=bHLH transcription factor bHLH035;	A0A287I9B4_HORVV SubName: Full=Uncharacterized protein {ECO:0000313|EnsemblPlants:HORVU2Hr1G066100.7};	--	GO:0005634,nucleus; GO:0003677,DNA binding; GO:0046983,protein dimerization activity; GO:0006355,regulation of transcription, DNA-templated; GO:0006351,transcription, DNA-templated; GO:0003674,molecular_function; GO:0003676,nucleic acid binding; GO:0005488,binding; GO:0097159,organic cyclic compound binding; GO:1901363,heterocyclic compound binding; GO:0005515,protein binding; GO:0008152,metaboli…	Helix-loop-helix DNA-binding domain
Cluster-685.207319	bHLH	0.53	0.18	0.2	4.83	6.93	0.7	14.84	4.76	5.55	107.95	155.51	16.82	-3.69476	4.3393e-05	0.000280477	down	1910	K16190 glucuronokinase [EC:2.7.1.43] | (RefSeq) transcription factor TDR (A)	hypothetical protein PAHAL_D00186 [Panicum hallii]	BH093_ARATH RecName: Full=Transcription factor bHLH93; AltName: Full=Basic helix-loop-helix protein 93; Short=AtbHLH93; Short=bHLH 93; AltName: Full=Transcription factor EN 47; AltName: Full=bHLH transcription factor bHLH093;	A0A0E0E6I5_9ORYZ SubName: Full=Uncharacterized protein {ECO:0000313|EnsemblPlants:OMERI06G27810.1};	--	GO:0005634,nucleus; GO:0003677,DNA binding; GO:0003700,DNA-binding transcription factor activity; GO:0046983,protein dimerization activity; GO:0045487,gibberellin catabolic process; GO:0007275,multicellular organism development; GO:0010371,regulation of gibberellin biosynthetic process; GO:0006351,transcription, DNA-templated; GO:0003674,molecular_function; GO:0003676,nucleic acid binding; GO:000…	Helix-loop-helix DNA-binding domain
Cluster-685.183635	bHLH	0.11	0.12	0.34	1.96	2.02	1.61	2	2	6	28	29	25	-3.26716	3.73474e-05	0.000246111	down	1308	K13422 transcription factor MYC2 | (RefSeq) transcription factor MYC3-like isoform X1 (A)	transcription factor bHLH19-like [Aegilops tauschii subsp. tauschii]	BH019_ARATH RecName: Full=Transcription factor bHLH19; AltName: Full=Basic helix-loop-helix protein 19; Short=AtbHLH19; Short=bHLH 19; AltName: Full=Transcription factor EN 26; AltName: Full=bHLH transcription factor bHLH019;	A0A1D5XD62_WHEAT SubName: Full=Uncharacterized protein {ECO:0000313|EnsemblPlants:TRIAE_CS42_4AS_TGACv1_307600_AA1021820.1};	--	GO:0005634,nucleus; GO:0003700,DNA-binding transcription factor activity; GO:0046983,protein dimerization activity; GO:0043565,sequence-specific DNA binding; GO:0006355,regulation of transcription, DNA-templated; GO:0006351,transcription, DNA-templated; GO:0140110,transcription regulator activity; GO:0003674,molecular_function; GO:0005515,protein binding; GO:0005488,binding; GO:0003676,nucleic ac…	Helix-loop-helix DNA-binding domain
Cluster-685.174315	bHLH	0	2.83	1.11	9.13	12.17	10.33	0	50.76	21.39	142.99	191.1	175.1	-3.00398	0.00569166	0.0209716	down	1409	K12126 phytochrome-interacting factor 3 | (RefSeq) LOW QUALITY PROTEIN: transcription factor PIF3-like (A)	transcription factor UNE10 isoform X2 [Sorghum bicolor]	UNE10_ARATH RecName: Full=Transcription factor UNE10; AltName: Full=Basic helix-loop-helix protein 16; Short=AtbHLH16; Short=bHLH 16; AltName: Full=Protein UNFERTILIZED EMBRYO SAC 10; AltName: Full=Transcription factor EN 108; AltName: Full=bHLH transcription factor bHLH016;	A0A1Z5S8A5_SORBI SubName: Full=Uncharacterized protein {ECO:0000313|EMBL:OQU92152.1};	--	GO:0005634,nucleus; GO:0009506,plasmodesma; GO:0003677,DNA binding; GO:0003700,DNA-binding transcription factor activity; GO:0046983,protein dimerization activity; GO:0009567,double fertilization forming a zygote and endosperm; GO:0006355,regulation of transcription, DNA-templated; GO:0006351,transcription, DNA-templated; GO:0003674,molecular_function; GO:0003676,nucleic acid binding; GO:0005488,…	Helix-loop-helix DNA-binding domain
Cluster-685.178025	bHLH	0.28	0	0.5	1.62	2.37	2.06	9.4	0	16.95	44.45	65.21	61.22	-2.96028	0.00317755	0.0126597	down	2288	K13422 transcription factor MYC2 | (RefSeq) transcription factor MYC4-like isoform X1 (A)	transcription factor bHLH35-like [Aegilops tauschii subsp. tauschii]	BH035_ARATH RecName: Full=Transcription factor bHLH35; AltName: Full=Basic helix-loop-helix protein 35; Short=AtbHLH35; Short=bHLH 35; AltName: Full=Transcription factor EN 41; AltName: Full=bHLH transcription factor bHLH035;	A0A1D5TVN0_WHEAT SubName: Full=Uncharacterized protein {ECO:0000313|EnsemblPlants:TRIAE_CS42_2BL_TGACv1_129640_AA0391310.4};	--	GO:0005634,nucleus; GO:0003677,DNA binding; GO:0046983,protein dimerization activity; GO:0006355,regulation of transcription, DNA-templated; GO:0006351,transcription, DNA-templated; GO:0003674,molecular_function; GO:0003676,nucleic acid binding; GO:0005488,binding; GO:0097159,organic cyclic compound binding; GO:1901363,heterocyclic compound binding; GO:0005515,protein binding; GO:0008152,metaboli…	Helix-loop-helix DNA-binding domain
Cluster-685.225086	bHLH	0.73	0.51	0.29	2.72	7.08	1.28	24.82	16.24	9.94	74.61	195.38	38.09	-2.84042	0.000140473	0.00079659	down	2292	K13422 transcription factor MYC2 | (RefSeq) transcription factor MYC4-like isoform X1 (A)	bHLH27 [Triticum aestivum]	BH035_ARATH RecName: Full=Transcription factor bHLH35; AltName: Full=Basic helix-loop-helix protein 35; Short=AtbHLH35; Short=bHLH 35; AltName: Full=Transcription factor EN 41; AltName: Full=bHLH transcription factor bHLH035;	A0A1D5TVN0_WHEAT SubName: Full=Uncharacterized protein {ECO:0000313|EnsemblPlants:TRIAE_CS42_2BL_TGACv1_129640_AA0391310.4};	--	GO:0005634,nucleus; GO:0003677,DNA binding; GO:0046983,protein dimerization activity; GO:0006355,regulation of transcription, DNA-templated; GO:0006351,transcription, DNA-templated; GO:0003674,molecular_function; GO:0003676,nucleic acid binding; GO:0005488,binding; GO:0097159,organic cyclic compound binding; GO:1901363,heterocyclic compound binding; GO:0005515,protein binding; GO:0008152,metaboli…	Helix-loop-helix DNA-binding domain
Cluster-685.122686	bHLH	1.65	0.87	0.95	7.51	9.71	7.09	22.81	11	13	83.67	108.23	85.57	-2.79773	3.26923e-10	6.79568e-09	down	1070	--	hypothetical protein BAE44_0015339 [Dichanthelium oligosanthes]	BH148_ORYSJ RecName: Full=Transcription factor BHLH148 {ECO:0000305}; AltName: Full=Basic helix-loop-helix protein 148 {ECO:0000303|PubMed:20472752}; Short=OsbHLH148 {ECO:0000303|PubMed:20472752}; AltName: Full=bHLH transcription factor bHLH148 {ECO:0000305};	A0A1E5VF49_9POAL SubName: Full=Uncharacterized protein {ECO:0000313|EMBL:OEL23644.1};	--	GO:0005634,nucleus; GO:0003677,DNA binding; GO:0046983,protein dimerization activity; GO:0006355,regulation of transcription, DNA-templated; GO:0009414,response to water deprivation; GO:0006351,transcription, DNA-templated; GO:0003674,molecular_function; GO:0003676,nucleic acid binding; GO:0005488,binding; GO:0097159,organic cyclic compound binding; GO:1901363,heterocyclic compound binding; GO:00…	Helix-loop-helix DNA-binding domain
Cluster-685.150331	bHLH	0.34	0.52	0.18	1.27	3.09	1.17	20.3	29.16	10.49	61.14	149.66	60.77	-2.4252	0.000189562	0.00103998	down	3842	--	bHLH92 [Triticum aestivum]	BH148_ORYSJ RecName: Full=Transcription factor BHLH148 {ECO:0000305}; AltName: Full=Basic helix-loop-helix protein 148 {ECO:0000303|PubMed:20472752}; Short=OsbHLH148 {ECO:0000303|PubMed:20472752}; AltName: Full=bHLH transcription factor bHLH148 {ECO:0000305};	M0Z019_HORVV SubName: Full=Uncharacterized protein {ECO:0000313|EnsemblPlants:HORVU5Hr1G093960.7};	--	GO:0005634,nucleus; GO:0003677,DNA binding; GO:0046983,protein dimerization activity; GO:0006355,regulation of transcription, DNA-templated; GO:0009414,response to water deprivation; GO:0006351,transcription, DNA-templated; GO:0003674,molecular_function; GO:0003676,nucleic acid binding; GO:0005488,binding; GO:0097159,organic cyclic compound binding; GO:1901363,heterocyclic compound binding; GO:00…	Helix-loop-helix DNA-binding domain
Cluster-685.153074	bHLH	1.03	10.63	9.85	45.65	33.04	27.38	9.42	88.68	89.24	339.27	244.74	220.31	-2.3136	0.0013709	0.00606218	down	792	--	PREDICTED: transcription factor BIM2-like isoform X1 [Brachypodium distachyon]	BIM2_ARATH RecName: Full=Transcription factor BIM2; AltName: Full=BES1-interacting Myc-like protein 2; AltName: Full=Basic helix-loop-helix protein 102; Short=AtbHLH102; Short=bHLH 102; AltName: Full=Transcription factor EN 125; AltName: Full=bHLH transcription factor bHLH102;	I1I845_BRADI SubName: Full=Uncharacterized protein {ECO:0000313|EMBL:KQJ98764.1, ECO:0000313|EnsemblPlants:BRADI3G38970.1};	--	GO:0005634,nucleus; GO:0003700,DNA-binding transcription factor activity; GO:0046983,protein dimerization activity; GO:0043565,sequence-specific DNA binding; GO:0006351,transcription, DNA-templated; GO:0140110,transcription regulator activity; GO:0003674,molecular_function; GO:0005515,protein binding; GO:0005488,binding; GO:0003676,nucleic acid binding; GO:0003677,DNA binding; GO:0097159,organic …	Helix-loop-helix DNA-binding domain
Cluster-685.269154	bHLH	0.71	0.31	0.5	3.17	2.1	2.11	10	4	7	36.12	23.96	26	-2.26885	0.000637927	0.00308207	down	1089	K12126 phytochrome-interacting factor 3 | (RefSeq) transcription factor PIF3-like isoform X1 (A)	transcription factor HEC2-like [Aegilops tauschii subsp. tauschii]	HEC2_ARATH RecName: Full=Transcription factor HEC2; AltName: Full=Basic helix-loop-helix protein 37; Short=AtbHLH37; Short=bHLH 37; AltName: Full=Protein HECATE 2; AltName: Full=Transcription factor EN 117; AltName: Full=bHLH transcription factor bHLH037;	A0A1D6BVQ2_WHEAT SubName: Full=Uncharacterized protein {ECO:0000313|EnsemblPlants:TRIAE_CS42_7AS_TGACv1_569842_AA1825040.1};	--	GO:0005634,nucleus; GO:0003677,DNA binding; GO:0003700,DNA-binding transcription factor activity; GO:0046983,protein dimerization activity; GO:0048462,carpel formation; GO:0080126,ovary septum development; GO:0006355,regulation of transcription, DNA-templated; GO:0006351,transcription, DNA-templated; GO:0010500,transmitting tissue development; GO:0003674,molecular_function; GO:0003676,nucleic aci…	Helix-loop-helix DNA-binding domain
Cluster-685.121464	bHLH	74.37	60.44	120.06	283.84	241.36	201.05	10	5	13	43	33	32	-2.18335	0.000280644	0.00147804	down	216	K18878 BHLH transcription factor Upa20 | (RefSeq) Upa20; transcription factor bHLH137-like (A)	transcription factor bHLH130 isoform X1 [Setaria italica]	BH130_ARATH RecName: Full=Transcription factor bHLH130; AltName: Full=Basic helix-loop-helix protein 130; Short=AtbHLH130; Short=bHLH 130; AltName: Full=Transcription factor EN 69; AltName: Full=bHLH transcription factor bHLH130;	K3YI81_SETIT SubName: Full=Uncharacterized protein {ECO:0000313|EMBL:KQL02425.1, ECO:0000313|EnsemblPlants:Si013950m};	--	GO:0005634,nucleus; GO:0001046,core promoter sequence-specific DNA binding; GO:0003700,DNA-binding transcription factor activity; GO:0046983,protein dimerization activity; GO:0001228,DNA-binding transcription activator activity, RNA polymerase II-specific; GO:0048573,photoperiodism, flowering; GO:0006355,regulation of transcription, DNA-templated; GO:0006366,transcription by RNA polymerase II; GO…	--
Cluster-685.114664	bHLH	0.82	0.55	2.62	6.58	7.11	4.44	29.47	18.46	93.55	189.61	206.12	138.67	-2.17107	0.000487782	0.0024273	down	2397	K18342 OTU domain-containing protein 6 [EC:3.4.19.12] | (RefSeq) OTU domain-containing protein At3g57810-like isoform X1 (A)	Transcription factor bHLH128 [Dichanthelium oligosanthes]	BH128_ARATH RecName: Full=Transcription factor bHLH128; AltName: Full=Basic helix-loop-helix protein 128; Short=AtbHLH128; Short=bHLH 128; AltName: Full=Transcription factor EN 74; AltName: Full=bHLH transcription factor bHLH128;	A0A1E5VJP7_9POAL SubName: Full=Transcription factor bHLH128 {ECO:0000313|EMBL:OEL25348.1};	--	GO:0005829,cytosol; GO:0005634,nucleus; GO:0001046,core promoter sequence-specific DNA binding; GO:0003700,DNA-binding transcription factor activity; GO:0046983,protein dimerization activity; GO:0044212,transcription regulatory region DNA binding; GO:0001228,DNA-binding transcription activator activity, RNA polymerase II-specific; GO:0010119,regulation of stomatal movement; GO:0006355,regulation …	Helix-loop-helix DNA-binding domain
Cluster-685.139623	bHLH	0.42	0.68	0.74	1.81	3.29	2.51	10.05	15.21	17.69	35.05	63.9	52.62	-2.04298	0.000135868	0.000773073	down	1686	K12126 phytochrome-interacting factor 3 | (RefSeq) transcription factor APG (A)	predicted protein [Hordeum vulgare subsp. vulgare]	APG_ORYSJ RecName: Full=Transcription factor APG; AltName: Full=Basic helix-loop-helix protein 106; Short=OsbHLH106; AltName: Full=Protein ANTAGONIST OF PGL1; AltName: Full=bHLH transcription factor bHLH106;	A0A0A9J5P6_ARUDO SubName: Full=Uncharacterized protein {ECO:0000313|EMBL:JAE54696.1};	--	GO:0005634,nucleus; GO:0046983,protein dimerization activity; GO:0009742,brassinosteroid mediated signaling pathway; GO:0080113,regulation of seed growth; GO:0006355,regulation of transcription, DNA-templated; GO:0006351,transcription, DNA-templated; GO:0005515,protein binding; GO:0003674,molecular_function; GO:0005488,binding; GO:0007165,signal transduction; GO:0007154,cell communication; GO:000…	Helix-loop-helix DNA-binding domain
Cluster-685.200474	bHLH	0.62	0.45	0.16	2.55	0.38	2.19	37.32	25.29	9.67	123.25	18.49	114.35	-2.03616	0.0139492	0.0447693	down	3857	--	bHLH92 [Triticum aestivum]	BH148_ORYSJ RecName: Full=Transcription factor BHLH148 {ECO:0000305}; AltName: Full=Basic helix-loop-helix protein 148 {ECO:0000303|PubMed:20472752}; Short=OsbHLH148 {ECO:0000303|PubMed:20472752}; AltName: Full=bHLH transcription factor bHLH148 {ECO:0000305};	M0Z019_HORVV SubName: Full=Uncharacterized protein {ECO:0000313|EnsemblPlants:HORVU5Hr1G093960.7};	--	GO:0005634,nucleus; GO:0003677,DNA binding; GO:0046983,protein dimerization activity; GO:0006355,regulation of transcription, DNA-templated; GO:0009414,response to water deprivation; GO:0006351,transcription, DNA-templated; GO:0003674,molecular_function; GO:0003676,nucleic acid binding; GO:0005488,binding; GO:0097159,organic cyclic compound binding; GO:1901363,heterocyclic compound binding; GO:00…	Helix-loop-helix DNA-binding domain
Cluster-685.208213	bHLH	1.65	1.93	4.18	9.92	13.66	8.38	26.49	28.62	66.68	128.53	177.26	117.51	-2.03243	2.31186e-05	0.000160867	down	1206	--	unnamed protein product [Triticum aestivum]	BH168_ARATH RecName: Full=Transcription factor bHLH168 {ECO:0000305}; AltName: Full=Basic helix-loop-helix protein 168 {ECO:0000305}; Short=AtbHLH168 {ECO:0000305}; Short=bHLH 168 {ECO:0000305}; AltName: Full=bHLH transcription factor bHLH168 {ECO:0000305};	A0A077RSZ7_WHEAT SubName: Full=Uncharacterized protein {ECO:0000313|EMBL:CDM80013.1, ECO:0000313|EnsemblPlants:TRIAE_CS42_3B_TGACv1_222310_AA0761900.1};	--	GO:0090575,RNA polymerase II transcription factor complex; GO:0046983,protein dimerization activity; GO:0000977,RNA polymerase II regulatory region sequence-specific DNA binding; GO:0006357,regulation of transcription by RNA polymerase II; GO:0006351,transcription, DNA-templated; GO:0005515,protein binding; GO:0003674,molecular_function; GO:0005488,binding; GO:0000976,transcription regulatory reg…	Helix-loop-helix DNA-binding domain
Cluster-685.200596	bHLH	2.95	3.68	3.38	9.72	18.49	12.27	101.08	116.89	115.1	266.88	510.52	364.99	-2.00286	1.08986e-10	2.49444e-09	down	2294	--	hypothetical protein OsI_13451 [Oryza sativa Indica Group]	BH148_ORYSJ RecName: Full=Transcription factor BHLH148 {ECO:0000305}; AltName: Full=Basic helix-loop-helix protein 148 {ECO:0000303|PubMed:20472752}; Short=OsbHLH148 {ECO:0000303|PubMed:20472752}; AltName: Full=bHLH transcription factor bHLH148 {ECO:0000305};	A0A0D9VYT4_9ORYZ SubName: Full=Uncharacterized protein {ECO:0000313|EnsemblPlants:LPERR03G28140.1};	--	GO:0005634,nucleus; GO:0003677,DNA binding; GO:0046983,protein dimerization activity; GO:0006355,regulation of transcription, DNA-templated; GO:0009414,response to water deprivation; GO:0006351,transcription, DNA-templated; GO:0003674,molecular_function; GO:0003676,nucleic acid binding; GO:0005488,binding; GO:0097159,organic cyclic compound binding; GO:1901363,heterocyclic compound binding; GO:00…	Helix-loop-helix DNA-binding domain
Cluster-685.148147	bHLH	6.41	2.79	4.27	16.78	24.04	12.69	159.27	64.24	105.46	334.95	481.94	274.36	-1.97934	5.54234e-07	5.77329e-06	down	1732	K13422 transcription factor MYC2 | (RefSeq) transcription factor MYC2 (A)	predicted protein [Hordeum vulgare subsp. vulgare]	MYC2_ORYSJ RecName: Full=Transcription factor MYC2 {ECO:0000305}; Short=OsMYC2 {ECO:0000303|PubMed:24647160}; AltName: Full=Basic helix-loop-helix protein 9 {ECO:0000303|PubMed:16896230}; Short=OsbHLH009 {ECO:0000303|PubMed:16896230}; Short=bHLH 9 {ECO:0000305};	F2D1Q9_HORVV SubName: Full=Predicted protein {ECO:0000313|EMBL:BAJ89030.1, ECO:0000313|EnsemblPlants:HORVU1Hr1G050560.1};	--	GO:0005634,nucleus; GO:0003677,DNA binding; GO:0046983,protein dimerization activity; GO:0006355,regulation of transcription, DNA-templated; GO:0006351,transcription, DNA-templated; GO:0003674,molecular_function; GO:0003676,nucleic acid binding; GO:0005488,binding; GO:0097159,organic cyclic compound binding; GO:1901363,heterocyclic compound binding; GO:0005515,protein binding; GO:0008152,metaboli…	Helix-loop-helix DNA-binding domain
Cluster-685.114665	bHLH	3.1	3.94	1.24	17.33	7.38	7.98	120.77	142.3	48.04	540.01	231.36	269.27	-1.95716	0.000158294	0.000885638	down	2572	K18342 OTU domain-containing protein 6 [EC:3.4.19.12] | (RefSeq) OTU domain-containing protein At3g57810-like isoform X1 (A)	Transcription factor bHLH128 [Dichanthelium oligosanthes]	BH128_ARATH RecName: Full=Transcription factor bHLH128; AltName: Full=Basic helix-loop-helix protein 128; Short=AtbHLH128; Short=bHLH 128; AltName: Full=Transcription factor EN 74; AltName: Full=bHLH transcription factor bHLH128;	A0A1E5VJP7_9POAL SubName: Full=Transcription factor bHLH128 {ECO:0000313|EMBL:OEL25348.1};	--	GO:0005829,cytosol; GO:0005634,nucleus; GO:0001046,core promoter sequence-specific DNA binding; GO:0003700,DNA-binding transcription factor activity; GO:0046983,protein dimerization activity; GO:0044212,transcription regulatory region DNA binding; GO:0001228,DNA-binding transcription activator activity, RNA polymerase II-specific; GO:0010119,regulation of stomatal movement; GO:0006355,regulation …	Helix-loop-helix DNA-binding domain
Cluster-685.192959	bHLH	0.28	0.49	0.55	1.2	2.39	1.36	17.24	27.87	33.26	58.26	116.62	71.4	-1.88191	0.000216273	0.00116897	down	3874	--	bHLH92 [Triticum aestivum]	BH148_ORYSJ RecName: Full=Transcription factor BHLH148 {ECO:0000305}; AltName: Full=Basic helix-loop-helix protein 148 {ECO:0000303|PubMed:20472752}; Short=OsbHLH148 {ECO:0000303|PubMed:20472752}; AltName: Full=bHLH transcription factor bHLH148 {ECO:0000305};	M0Z019_HORVV SubName: Full=Uncharacterized protein {ECO:0000313|EnsemblPlants:HORVU5Hr1G093960.7};	--	GO:0005634,nucleus; GO:0003677,DNA binding; GO:0046983,protein dimerization activity; GO:0006355,regulation of transcription, DNA-templated; GO:0009414,response to water deprivation; GO:0006351,transcription, DNA-templated; GO:0003674,molecular_function; GO:0003676,nucleic acid binding; GO:0005488,binding; GO:0097159,organic cyclic compound binding; GO:1901363,heterocyclic compound binding; GO:00…	Helix-loop-helix DNA-binding domain
Cluster-685.127902	bHLH	1.92	1.76	1.51	8.44	4.09	6.03	28.95	24.52	22.63	102.95	49.88	79.57	-1.81947	5.05717e-05	0.000321231	down	1149	K12126 phytochrome-interacting factor 3 | (RefSeq) transcription factor PIF3 (A)	transcription factor HEC1-like [Aegilops tauschii subsp. tauschii]	HEC2_ARATH RecName: Full=Transcription factor HEC2; AltName: Full=Basic helix-loop-helix protein 37; Short=AtbHLH37; Short=bHLH 37; AltName: Full=Protein HECATE 2; AltName: Full=Transcription factor EN 117; AltName: Full=bHLH transcription factor bHLH037;	A0A1D5YC75_WHEAT SubName: Full=Uncharacterized protein {ECO:0000313|EnsemblPlants:TRIAE_CS42_5AL_TGACv1_374167_AA1192220.1};	--	GO:0005634,nucleus; GO:0003677,DNA binding; GO:0003700,DNA-binding transcription factor activity; GO:0046983,protein dimerization activity; GO:0048462,carpel formation; GO:0080126,ovary septum development; GO:0006355,regulation of transcription, DNA-templated; GO:0006351,transcription, DNA-templated; GO:0010500,transmitting tissue development; GO:0003674,molecular_function; GO:0003676,nucleic aci…	Helix-loop-helix DNA-binding domain
Cluster-685.148140	bHLH	1.52	4.1	0.95	7.9	5.25	6.09	30.72	76.49	19.11	128.17	85.53	107.02	-1.54509	0.0103617	0.0348071	down	1452	K13422 transcription factor MYC2 | (RefSeq) transcription factor MYC2 (A)	predicted protein [Hordeum vulgare subsp. vulgare]	MYC2_ORYSJ RecName: Full=Transcription factor MYC2 {ECO:0000305}; Short=OsMYC2 {ECO:0000303|PubMed:24647160}; AltName: Full=Basic helix-loop-helix protein 9 {ECO:0000303|PubMed:16896230}; Short=OsbHLH009 {ECO:0000303|PubMed:16896230}; Short=bHLH 9 {ECO:0000305};	F2D1Q9_HORVV SubName: Full=Predicted protein {ECO:0000313|EMBL:BAJ89030.1, ECO:0000313|EnsemblPlants:HORVU1Hr1G050560.1};	--	GO:0005634,nucleus; GO:0003677,DNA binding; GO:0046983,protein dimerization activity; GO:0006355,regulation of transcription, DNA-templated; GO:0006351,transcription, DNA-templated; GO:0003674,molecular_function; GO:0003676,nucleic acid binding; GO:0005488,binding; GO:0097159,organic cyclic compound binding; GO:1901363,heterocyclic compound binding; GO:0005515,protein binding; GO:0008152,metaboli…	Helix-loop-helix DNA-binding domain
Cluster-685.211154	bHLH	6.18	3.85	1.69	13.52	11.97	8.05	229.21	132.4	62.44	401.85	357.75	259.26	-1.50212	0.00165838	0.00716608	down	2464	--	PREDICTED: transcription factor BIM2 isoform X4 [Brachypodium distachyon]	BIM2_ARATH RecName: Full=Transcription factor BIM2; AltName: Full=BES1-interacting Myc-like protein 2; AltName: Full=Basic helix-loop-helix protein 102; Short=AtbHLH102; Short=bHLH 102; AltName: Full=Transcription factor EN 125; AltName: Full=bHLH transcription factor bHLH102;	A0A0Q3PMI3_BRADI SubName: Full=Uncharacterized protein {ECO:0000313|EMBL:KQJ90633.1};	--	GO:0005634,nucleus; GO:0003700,DNA-binding transcription factor activity; GO:0046983,protein dimerization activity; GO:0043565,sequence-specific DNA binding; GO:0006351,transcription, DNA-templated; GO:0140110,transcription regulator activity; GO:0003674,molecular_function; GO:0005515,protein binding; GO:0005488,binding; GO:0003676,nucleic acid binding; GO:0003677,DNA binding; GO:0097159,organic …	Helix-loop-helix DNA-binding domain
Cluster-685.98092	bHLH	6.45	3.77	5.34	18.43	11.32	11.18	246.7	133.72	202.83	564.68	349.01	370.99	-1.37409	9.7804e-06	7.52068e-05	down	2533	K18342 OTU domain-containing protein 6 [EC:3.4.19.12] | (RefSeq) OTU domain-containing protein At3g57810 isoform X1 (A)	Transcription factor bHLH128 [Dichanthelium oligosanthes]	OTU_ARATH RecName: Full=OTU domain-containing protein At3g57810;	A0A1E5VJP7_9POAL SubName: Full=Transcription factor bHLH128 {ECO:0000313|EMBL:OEL25348.1};	--	GO:0009507,chloroplast; GO:0005622,intracellular; GO:0005575,cellular_component; GO:0005623,cell; GO:0005737,cytoplasm; GO:0043231,intracellular membrane-bounded organelle; GO:0009536,plastid; GO:0043226,organelle; GO:0043227,membrane-bounded organelle; GO:0043229,intracellular organelle; GO:0044424,intracellular part; GO:0044444,cytoplasmic part; GO:0044464,cell part	OTU-like cysteine protease
Cluster-685.196654	bHLH	6.32	3.71	5.31	14.94	13.2	11.09	71.62	38.54	59.7	137.11	121	110.25	-1.34055	5.72987e-05	0.00035848	down	923	K20558 transcription factor SPEECHLESS | (RefSeq) transcription factor SPEECHLESS-like (A)	hypothetical protein OsI_08539 [Oryza sativa Indica Group]	BH096_ARATH RecName: Full=Transcription factor bHLH96; AltName: Full=Basic helix-loop-helix protein 96; Short=AtbHLH96; Short=bHLH 96; AltName: Full=Transcription factor EN 15; AltName: Full=bHLH transcription factor bHLH096;	A0A0D9VJQ1_9ORYZ SubName: Full=Uncharacterized protein {ECO:0000313|EnsemblPlants:LPERR02G23260.1};	--	GO:0005634,nucleus; GO:0003677,DNA binding; GO:0003700,DNA-binding transcription factor activity; GO:0046983,protein dimerization activity; GO:0006351,transcription, DNA-templated; GO:0003674,molecular_function; GO:0003676,nucleic acid binding; GO:0005488,binding; GO:0097159,organic cyclic compound binding; GO:1901363,heterocyclic compound binding; GO:0140110,transcription regulator activity; GO:…	Helix-loop-helix DNA-binding domain
Cluster-685.200915	bHLH	5.82	4.95	3.9	14.64	11.47	10.99	179.35	141.25	119.13	361.46	284.73	294.07	-1.32439	5.64147e-08	7.33876e-07	down	2087	K13422 transcription factor MYC2 | (RefSeq) transcription factor MYC3-like isoform X1 (A)	transcription factor bHLH18 [Setaria italica]	BH025_ARATH RecName: Full=Transcription factor bHLH25; AltName: Full=Basic helix-loop-helix protein 25; Short=AtbHLH25; Short=bHLH 25; AltName: Full=Transcription factor EN 29; AltName: Full=bHLH transcription factor bHLH025;	K4ABY6_SETIT SubName: Full=Uncharacterized protein {ECO:0000313|EMBL:KQK87345.1, ECO:0000313|EnsemblPlants:Si036393m};	--	GO:0005634,nucleus; GO:0003677,DNA binding; GO:0003700,DNA-binding transcription factor activity; GO:0046983,protein dimerization activity; GO:0006355,regulation of transcription, DNA-templated; GO:0006351,transcription, DNA-templated; GO:0003674,molecular_function; GO:0003676,nucleic acid binding; GO:0005488,binding; GO:0097159,organic cyclic compound binding; GO:1901363,heterocyclic compound bi…	Helix-loop-helix DNA-binding domain
Cluster-685.134975	bHLH	6.73	3.52	5.05	16.52	14.65	7.03	88.39	42.38	65.76	175.21	155.45	80.68	-1.31403	0.00423608	0.0162628	down	1030	K22484 transcriptional regulator CBF1 | (RefSeq) transcription factor bHLH106-like (A)	PH01B015M02.7 [Phyllostachys edulis]	BH106_ARATH RecName: Full=Transcription factor bHLH106; AltName: Full=Basic helix-loop-helix protein 106; Short=AtbHLH106; Short=bHLH 106; AltName: Full=Transcription factor EN 56; AltName: Full=bHLH transcription factor bHLH106;	L0P1R3_9POAL SubName: Full=PH01B015M02.7 protein {ECO:0000313|EMBL:CCI55406.1};	Aryl-hydrocarbon receptor nuclear translocator	GO:0009941,chloroplast envelope; GO:0005634,nucleus; GO:0003677,DNA binding; GO:0003700,DNA-binding transcription factor activity; GO:0046983,protein dimerization activity; GO:0042538,hyperosmotic salinity response; GO:0006355,regulation of transcription, DNA-templated; GO:0006351,transcription, DNA-templated; GO:0003674,molecular_function; GO:0003676,nucleic acid binding; GO:0005488,binding; GO:…	Helix-loop-helix DNA-binding domain
Cluster-685.222171	bHLH	5.23	3.17	3.35	10.36	9.97	5.87	44.59	24.64	28.31	71.88	68.85	44.12	-1.15452	0.0127749	0.0415817	down	755	K18878 BHLH transcription factor Upa20 | (RefSeq) Upa20; transcription factor bHLH137-like (A)	PREDICTED: transcription factor bHLH79-like [Brachypodium distachyon]	BH094_ORYSJ RecName: Full=Transcription factor BHLH094 {ECO:0000305}; AltName: Full=Basic helix-loop-helix protein 94 {ECO:0000303|PubMed:16896230}; Short=OsbHLH094 {ECO:0000303|PubMed:16896230}; AltName: Full=bHLH transcription factor bHLH094 {ECO:0000305};	I1PGF2_ORYGL SubName: Full=Uncharacterized protein {ECO:0000313|EnsemblPlants:ORGLA03G0344800.1};	--	GO:0005634,nucleus; GO:0003677,DNA binding; GO:0046983,protein dimerization activity; GO:0006355,regulation of transcription, DNA-templated; GO:0006351,transcription, DNA-templated; GO:0003674,molecular_function; GO:0003676,nucleic acid binding; GO:0005488,binding; GO:0097159,organic cyclic compound binding; GO:1901363,heterocyclic compound binding; GO:0005515,protein binding; GO:0008152,metaboli…	Helix-loop-helix DNA-binding domain
Cluster-685.113272	bHLH	1.67	1.52	1.96	3.78	4.36	3.28	18	15	21	33	38	31	-1.14684	0.015289	0.0483166	down	890	--	transcription factor BIM1 [Sorghum bicolor]	--	K3YHA4_SETIT SubName: Full=Uncharacterized protein {ECO:0000313|EMBL:KQL02296.1, ECO:0000313|EnsemblPlants:Si013622m};	--	GO:0046983,protein dimerization activity; GO:0005515,protein binding; GO:0003674,molecular_function; GO:0005488,binding	--
Cluster-685.194674	bHLH	11.98	13.52	16.3	32.21	27.18	25.38	275.76	287.77	372.58	595.77	504.61	508.42	-1.0059	9.44101e-08	1.17036e-06	down	1622	--	PREDICTED: transcription factor ILR3 [Brachypodium distachyon]	ILR3_ARATH RecName: Full=Transcription factor ILR3; AltName: Full=Basic helix-loop-helix protein 105; Short=AtbHLH105; Short=bHLH 105; AltName: Full=Protein IAA-LEUCINE RESISTANT 3; AltName: Full=Transcription factor EN 133; AltName: Full=bHLH transcription factor bHLH105;	I1HIU6_BRADI SubName: Full=Uncharacterized protein {ECO:0000313|EMBL:KQK05947.1, ECO:0000313|EnsemblPlants:BRADI2G23520.1};	--	GO:0005634,nucleus; GO:0003700,DNA-binding transcription factor activity; GO:0046983,protein dimerization activity; GO:0043565,sequence-specific DNA binding; GO:0019760,glucosinolate metabolic process; GO:0006355,regulation of transcription, DNA-templated; GO:0006351,transcription, DNA-templated; GO:0140110,transcription regulator activity; GO:0003674,molecular_function; GO:0005515,protein bindin…	Helix-loop-helix DNA-binding domain
Cluster-685.234765	bHLH	8.72	7.12	6.16	3.21	4.15	2.12	70	52	49	21	27	15	1.20805	0.0102532	0.0345144	up	725	--	hypothetical protein BAE44_0024108 [Dichanthelium oligosanthes]	--	A0A0A9FQM1_ARUDO SubName: Full=Uncharacterized protein {ECO:0000313|EMBL:JAE15120.1};	--	GO:0046983,protein dimerization activity; GO:0005515,protein binding; GO:0003674,molecular_function; GO:0005488,binding	Helix-loop-helix DNA-binding domain
Cluster-685.162635	bHLH	3.58	5.01	3.88	1.81	2.15	0.81	140.23	181.86	150.9	56.9	67.66	27.66	1.39986	0.00127864	0.00569986	up	2586	K13422 transcription factor MYC2 | (RefSeq) transcription factor MYC3-like (A)	hypothetical protein PAHAL_G01894 [Panicum hallii]	ARRS_MAIZE RecName: Full=Anthocyanin regulatory R-S protein;	A0A1D5UGM5_WHEAT SubName: Full=Uncharacterized protein {ECO:0000313|EnsemblPlants:TRIAE_CS42_2DL_TGACv1_157987_AA0504870.1};	--	GO:0005634,nucleus; GO:0003677,DNA binding; GO:0046983,protein dimerization activity; GO:0006355,regulation of transcription, DNA-templated; GO:0006351,transcription, DNA-templated; GO:0003674,molecular_function; GO:0003676,nucleic acid binding; GO:0005488,binding; GO:0097159,organic cyclic compound binding; GO:1901363,heterocyclic compound binding; GO:0005515,protein binding; GO:0008152,metaboli…	bHLH-MYC and R2R3-MYB transcription factors N-terminal
Cluster-685.160173	bHLH	2.35	4.38	2.82	1.08	0.97	1.47	45.48	78.23	54.18	16.78	15.14	24.88	1.42942	0.00465634	0.0176546	up	1403	K16189 phytochrome-interacting factor 4 | (RefSeq) transcription factor PIF1 isoform X1 (A)	hypothetical protein PAHAL_I02469 [Panicum hallii]	PIF1_ARATH RecName: Full=Transcription factor PIF1; AltName: Full=Basic helix-loop-helix protein 15; Short=AtbHLH15; Short=bHLH 15; AltName: Full=Protein PHY-INTERACTING FACTOR 1; AltName: Full=Protein PHYTOCHROME INTERACTING FACTOR 3-LIKE 5; AltName: Full=Transcription factor EN 101; AltName: Full=bHLH transcription factor bHLH015;	A0A1E5UPY5_9POAL SubName: Full=Transcription factor PIF1 {ECO:0000313|EMBL:OEL14962.1}; Flags: Fragment;	--	GO:0005634,nucleus; GO:0003677,DNA binding; GO:0003700,DNA-binding transcription factor activity; GO:0042802,identical protein binding; GO:0010313,phytochrome binding; GO:0046983,protein dimerization activity; GO:0015995,chlorophyll biosynthetic process; GO:0009740,gibberellic acid mediated signaling pathway; GO:0006783,heme biosynthetic process; GO:0009959,negative gravitropism; GO:0010100,negat…	Helix-loop-helix DNA-binding domain
Cluster-685.164996	bHLH	9	9.61	9.35	2.52	2.9	3.53	440.28	436.58	454.38	98.49	114.33	149.9	1.66009	3.4458e-16	2.29751e-14	up	3171	K13422 transcription factor MYC2 | (RefSeq) transcription factor MYC3-like (A)	anthocyanin regulatory R-S protein-like [Aegilops tauschii subsp. tauschii]	ARRS_MAIZE RecName: Full=Anthocyanin regulatory R-S protein;	A0A1D5UGM5_WHEAT SubName: Full=Uncharacterized protein {ECO:0000313|EnsemblPlants:TRIAE_CS42_2DL_TGACv1_157987_AA0504870.1};	--	GO:0005634,nucleus; GO:0003677,DNA binding; GO:0046983,protein dimerization activity; GO:0006355,regulation of transcription, DNA-templated; GO:0006351,transcription, DNA-templated; GO:0003674,molecular_function; GO:0003676,nucleic acid binding; GO:0005488,binding; GO:0097159,organic cyclic compound binding; GO:1901363,heterocyclic compound binding; GO:0005515,protein binding; GO:0008152,metaboli…	bHLH-MYC and R2R3-MYB transcription factors N-terminal
Cluster-685.271247	bHLH	7.78	7.5	8.83	2.36	1.24	3.48	101.71	90.13	114.52	24.98	13.1	39.82	1.76268	0.000219914	0.00118689	up	1027	K22484 transcriptional regulator CBF1 | (RefSeq) transcription factor bHLH106-like (A)	PREDICTED: putative transcription factor bHLH107 [Oryza sativa Japonica Group]	BH051_ARATH RecName: Full=Transcription factor bHLH51; AltName: Full=Basic helix-loop-helix protein 51; Short=AtbHLH51; Short=bHLH 51; AltName: Full=Transcription factor EN 57; AltName: Full=bHLH transcription factor bHLH051;	A0A0D9Y3K3_9ORYZ SubName: Full=Uncharacterized protein {ECO:0000313|EnsemblPlants:OGLUM01G04250.2};	--	GO:0005634,nucleus; GO:0003677,DNA binding; GO:0003700,DNA-binding transcription factor activity; GO:0046983,protein dimerization activity; GO:0006355,regulation of transcription, DNA-templated; GO:0006351,transcription, DNA-templated; GO:0003674,molecular_function; GO:0003676,nucleic acid binding; GO:0005488,binding; GO:0097159,organic cyclic compound binding; GO:1901363,heterocyclic compound bi…	Helix-loop-helix DNA-binding domain
Cluster-685.104015	bHLH	2.75	3.29	2.33	0.52	0.34	1.2	82.75	91.77	69.44	12.61	8.29	31.46	2.02956	0.000583872	0.00284807	up	2043	K13422 transcription factor MYC2 | (RefSeq) transcription factor MYC2-like (A)	hypothetical protein BRADI_1g54111v3 [Brachypodium distachyon]	BHLHW_PEA RecName: Full=Basic helix-loop-helix protein A;	A0A1E5VN50_9POAL SubName: Full=Basic helix-loop-helix protein A {ECO:0000313|EMBL:OEL26559.1};	--	GO:0005634,nucleus; GO:0046983,protein dimerization activity; GO:0009813,flavonoid biosynthetic process; GO:0006355,regulation of transcription, DNA-templated; GO:0006351,transcription, DNA-templated; GO:0005515,protein binding; GO:0003674,molecular_function; GO:0005488,binding; GO:0008152,metabolic process; GO:0008150,biological_process; GO:0009058,biosynthetic process; GO:0009812,flavonoid meta…	bHLH-MYC and R2R3-MYB transcription factors N-terminal
Cluster-685.142422	bHLH	4.2	5.57	4.75	1.87	0.88	0.55	85.07	104.17	95.53	30.38	14.33	9.76	2.17301	5.11572e-05	0.000324474	up	1456	K12126 phytochrome-interacting factor 3 | (RefSeq) LOW QUALITY PROTEIN: transcription factor PIF3-like (A)	transcription factor UNE10 isoform X2 [Sorghum bicolor]	UNE10_ARATH RecName: Full=Transcription factor UNE10; AltName: Full=Basic helix-loop-helix protein 16; Short=AtbHLH16; Short=bHLH 16; AltName: Full=Protein UNFERTILIZED EMBRYO SAC 10; AltName: Full=Transcription factor EN 108; AltName: Full=bHLH transcription factor bHLH016;	A0A1Z5S8A5_SORBI SubName: Full=Uncharacterized protein {ECO:0000313|EMBL:OQU92152.1};	--	GO:0005634,nucleus; GO:0009506,plasmodesma; GO:0003677,DNA binding; GO:0003700,DNA-binding transcription factor activity; GO:0046983,protein dimerization activity; GO:0009567,double fertilization forming a zygote and endosperm; GO:0006355,regulation of transcription, DNA-templated; GO:0006351,transcription, DNA-templated; GO:0003674,molecular_function; GO:0003676,nucleic acid binding; GO:0005488,…	Helix-loop-helix DNA-binding domain
Cluster-685.171884	bHLH	1.96	1.63	4.45	0.15	0.21	0.64	23.17	17.64	52.16	1.42	1.97	6.65	3.00131	0.0024605	0.0101213	up	952	K13422 transcription factor MYC2 | (RefSeq) transcription factor MYC2-like (A)	transcription factor ILR3 isoform X2 [Setaria italica]	ILR3_ARATH RecName: Full=Transcription factor ILR3; AltName: Full=Basic helix-loop-helix protein 105; Short=AtbHLH105; Short=bHLH 105; AltName: Full=Protein IAA-LEUCINE RESISTANT 3; AltName: Full=Transcription factor EN 133; AltName: Full=bHLH transcription factor bHLH105;	A0A0A9P479_ARUDO SubName: Full=Uncharacterized protein {ECO:0000313|EMBL:JAF17243.1};	--	GO:0005634,nucleus; GO:0003700,DNA-binding transcription factor activity; GO:0046983,protein dimerization activity; GO:0043565,sequence-specific DNA binding; GO:0019760,glucosinolate metabolic process; GO:0006355,regulation of transcription, DNA-templated; GO:0006351,transcription, DNA-templated; GO:0140110,transcription regulator activity; GO:0003674,molecular_function; GO:0005515,protein bindin…	E4 protein
Cluster-685.171885	bHLH	6.6	9.14	7.91	0.5	0.71	0.85	186.23	238.77	221.53	11.39	16.2	20.96	3.53827	6.91457e-22	1.0873e-19	up	1933	--	PREDICTED: transcription factor ILR3 [Brachypodium distachyon]	ILR3_ARATH RecName: Full=Transcription factor ILR3; AltName: Full=Basic helix-loop-helix protein 105; Short=AtbHLH105; Short=bHLH 105; AltName: Full=Protein IAA-LEUCINE RESISTANT 3; AltName: Full=Transcription factor EN 133; AltName: Full=bHLH transcription factor bHLH105;	I1GTQ2_BRADI SubName: Full=Uncharacterized protein {ECO:0000313|EMBL:KQK15877.1, ECO:0000313|EnsemblPlants:BRADI1G25470.1};	--	GO:0005634,nucleus; GO:0003700,DNA-binding transcription factor activity; GO:0046983,protein dimerization activity; GO:0043565,sequence-specific DNA binding; GO:0019760,glucosinolate metabolic process; GO:0006355,regulation of transcription, DNA-templated; GO:0006351,transcription, DNA-templated; GO:0140110,transcription regulator activity; GO:0003674,molecular_function; GO:0005515,protein bindin…	Helix-loop-helix DNA-binding domain
Cluster-685.21768	bHLH	2.36	0.81	1.69	0	0.3	0	38.81	12.26	27.49	0	4.03	0	4.02237	0.00485192	0.0182885	up	1227	K13422 transcription factor MYC2 | (RefSeq) transcription factor MYC2-like (A)	hypothetical protein PAHAL_C01624 [Panicum hallii]	BH041_ARATH RecName: Full=Putative transcription factor bHLH041; AltName: Full=Basic helix-loop-helix protein 41; Short=AtbHLH41; Short=bHLH 41; AltName: Full=Transcription factor EN 51; AltName: Full=bHLH transcription factor bHLH041;	A0A1E5UQ25_9POAL SubName: Full=Uncharacterized protein {ECO:0000313|EMBL:OEL14967.1};	--	GO:0005634,nucleus; GO:0003677,DNA binding; GO:0003700,DNA-binding transcription factor activity; GO:0046983,protein dimerization activity; GO:0006355,regulation of transcription, DNA-templated; GO:0010200,response to chitin; GO:0006351,transcription, DNA-templated; GO:0003674,molecular_function; GO:0003676,nucleic acid binding; GO:0005488,binding; GO:0097159,organic cyclic compound binding; GO:1…	Helix-loop-helix DNA-binding domain
Cluster-685.197118	bHLH	2.27	4.66	2.89	0.18	0.16	0.15	74.76	142.37	94.46	4.85	4.2	4.29	4.37041	2.18278e-12	7.03355e-11	up	2216	K13422 transcription factor MYC2 | (RefSeq) transcription factor MYC3-like (A)	hypothetical protein PAHAL_G01894 [Panicum hallii]	ARRS_MAIZE RecName: Full=Anthocyanin regulatory R-S protein;	K3XG26_SETIT SubName: Full=Uncharacterized protein {ECO:0000313|EMBL:KQL08099.1, ECO:0000313|EnsemblPlants:Si000845m};	--	GO:0005634,nucleus; GO:0003677,DNA binding; GO:0046983,protein dimerization activity; GO:0006355,regulation of transcription, DNA-templated; GO:0006351,transcription, DNA-templated; GO:0003674,molecular_function; GO:0003676,nucleic acid binding; GO:0005488,binding; GO:0097159,organic cyclic compound binding; GO:1901363,heterocyclic compound binding; GO:0005515,protein binding; GO:0008152,metaboli…	Helix-loop-helix DNA-binding domain
Cluster-685.223563	bHLH	0.94	1.28	1.39	0.18	0	0	19.72	24.83	29.1	3.07	0	0	4.39477	0.000734039	0.00348913	up	1505	K22484 transcriptional regulator CBF1 | (RefSeq) transcription factor bHLH106-like (A)	PREDICTED: putative transcription factor bHLH107 [Oryza sativa Japonica Group]	BH051_ARATH RecName: Full=Transcription factor bHLH51; AltName: Full=Basic helix-loop-helix protein 51; Short=AtbHLH51; Short=bHLH 51; AltName: Full=Transcription factor EN 57; AltName: Full=bHLH transcription factor bHLH051;	A0A0D9Y3K3_9ORYZ SubName: Full=Uncharacterized protein {ECO:0000313|EnsemblPlants:OGLUM01G04250.2};	--	GO:0005634,nucleus; GO:0003677,DNA binding; GO:0003700,DNA-binding transcription factor activity; GO:0046983,protein dimerization activity; GO:0006355,regulation of transcription, DNA-templated; GO:0006351,transcription, DNA-templated; GO:0003674,molecular_function; GO:0003676,nucleic acid binding; GO:0005488,binding; GO:0097159,organic cyclic compound binding; GO:1901363,heterocyclic compound bi…	Helix-loop-helix DNA-binding domain
Cluster-685.167945	bHLH	0.36	0.17	0.23	0	0	0	28.46	13.01	18.1	0	0	0	6.50522	5.26777e-05	0.000332979	up	5036	K14506 jasmonic acid-amino synthetase [EC:6.3.2.52] | (RefSeq) jasmonoyl--L-amino acid synthetase GH3.5 (A)	PREDICTED: jasmonic acid-amido synthetase JAR1 [Oryza brachyantha]	GH35_ORYSJ RecName: Full=Jasmonic acid-amido synthetase JAR1 {ECO:0000305}; EC=6.3.2.-; AltName: Full=Auxin-responsive GH3-like protein 5 {ECO:0000303|PubMed:15856348}; Short=OsGH3-5 {ECO:0000303|PubMed:15856348}; AltName: Full=Indole-3-acetic acid-amido synthetase GH3.5 {ECO:0000305}; AltName: Full=Jasmonate-amino acid synthetase JAR1 {ECO:0000305}; AltName: Full=Protein JASMONATE RESISTANT 1 {E…	A0A0E0L6B3_ORYPU SubName: Full=Uncharacterized protein {ECO:0000313|EnsemblPlants:OPUNC05G25060.1};	--	GO:0005773,vacuole; GO:0070566,adenylyltransferase activity; GO:0019899,enzyme binding; GO:0080123,jasmonate-amino synthetase activity; GO:0071365,cellular response to auxin stimulus; GO:0009864,induced systemic resistance, jasmonic acid mediated signaling pathway; GO:0009694,jasmonic acid metabolic process; GO:0031348,negative regulation of defense response; GO:0009640,photomorphogenesis; GO:000…	Helix-loop-helix DNA-binding domain
Cluster-685.284077	bHLH	2.62	0	2.54	0	0	0	33.09	0	31.85	0	0	0	6.62112	0.0116728	0.0385136	up	1001	K13422 transcription factor MYC2 | (RefSeq) transcription factor MYC4-like (A)	hypothetical protein PAHAL_I00311 [Panicum hallii]	BH093_ARATH RecName: Full=Transcription factor bHLH93; AltName: Full=Basic helix-loop-helix protein 93; Short=AtbHLH93; Short=bHLH 93; AltName: Full=Transcription factor EN 47; AltName: Full=bHLH transcription factor bHLH093;	A0A0A9PI26_ARUDO SubName: Full=Uncharacterized protein {ECO:0000313|EMBL:JAF20372.1};	--	GO:0005634,nucleus; GO:0003677,DNA binding; GO:0003700,DNA-binding transcription factor activity; GO:0046983,protein dimerization activity; GO:0045487,gibberellin catabolic process; GO:0007275,multicellular organism development; GO:0010371,regulation of gibberellin biosynthetic process; GO:0006351,transcription, DNA-templated; GO:0003674,molecular_function; GO:0003676,nucleic acid binding; GO:000…	Helix-loop-helix DNA-binding domain
Cluster-685.179483	bHLH	1.32	0	0.97	0	0	0	38.39	0	27.95	0	0	0	6.64224	0.0113536	0.0376082	up	1986	K12126 phytochrome-interacting factor 3 | (RefSeq) uncharacterized protein LOC112286119 (A)	uncharacterized protein LOC101783147 [Setaria italica]	BH082_ARATH RecName: Full=Transcription factor bHLH82; AltName: Full=Basic helix-loop-helix protein 82; Short=AtbHLH82; Short=bHLH 82; AltName: Full=Transcription factor EN 96; AltName: Full=bHLH transcription factor bHLH082;	K3YRP5_SETIT SubName: Full=Uncharacterized protein {ECO:0000313|EMBL:KQL30105.1, ECO:0000313|EnsemblPlants:Si016939m};	--	GO:0005634,nucleus; GO:0001046,core promoter sequence-specific DNA binding; GO:0003700,DNA-binding transcription factor activity; GO:0046983,protein dimerization activity; GO:0001228,DNA-binding transcription activator activity, RNA polymerase II-specific; GO:0006355,regulation of transcription, DNA-templated; GO:0080147,root hair cell development; GO:0006366,transcription by RNA polymerase II; G…	Helix-loop-helix DNA-binding domain
Cluster-685.199722	bHLH	5.27	0.07	1.94	0	0	0	66.8	0.78	24.41	0	0	0	7.12069	0.00069369	0.00331766	up	1003	--	PREDICTED: transcription factor BIM2-like isoform X1 [Brachypodium distachyon]	BIM2_ARATH RecName: Full=Transcription factor BIM2; AltName: Full=BES1-interacting Myc-like protein 2; AltName: Full=Basic helix-loop-helix protein 102; Short=AtbHLH102; Short=bHLH 102; AltName: Full=Transcription factor EN 125; AltName: Full=bHLH transcription factor bHLH102;	I1I846_BRADI SubName: Full=Uncharacterized protein {ECO:0000313|EnsemblPlants:BRADI3G38970.2};	--	GO:0005634,nucleus; GO:0003700,DNA-binding transcription factor activity; GO:0046983,protein dimerization activity; GO:0043565,sequence-specific DNA binding; GO:0006351,transcription, DNA-templated; GO:0140110,transcription regulator activity; GO:0003674,molecular_function; GO:0005515,protein binding; GO:0005488,binding; GO:0003676,nucleic acid binding; GO:0003677,DNA binding; GO:0097159,organic …	Helix-loop-helix DNA-binding domain
Cluster-685.199971	bHLH	0.84	1.77	0.72	0	0	0	28.29	55.06	23.95	0	0	0	7.39534	7.4976e-07	7.56068e-06	up	2252	K12126 phytochrome-interacting factor 3 | (RefSeq) PIF3; hypothetical protein (A)	Transcription factor bHLH82 [Dichanthelium oligosanthes]	BH082_ARATH RecName: Full=Transcription factor bHLH82; AltName: Full=Basic helix-loop-helix protein 82; Short=AtbHLH82; Short=bHLH 82; AltName: Full=Transcription factor EN 96; AltName: Full=bHLH transcription factor bHLH082;	A0A1E5VT88_9POAL SubName: Full=Transcription factor bHLH82 {ECO:0000313|EMBL:OEL28320.1};	--	GO:0005634,nucleus; GO:0001046,core promoter sequence-specific DNA binding; GO:0003700,DNA-binding transcription factor activity; GO:0046983,protein dimerization activity; GO:0001228,DNA-binding transcription activator activity, RNA polymerase II-specific; GO:0006355,regulation of transcription, DNA-templated; GO:0080147,root hair cell development; GO:0006366,transcription by RNA polymerase II; G…	Domain of unknown function (DUF4175)
Cluster-685.265488	bHLH	2.25	2.83	2.06	0	0	0	57.87	67.43	52.61	0	0	0	8.11526	7.09254e-10	1.37568e-08	up	1785	K12126 phytochrome-interacting factor 3 | (RefSeq) PIF3; hypothetical protein (A)	uncharacterized protein LOC101783147 [Setaria italica]	BH082_ARATH RecName: Full=Transcription factor bHLH82; AltName: Full=Basic helix-loop-helix protein 82; Short=AtbHLH82; Short=bHLH 82; AltName: Full=Transcription factor EN 96; AltName: Full=bHLH transcription factor bHLH082;	K3YRP5_SETIT SubName: Full=Uncharacterized protein {ECO:0000313|EMBL:KQL30105.1, ECO:0000313|EnsemblPlants:Si016939m};	--	GO:0005634,nucleus; GO:0001046,core promoter sequence-specific DNA binding; GO:0003700,DNA-binding transcription factor activity; GO:0046983,protein dimerization activity; GO:0001228,DNA-binding transcription activator activity, RNA polymerase II-specific; GO:0006355,regulation of transcription, DNA-templated; GO:0080147,root hair cell development; GO:0006366,transcription by RNA polymerase II; G…	Helix-loop-helix DNA-binding domain
Cluster-685.203563	bHLH	10.47	8.72	11.41	0	0	0	147.53	113.01	159.55	0	0	0	9.34649	5.19695e-14	2.27711e-12	up	1088	--	PREDICTED: transcription factor BIM2-like isoform X1 [Brachypodium distachyon]	BIM2_ARATH RecName: Full=Transcription factor BIM2; AltName: Full=BES1-interacting Myc-like protein 2; AltName: Full=Basic helix-loop-helix protein 102; Short=AtbHLH102; Short=bHLH 102; AltName: Full=Transcription factor EN 125; AltName: Full=bHLH transcription factor bHLH102;	I1I845_BRADI SubName: Full=Uncharacterized protein {ECO:0000313|EMBL:KQJ98764.1, ECO:0000313|EnsemblPlants:BRADI3G38970.1};	--	GO:0005634,nucleus; GO:0003700,DNA-binding transcription factor activity; GO:0046983,protein dimerization activity; GO:0043565,sequence-specific DNA binding; GO:0006351,transcription, DNA-templated; GO:0140110,transcription regulator activity; GO:0003674,molecular_function; GO:0005515,protein binding; GO:0005488,binding; GO:0003676,nucleic acid binding; GO:0003677,DNA binding; GO:0097159,organic …	Helix-loop-helix DNA-binding domain
Cluster-685.203564	bHLH	20.93	20.85	23.06	0	0	0	191.83	174.29	209.33	0	0	0	9.79977	9.04768e-16	5.59249e-14	up	793	--	PREDICTED: transcription factor BIM2-like isoform X1 [Brachypodium distachyon]	BIM1_ARATH RecName: Full=Transcription factor BIM1; AltName: Full=BES1-interacting Myc-like protein 1; AltName: Full=Basic helix-loop-helix protein 46; Short=AtbHLH46; Short=bHLH 46; AltName: Full=Transcription factor EN 126; AltName: Full=bHLH transcription factor bHLH046;	I1I845_BRADI SubName: Full=Uncharacterized protein {ECO:0000313|EMBL:KQJ98764.1, ECO:0000313|EnsemblPlants:BRADI3G38970.1};	--	GO:0005634,nucleus; GO:0003677,DNA binding; GO:0046983,protein dimerization activity; GO:0006355,regulation of transcription, DNA-templated; GO:0006351,transcription, DNA-templated; GO:0003674,molecular_function; GO:0003676,nucleic acid binding; GO:0005488,binding; GO:0097159,organic cyclic compound binding; GO:1901363,heterocyclic compound binding; GO:0005515,protein binding; GO:0008152,metaboli…	Helix-loop-helix DNA-binding domain
Cluster-685.162267	WD40	0	0	0	45.11	26.61	23.24	0	0	0	1756.45	1042.85	980.18	-12.9699	1.92392e-26	5.38699e-24	down	3155	--	uncharacterized protein LOC103641407 [Zea mays]	--	K7UGU4_MAIZE SubName: Full=Putative WD40-like beta propeller repeat family protein {ECO:0000313|EMBL:AQK42252.1};	--	--	WD40-like Beta Propeller Repeat
Cluster-685.154033	WD40	0	0	0	15.44	7.12	11.83	0	0	0	971.97	451.28	806.55	-12.2003	3.92519e-23	7.43291e-21	down	4956	--	uncharacterized protein LOC103641407 [Zea mays]	--	K7UGU4_MAIZE SubName: Full=Putative WD40-like beta propeller repeat family protein {ECO:0000313|EMBL:AQK42252.1};	--	--	WD40-like Beta Propeller Repeat
Cluster-685.150139	WD40	0	0	0	19.59	19.18	9.41	0	0	0	652.86	642.99	339.77	-11.7675	2.17629e-21	3.21149e-19	down	2734	--	uncharacterized protein LOC103641407 [Zea mays]	--	K7UGU4_MAIZE SubName: Full=Putative WD40-like beta propeller repeat family protein {ECO:0000313|EMBL:AQK42252.1};	--	--	WD40-like Beta Propeller Repeat
Cluster-685.168089	WD40	0	0	0	15.92	7.92	6.31	0	0	0	633.94	317.52	272.05	-11.346	3.30823e-19	3.53021e-17	down	3222	--	uncharacterized protein LOC103641407 [Zea mays]	--	K7UGU4_MAIZE SubName: Full=Putative WD40-like beta propeller repeat family protein {ECO:0000313|EMBL:AQK42252.1};	--	--	WD40-like Beta Propeller Repeat
Cluster-685.174394	WD40	0	0	0	11.15	14.16	10.98	0	0	0	220.58	281.35	235.4	-10.6086	2.51423e-18	2.35556e-16	down	1719	K14298 mRNA export factor | (RefSeq) rae1-like protein (A)	rae1-like protein [Zea mays]	RAE1_ARATH RecName: Full=Protein RAE1 {ECO:0000303|PubMed:21189294}; AltName: Full=RNA export factor 1 {ECO:0000303|PubMed:21189294};	B6TKI9_MAIZE SubName: Full=Protein RAE1 {ECO:0000313|EMBL:AQK40713.1}; SubName: Full=Rae1-like protein {ECO:0000313|EMBL:ACG37622.1};	mRNA export protein (contains WD40 repeats)	GO:0080008,Cul4-RING E3 ubiquitin ligase complex; GO:0005829,cytosol; GO:0005635,nuclear envelope; GO:0005643,nuclear pore; GO:0003723,RNA binding; GO:0043130,ubiquitin binding; GO:0051028,mRNA transport; GO:0006606,protein import into nucleus; GO:0006405,RNA export from nucleus; GO:0000972,transcription-dependent tethering of RNA polymerase II gene DNA at nuclear periphery; GO:0003674,molecular_…	WD domain, G-beta repeat
Cluster-685.169147	WD40	0	0	0	5.84	6.69	3.9	0	0	0	226.16	260.71	163.83	-10.4347	3.68018e-17	2.87282e-15	down	3140	--	uncharacterized protein LOC103641407 [Zea mays]	--	K7UGU4_MAIZE SubName: Full=Putative WD40-like beta propeller repeat family protein {ECO:0000313|EMBL:AQK42252.1};	--	--	WD40-like Beta Propeller Repeat
Cluster-685.143674	WD40	0	0	0	18.76	17.69	12.4	0	0	0	234.23	221.2	167.66	-10.3693	3.28765e-17	2.58075e-15	down	1171	K14963 COMPASS component SWD3 | (RefSeq) transcriptional corepressor LEUNIG-like (A)	PREDICTED: transcriptional corepressor LEUNIG_HOMOLOG [Brachypodium distachyon]	LUH_ARATH RecName: Full=Transcriptional corepressor LEUNIG_HOMOLOG; AltName: Full=Protein MUCILAGE-MODIFIED 1 {ECO:0000303|PubMed:11706181};	I1IDT0_BRADI SubName: Full=Uncharacterized protein {ECO:0000313|EMBL:KQK01307.1, ECO:0000313|EnsemblPlants:BRADI3G55060.1};	WD40 repeat-containing protein	GO:0005634,nucleus; GO:0003713,transcription coactivator activity; GO:0030154,cell differentiation; GO:0006974,cellular response to DNA damage stimulus; GO:0071217,cellular response to external biotic stimulus; GO:0009793,embryo development ending in seed dormancy; GO:0009908,flower development; GO:0010393,galacturonan metabolic process; GO:0010073,meristem maintenance; GO:0010192,mucilage biosyn…	WD domain, G-beta repeat
Cluster-685.131061	WD40	0	0	0	3.03	2.04	2.91	0	0	0	201.89	136.48	209.54	-10.1747	1.77929e-16	1.24373e-14	down	5225	K24738 WD repeat-containing protein 7 | (RefSeq) uncharacterized protein LOC109773546 (A)	uncharacterized protein LOC109773546 [Aegilops tauschii subsp. tauschii]	--	A0A1D6SD79_WHEAT SubName: Full=Uncharacterized protein {ECO:0000313|EnsemblPlants:TRIAE_CS42_7BL_TGACv1_577149_AA1867380.5};	FOG: WD40 repeat	GO:0005829,cytosol; GO:0005622,intracellular; GO:0005575,cellular_component; GO:0005623,cell; GO:0005737,cytoplasm; GO:0044424,intracellular part; GO:0044444,cytoplasmic part; GO:0044464,cell part	WD domain, G-beta repeat
Cluster-685.246571	WD40	0	0	0	4.67	3.32	3.02	0	0	0	89.99	64.19	63.01	-8.84547	7.63034e-12	2.21801e-10	down	1681	K14003 prolactin regulatory element-binding protein | (RefSeq) SEC12-like protein 2 (A)	PREDICTED: SEC12-like protein 2 [Brachypodium distachyon]	STLP2_ARATH RecName: Full=SEC12-like protein 2;	A0A1D6RXK5_WHEAT SubName: Full=Uncharacterized protein {ECO:0000313|EnsemblPlants:TRIAE_CS42_4BL_TGACv1_320909_AA1051430.2};	Prolactin regulatory element-binding protein/Protein transport protein SEC12p	GO:0005783,endoplasmic reticulum; GO:0005794,Golgi apparatus; GO:0030176,integral component of endoplasmic reticulum membrane; GO:0016020,membrane; GO:0005886,plasma membrane; GO:0005774,vacuolar membrane; GO:0005096,GTPase activator activity; GO:0051020,GTPase binding; GO:0005090,Sar guanyl-nucleotide exchange factor activity; GO:0006888,ER to Golgi vesicle-mediated transport; GO:0009306,protein…	Anaphase-promoting complex subunit 4 WD40 domain
Cluster-685.226218	WD40	0	0	0	1.12	1.99	1.88	0	0	0	32.75	58.53	59.5	-8.32569	7.95727e-10	1.52504e-08	down	2427	K14298 mRNA export factor | (RefSeq) rae1-like protein (A)	rae1-like protein [Zea mays]	RAE1_ARATH RecName: Full=Protein RAE1 {ECO:0000303|PubMed:21189294}; AltName: Full=RNA export factor 1 {ECO:0000303|PubMed:21189294};	A0A287EIJ7_HORVV SubName: Full=Uncharacterized protein {ECO:0000313|EnsemblPlants:HORVU1Hr1G004960.2};	mRNA export protein (contains WD40 repeats)	GO:0080008,Cul4-RING E3 ubiquitin ligase complex; GO:0005829,cytosol; GO:0005635,nuclear envelope; GO:0005643,nuclear pore; GO:0003723,RNA binding; GO:0043130,ubiquitin binding; GO:0051028,mRNA transport; GO:0006606,protein import into nucleus; GO:0006405,RNA export from nucleus; GO:0000972,transcription-dependent tethering of RNA polymerase II gene DNA at nuclear periphery; GO:0003674,molecular_…	WD domain, G-beta repeat
Cluster-685.182746	WD40	0	0	0	2.24	0.71	1.6	0	0	0	67.83	21.48	52.36	-8.21587	1.45136e-08	2.13725e-07	down	2505	--	protein CYPRO4 [Setaria italica]	CYPR4_CYNCA RecName: Full=Protein CYPRO4;	K3YQR1_SETIT SubName: Full=Uncharacterized protein {ECO:0000313|EMBL:KQL28468.1, ECO:0000313|EnsemblPlants:Si016605m};	Protein involved in vacuole import and degradation	--	VID27 C-terminal WD40-like domain
Cluster-685.225003	WD40	0	0	0	2.26	0.5	1.78	0	0	0	56.54	12.48	48.45	-7.94297	3.35995e-07	3.67396e-06	down	2114	K14298 mRNA export factor | (RefSeq) rae1-like protein (A)	rae1-like protein [Zea mays]	RAE1_ARATH RecName: Full=Protein RAE1 {ECO:0000303|PubMed:21189294}; AltName: Full=RNA export factor 1 {ECO:0000303|PubMed:21189294};	I1IGB8_BRADI SubName: Full=Uncharacterized protein {ECO:0000313|EnsemblPlants:BRADI4G01400.1};	mRNA export protein (contains WD40 repeats)	GO:0080008,Cul4-RING E3 ubiquitin ligase complex; GO:0005829,cytosol; GO:0005635,nuclear envelope; GO:0005643,nuclear pore; GO:0003723,RNA binding; GO:0043130,ubiquitin binding; GO:0051028,mRNA transport; GO:0006606,protein import into nucleus; GO:0006405,RNA export from nucleus; GO:0000972,transcription-dependent tethering of RNA polymerase II gene DNA at nuclear periphery; GO:0003674,molecular_…	WD domain, G-beta repeat
Cluster-685.234545	WD40	0	0	0	1.09	1.62	1.7	0	0	0	21.82	32.71	36.96	-7.60044	8.86603e-08	1.1069e-06	down	1738	K14963 COMPASS component SWD3 | (RAP-DB) Os07g0572000; WD40/YVTN repeat-like domain containing protein. (A)	hypothetical protein OsI_26555 [Oryza sativa Indica Group]	PWP2_ARATH RecName: Full=Periodic tryptophan protein 2 {ECO:0000303|PubMed:19929880}; Short=AtPWP2 {ECO:0000303|PubMed:19929880};	A0A0E0EDD5_9ORYZ SubName: Full=Uncharacterized protein {ECO:0000313|EnsemblPlants:OMERI07G16080.1};	WD40-repeat-containing subunit of the 18S rRNA processing complex	GO:0080008,Cul4-RING E3 ubiquitin ligase complex; GO:0005730,nucleolus; GO:0005634,nucleus; GO:0034388,Pwp2p-containing subcomplex of 90S preribosome; GO:0032040,small-subunit processome; GO:0030515,snoRNA binding; GO:0009553,embryo sac development; GO:0000462,maturation of SSU-rRNA from tricistronic rRNA transcript (SSU-rRNA, 5.8S rRNA, LSU-rRNA); GO:0010119,regulation of stomatal movement; GO:0…	WD domain, G-beta repeat
Cluster-685.242680	WD40	0	0	0	1.73	0	1.07	0	0	0	40.44	0	27.15	-7.13758	0.00498767	0.0187309	down	1985	K11801 DDB1- and CUL4-associated factor 11 | (RefSeq) LEC14B homolog isoform X1 (A)	PREDICTED: LEC14B homolog isoform X1 [Brachypodium distachyon]	LE14B_PRUAR RecName: Full=LEC14B homolog;	A0A1D5SJ72_WHEAT SubName: Full=Uncharacterized protein {ECO:0000313|EnsemblPlants:TRIAE_CS42_1BS_TGACv1_049473_AA0154390.3};	WD40 repeat-containing protein	--	WD domain, G-beta repeat
Cluster-685.86014	WD40	0	0	0	0.02	1.85	0.62	0	0	0	0.46	46.11	16.68	-7.06899	0.00647018	0.0234067	down	2092	K11801 DDB1- and CUL4-associated factor 11 | (RefSeq) LEC14B homolog isoform X1 (A)	PREDICTED: LEC14B homolog isoform X1 [Brachypodium distachyon]	LE14B_PRUAR RecName: Full=LEC14B homolog;	A0A1D5SJ72_WHEAT SubName: Full=Uncharacterized protein {ECO:0000313|EnsemblPlants:TRIAE_CS42_1BS_TGACv1_049473_AA0154390.3};	WD40 repeat-containing protein	--	WD domain, G-beta repeat
Cluster-685.155578	WD40	0.17	0.12	0	5.14	4.86	5.51	6.41	4.11	0	154.54	146.83	179.55	-5.8111	8.58186e-23	1.53629e-20	down	2489	K24741 WD repeat-containing protein 20 | (RefSeq) dystrophia myotonica WD repeat-containing protein-like (A)	PREDICTED: dystrophia myotonica WD repeat-containing protein-like [Oryza brachyantha]	--	A0A0D9XXD7_9ORYZ SubName: Full=Uncharacterized protein {ECO:0000313|EnsemblPlants:LPERR12G04120.1};	WD40 protein DMR-N9	--	WD domain, G-beta repeat
Cluster-685.196883	WD40	0	0.01	0.01	0.07	0.32	0.27	0.04	0.95	0.36	3.58	17.74	15.91	-5.3632	0.00177414	0.00760145	down	4315	K24260 WD repeat-containing protein 11 | (RefSeq) WD repeat-containing protein 11-like (A)	PREDICTED: WD repeat-containing protein 11-like [Oryza brachyantha]	--	J3L9F7_ORYBR SubName: Full=Uncharacterized protein {ECO:0000313|EnsemblPlants:OB02G12740.1};	WD40 repeat protein	--	Anaphase-promoting complex subunit 4 WD40 domain
Cluster-685.167960	WD40	0.35	0.97	1.22	31.45	23.09	22.14	27.12	70	93.84	1951.88	1442.93	1488.05	-4.8957	2.09851e-36	1.20609e-33	down	4889	--	uncharacterized protein LOC103641407 [Zea mays]	--	K7UGU4_MAIZE SubName: Full=Putative WD40-like beta propeller repeat family protein {ECO:0000313|EMBL:AQK42252.1};	--	--	WD40-like Beta Propeller Repeat
Cluster-685.125005	WD40	0.01	0.25	0.02	2.14	3.07	0.51	0.34	12.34	1.28	92.68	134	23.81	-4.46233	0.000410666	0.00208021	down	3489	K12616 enhancer of mRNA-decapping protein 4 | (RefSeq) enhancer of mRNA-decapping protein 4 isoform X1 (A)	PREDICTED: enhancer of mRNA-decapping protein 4-like [Brachypodium distachyon]	VCS_ARATH RecName: Full=Enhancer of mRNA-decapping protein 4; AltName: Full=Protein VARICOSE;	I1GYW5_BRADI SubName: Full=Uncharacterized protein {ECO:0000313|EMBL:KQK18530.1, ECO:0000313|EnsemblPlants:BRADI1G43097.1};	Nuclear protein, contains WD40 repeats	GO:0005829,cytosol; GO:0005634,nucleus; GO:0000932,P-body; GO:0003729,mRNA binding; GO:0042803,protein homodimerization activity; GO:0071365,cellular response to auxin stimulus; GO:0031087,deadenylation-independent decapping of nuclear-transcribed mRNA; GO:0009965,leaf morphogenesis; GO:0006402,mRNA catabolic process; GO:0006397,mRNA processing; GO:0009791,post-embryonic development; GO:0010072,p…	WD40 region of Ge1, enhancer of mRNA-decapping protein
Cluster-685.226203	WD40	0.23	0.89	0	7.62	7.6	9.07	5.17	18.27	0	135.38	135.61	174.69	-4.45753	1.54138e-06	1.43876e-05	down	1568	K14003 prolactin regulatory element-binding protein | (RefSeq) SEC12-like protein 2 (A)	PREDICTED: SEC12-like protein 2 [Brachypodium distachyon]	STLP2_ARATH RecName: Full=SEC12-like protein 2;	I1IKG4_BRADI SubName: Full=Uncharacterized protein {ECO:0000313|EMBL:KQJ87857.1, ECO:0000313|EnsemblPlants:BRADI4G13950.1};	Prolactin regulatory element-binding protein/Protein transport protein SEC12p	GO:0005783,endoplasmic reticulum; GO:0005794,Golgi apparatus; GO:0030176,integral component of endoplasmic reticulum membrane; GO:0016020,membrane; GO:0005886,plasma membrane; GO:0005774,vacuolar membrane; GO:0005096,GTPase activator activity; GO:0051020,GTPase binding; GO:0005090,Sar guanyl-nucleotide exchange factor activity; GO:0006888,ER to Golgi vesicle-mediated transport; GO:0009306,protein…	Anaphase-promoting complex subunit 4 WD40 domain
Cluster-685.124220	WD40	0.38	0	0.18	1.64	1.84	1.08	14.47	0	6.82	50.08	56.5	35.9	-3.01899	0.00267697	0.0109036	down	2528	K25164 WD repeat-containing protein WRAP73 | (RAP-DB) Os10g0563300; WD40 repeat-like domain containing protein. (A)	PREDICTED: WD repeat-containing protein WRAP73 [Oryza sativa Japonica Group]	--	A0A0E0EGN2_9ORYZ SubName: Full=Uncharacterized protein {ECO:0000313|EnsemblPlants:OMERI08G00250.1};	Uncharacterized conserved protein WDR8, contains WD repeats	--	Anaphase-promoting complex subunit 4 WD40 domain
Cluster-685.185566	WD40	7.2	18.95	19.26	84.91	70.04	60.88	291.63	712.07	774.59	2753.73	2284.73	2138.48	-2.22874	1.34214e-10	3.01086e-09	down	2667	--	uncharacterized protein LOC103641407 [Zea mays]	--	K7UGU4_MAIZE SubName: Full=Putative WD40-like beta propeller repeat family protein {ECO:0000313|EMBL:AQK42252.1};	--	--	WD40-like Beta Propeller Repeat
Cluster-685.208460	WD40	0.53	0.3	0.84	1.98	4.05	1.18	7.45	3.88	11.78	22.68	46.28	14.64	-2.11743	0.00932548	0.0318896	down	1092	K14963 COMPASS component SWD3 | (RefSeq) transcriptional corepressor LEUNIG isoform X2 (A)	putative transcriptional corepressor LEUNIG [Oryza sativa Japonica Group]	LEUNG_ARATH RecName: Full=Transcriptional corepressor LEUNIG {ECO:0000303|PubMed:11058164}; AltName: Full=Protein ROTUNDA2 {ECO:0000303|PubMed:15208345};	Q5VRV6_ORYSJ SubName: Full=Os01g0177100 protein {ECO:0000313|EMBL:BAF04098.1}; SubName: Full=Putative transcriptional corepressor LEUNIG {ECO:0000313|EMBL:BAD67818.1};	WD40 repeat-containing protein	GO:0005634,nucleus; GO:0030154,cell differentiation; GO:0006974,cellular response to DNA damage stimulus; GO:0071217,cellular response to external biotic stimulus; GO:0009908,flower development; GO:0010393,galacturonan metabolic process; GO:0010073,meristem maintenance; GO:0080001,mucilage extrusion from seed coat; GO:0048359,mucilage metabolic process involved in seed coat development; GO:004589…	WD domain, G-beta repeat
Cluster-685.65974	WD40	0.94	0.91	0.99	4.37	3.15	2.56	29.71	26.8	31.34	111.31	80.45	70.51	-1.80302	2.37809e-06	2.12452e-05	down	2143	--	PREDICTED: uncharacterized protein LOC4344044 [Oryza sativa Japonica Group]	--	A0A0A9FTQ5_ARUDO SubName: Full=Uncharacterized protein {ECO:0000313|EMBL:JAE11698.1};	--	--	WD40-like Beta Propeller Repeat
Cluster-685.232979	WD40	3.26	2.64	2.73	9.93	6.43	12.51	40.35	29.98	33.47	99.39	64.36	135.5	-1.75462	2.14359e-05	0.000150728	down	985	K24725 angio-associated migratory cell protein | (RefSeq) uncharacterized protein LOC100381463 (A)	transducin family protein / WD-40 repeat family protein [Zea mays]	--	A0A0A9P8L7_ARUDO SubName: Full=Uncharacterized protein {ECO:0000313|EMBL:JAF17730.1};	Angio-associated migratory cell protein (contains WD40 repeats)	--	WD domain, G-beta repeat
Cluster-685.223857	WD40	2.9	3.19	3.54	7.5	15.2	7.81	24	24	29	50.55	101.99	57	-1.67831	0.000459245	0.00230021	down	740	K10751 chromatin assembly factor 1 subunit B | (RefSeq) chromatin assembly factor 1 subunit FAS2 homolog (A)	PREDICTED: chromatin assembly factor 1 subunit FAS2 homolog [Brachypodium distachyon]	FAS2_ORYSJ RecName: Full=Chromatin assembly factor 1 subunit FAS2 homolog; Short=CAF-1 subunit FAS2 homolog; AltName: Full=CAF-1 p60 homolog; AltName: Full=Protein FASCIATA 2 homolog;	I1I0C4_BRADI SubName: Full=Uncharacterized protein {ECO:0000313|EMBL:KQJ94798.1, ECO:0000313|EnsemblPlants:BRADI3G13280.1};	Chromatin assembly complex 1 subunit B/CAC2 (contains WD40 repeats)	GO:0033186,CAF-1 complex; GO:0005634,nucleus; GO:0042393,histone binding; GO:0016569,covalent chromatin modification; GO:0006310,DNA recombination; GO:0006281,DNA repair; GO:0006334,nucleosome assembly; GO:0006355,regulation of transcription, DNA-templated; GO:0006351,transcription, DNA-templated; GO:0005515,protein binding; GO:0003674,molecular_function; GO:0005488,binding; GO:0051276,chromosome…	Anaphase-promoting complex subunit 4 WD40 domain
Cluster-685.230810	WD40	1.38	1.25	2.41	3.6	8.03	3.2	48.68	40.71	84.31	101.45	227.5	97.63	-1.53693	0.00282048	0.0114021	down	2349	--	hypothetical protein PAHAL_A00520 [Panicum hallii]	CYPR4_CYNCA RecName: Full=Protein CYPRO4;	A0A1D6QRW4_MAIZE SubName: Full=Vacuolar import/degradation Vid27-related protein {ECO:0000313|EMBL:AQK60231.1};	Protein involved in vacuole import and degradation	--	VID27 C-terminal WD40-like domain
Cluster-685.136003	WD40	3.77	2.07	7.39	12.95	7.35	11.84	113.14	57.61	219.96	311.48	177.6	308.44	-1.2626	0.0110461	0.0367581	down	2039	K22262 WD repeat and FYVE domain-containing protein 3 | (RefSeq) protein SPIRRIG (A)	PREDICTED: protein SPIRRIG [Oryza brachyantha]	BCHA1_ARATH RecName: Full=Protein SPIRRIG {ECO:0000303|PubMed:19392685}; AltName: Full=BEACH domain-containing protein A1 {ECO:0000303|PubMed:25618824}; AltName: Full=BEACH-domain homolog A1 {ECO:0000305};	J3LSQ9_ORYBR SubName: Full=Uncharacterized protein {ECO:0000313|EnsemblPlants:OB03G40850.1};	Lysosomal trafficking regulator LYST and related BEACH and WD40 repeat proteins	GO:0005737,cytoplasm; GO:0000932,P-body; GO:0071472,cellular response to salt stress; GO:0033962,cytoplasmic mRNA processing body assembly; GO:0009825,multidimensional cell growth; GO:1904580,regulation of intracellular mRNA localization; GO:0009737,response to abscisic acid; GO:0010090,trichome morphogenesis; GO:0007034,vacuolar transport; GO:0007033,vacuole organization; GO:0006950,response to …	WD domain, G-beta repeat
Cluster-685.141095	WD40	11.96	10.56	10.93	23.44	23.22	26.24	239.01	194.83	216.73	376.71	374.36	456.67	-1.11478	1.91027e-12	6.23518e-11	down	1440	K14320 aladin | (RefSeq) aladin (A)	aladin [Aegilops tauschii subsp. tauschii]	AAAS_ARATH RecName: Full=Aladin {ECO:0000303|PubMed:21189294};	W5FT22_WHEAT SubName: Full=Uncharacterized protein {ECO:0000313|EnsemblPlants:TRIAE_CS42_5DL_TGACv1_433468_AA1413840.2};	WD40 repeat protein	GO:0005783,endoplasmic reticulum; GO:0005635,nuclear envelope; GO:0005643,nuclear pore; GO:0051028,mRNA transport; GO:0006913,nucleocytoplasmic transport; GO:0015031,protein transport; GO:0006403,RNA localization; GO:0006810,transport; GO:0008150,biological_process; GO:0015931,nucleobase-containing compound transport; GO:0033036,macromolecule localization; GO:0050657,nucleic acid transport; GO:00…	Anaphase-promoting complex subunit 4 WD40 domain
Cluster-685.135980	WD40	3.48	3.01	3.51	1.25	2.69	1.13	242.17	194.67	242.57	69.31	150.38	68.03	1.00768	0.0125192	0.0408917	up	4404	K12616 enhancer of mRNA-decapping protein 4 | (RefSeq) enhancer of mRNA-decapping protein 4 isoform X1 (A)	PREDICTED: enhancer of mRNA-decapping protein 4-like [Brachypodium distachyon]	VCS_ARATH RecName: Full=Enhancer of mRNA-decapping protein 4; AltName: Full=Protein VARICOSE;	I1GYW5_BRADI SubName: Full=Uncharacterized protein {ECO:0000313|EMBL:KQK18530.1, ECO:0000313|EnsemblPlants:BRADI1G43097.1};	Nuclear protein, contains WD40 repeats	GO:0005829,cytosol; GO:0005634,nucleus; GO:0000932,P-body; GO:0003729,mRNA binding; GO:0042803,protein homodimerization activity; GO:0071365,cellular response to auxin stimulus; GO:0031087,deadenylation-independent decapping of nuclear-transcribed mRNA; GO:0009965,leaf morphogenesis; GO:0006402,mRNA catabolic process; GO:0006397,mRNA processing; GO:0009791,post-embryonic development; GO:0010072,p…	WD40 region of Ge1, enhancer of mRNA-decapping protein
Cluster-685.210015	WD40	3.51	5.42	3.77	2.67	1.54	2.08	98.28	140.69	104.9	60.11	34.78	50.56	1.02344	0.00719279	0.0256466	up	1921	K25164 WD repeat-containing protein WRAP73 | (RefSeq) WD repeat-containing protein WRAP73 (A)	PREDICTED: WD repeat-containing protein WRAP73 [Oryza brachyantha]	--	J3N4Y2_ORYBR SubName: Full=Uncharacterized protein {ECO:0000313|EnsemblPlants:OB10G25800.1};	Uncharacterized conserved protein WDR8, contains WD repeats	--	Anaphase-promoting complex subunit 4 WD40 domain
Cluster-685.178180	WD40	86.6	106.06	89.71	38.05	46.55	53.18	1068.62	1200.95	1097.62	379.66	464.31	574.58	1.03175	9.22801e-09	1.41025e-07	up	983	K18643 katanin p80 WD40 repeat-containing subunit B1 | (RefSeq) katanin p80 WD40 repeat-containing subunit B1 homolog (A)	katanin p80 WD40 repeat-containing subunit B1 homolog [Setaria italica]	KTNB1_ARATH RecName: Full=Katanin p80 WD40 repeat-containing subunit B1 homolog {ECO:0000255|HAMAP-Rule:MF_03022};	K3Z3M2_SETIT RecName: Full=Katanin p80 WD40 repeat-containing subunit B1 homolog {ECO:0000256|HAMAP-Rule:MF_03022};	Microtubule severing protein katanin p80 subunit B (contains WD40 repeats)	GO:0080008,Cul4-RING E3 ubiquitin ligase complex; GO:0008352,katanin complex; GO:0005874,microtubule; GO:0008017,microtubule binding; GO:0043622,cortical microtubule organization; GO:0051013,microtubule severing; GO:0005515,protein binding; GO:0003674,molecular_function; GO:0005488,binding; GO:0008092,cytoskeletal protein binding; GO:0015631,tubulin binding; GO:0007017,microtubule-based process; …	con80 domain of Katanin
Cluster-685.242678	WD40	3.65	4.32	4.5	1.18	2.7	2.25	107.57	118.07	131.81	27.88	64.29	57.7	1.03451	0.0114622	0.0379115	up	2010	K11801 DDB1- and CUL4-associated factor 11 | (RefSeq) LEC14B homolog isoform X1 (A)	PREDICTED: LEC14B homolog isoform X1 [Brachypodium distachyon]	LE14B_PRUAR RecName: Full=LEC14B homolog;	A0A0Q3IP06_BRADI SubName: Full=Uncharacterized protein {ECO:0000313|EMBL:KQK07587.1};	WD40 repeat-containing protein	--	WD domain, G-beta repeat
Cluster-685.184554	WD40	29.81	22.44	23.44	8.68	14.15	14.25	1571.27	1098.96	1227.29	365.93	600.91	651.01	1.04372	1.60955e-05	0.000116993	up	3398	K12616 enhancer of mRNA-decapping protein 4 | (RefSeq) enhancer of mRNA-decapping protein 4 isoform X1 (A)	PREDICTED: enhancer of mRNA-decapping protein 4-like [Brachypodium distachyon]	VCS_ARATH RecName: Full=Enhancer of mRNA-decapping protein 4; AltName: Full=Protein VARICOSE;	I1GYW5_BRADI SubName: Full=Uncharacterized protein {ECO:0000313|EMBL:KQK18530.1, ECO:0000313|EnsemblPlants:BRADI1G43097.1};	Nuclear protein, contains WD40 repeats	GO:0005829,cytosol; GO:0005634,nucleus; GO:0000932,P-body; GO:0003729,mRNA binding; GO:0042803,protein homodimerization activity; GO:0071365,cellular response to auxin stimulus; GO:0031087,deadenylation-independent decapping of nuclear-transcribed mRNA; GO:0009965,leaf morphogenesis; GO:0006402,mRNA catabolic process; GO:0006397,mRNA processing; GO:0009791,post-embryonic development; GO:0010072,p…	WD40 region of Ge1, enhancer of mRNA-decapping protein
Cluster-685.224453	WD40	4.79	5.24	3.64	2.36	2.09	2.23	223.74	227.59	168.81	88.18	78.69	90.33	1.05408	4.19474e-05	0.000272208	up	3041	K20241 WD repeat-containing protein 44 | (RefSeq) transcription initiation factor TFIID subunit 5-like (A)	WD repeat-containing protein 44 [Setaria italica]	--	K4A692_SETIT SubName: Full=Uncharacterized protein {ECO:0000313|EMBL:KQK92968.1, ECO:0000313|EnsemblPlants:Si034396m};	WD40 repeat-containing protein	--	WD domain, G-beta repeat
Cluster-685.179863	WD40	2.7	2.36	2.02	0.65	1.57	1.19	151.37	123.17	112.44	29.35	70.76	57.96	1.06454	0.0118601	0.0390399	up	3597	K20241 WD repeat-containing protein 44 | (RefSeq) transcription initiation factor TFIID subunit 5-like (A)	WD repeat-containing protein 44 [Setaria italica]	TNPO1_ORYSI RecName: Full=Transportin-1; Short=OsTRN1; AltName: Full=Importin beta-2; AltName: Full=Karyopherin beta-2;	K4A692_SETIT SubName: Full=Uncharacterized protein {ECO:0000313|EMBL:KQK92968.1, ECO:0000313|EnsemblPlants:Si034396m};	WD40 repeat-containing protein	GO:0005737,cytoplasm; GO:0005654,nucleoplasm; GO:0008536,Ran GTPase binding; GO:0006886,intracellular protein transport; GO:0005515,protein binding; GO:0003674,molecular_function; GO:0005488,binding; GO:0017016,Ras GTPase binding; GO:0019899,enzyme binding; GO:0031267,small GTPase binding; GO:0051020,GTPase binding; GO:0008104,protein localization; GO:0006810,transport; GO:0008150,biological_proc…	WD domain, G-beta repeat
Cluster-685.118292	WD40	7.15	7.56	7.69	2.96	3.37	3.7	123.3	120.1	131.49	41.15	46.94	55.6	1.15605	3.1009e-05	0.000208894	up	1276	K24750 WD repeat-containing protein 55 | (RefSeq) WD repeat-containing protein 55 (A)	PREDICTED: WD repeat-containing protein 55 [Brachypodium distachyon]	WDR55_ARATH RecName: Full=WD repeat-containing protein 55 {ECO:0000305}; AltName: Full=Protein WD repeat domain 55 {ECO:0000303|PubMed:22447688}; AltName: Full=Protein WDR55 homolog {ECO:0000305};	A0A0A9CIZ0_ARUDO SubName: Full=Uncharacterized protein {ECO:0000313|EMBL:JAD75526.1};	WD40 repeat protein	GO:0005737,cytoplasm; GO:0005634,nucleus; GO:0009855,determination of bilateral symmetry; GO:0080186,developmental vegetative growth; GO:0009793,embryo development ending in seed dormancy; GO:0009553,embryo sac development; GO:0009960,endosperm development; GO:0010197,polar nucleus fusion; GO:0042273,ribosomal large subunit biogenesis; GO:0006364,rRNA processing; GO:0007275,multicellular organism…	WD domain, G-beta repeat
Cluster-685.99335	WD40	25.57	20.81	22.13	7.57	10.75	11.25	863.3	651.73	742.18	204.84	292.45	329.89	1.22484	8.02462e-09	1.24198e-07	up	2265	K11804 DDB1- and CUL4-associated factor 8 | (RAP-DB) Os03g0286800; Similar to WD and tetratricopeptide repeats protein 1. (A)	WD domain containing protein, putative, expressed [Oryza sativa Japonica Group]	WDS_ARATH RecName: Full=WD repeat-containing protein WDS homolog {ECO:0000305}; AltName: Full=Protein will die slowly homolog {ECO:0000305};	A0A0E0KCA2_ORYPU SubName: Full=Uncharacterized protein {ECO:0000313|EnsemblPlants:OPUNC03G12760.2};	WD40 repeat protein	GO:0005737,cytoplasm; GO:0005622,intracellular; GO:0005575,cellular_component; GO:0005623,cell; GO:0044424,intracellular part; GO:0044464,cell part	WD domain, G-beta repeat
Cluster-685.82117	WD40	4.24	3	4.58	1.36	1.56	2.08	93.15	60.92	99.97	23.98	27.61	39.85	1.2395	0.00221038	0.00921233	up	1559	K13124 mitogen-activated protein kinase organizer 1 | (RefSeq) WD repeat domain-containing protein 83 (A)	PREDICTED: WD repeat domain-containing protein 83 [Oryza brachyantha]	WDR26_ARATH RecName: Full=WD repeat-containing protein 26 homolog {ECO:0000305}; Short=AtWDR26 {ECO:0000303|PubMed:26706055};	J3LDN1_ORYBR SubName: Full=Uncharacterized protein {ECO:0000313|EnsemblPlants:OB02G27480.1};	Conserved WD40 repeat-containing protein	GO:0005737,cytoplasm; GO:0009737,response to abscisic acid; GO:0009733,response to auxin; GO:0009723,response to ethylene; GO:0009416,response to light stimulus; GO:0006970,response to osmotic stress; GO:0001101,response to acid chemical; GO:0008150,biological_process; GO:0009719,response to endogenous stimulus; GO:0009725,response to hormone; GO:0010033,response to organic substance; GO:0033993,…	WD domain, G-beta repeat
Cluster-685.240763	WD40	0.58	0.54	0.48	0.3	0.19	0.18	45.54	39.96	37.87	18.91	11.78	12.26	1.3016	0.00978694	0.0332093	up	4967	K18643 katanin p80 WD40 repeat-containing subunit B1 | (RefSeq) katanin p80 WD40 repeat-containing subunit B1 homolog KTN80.3-like isoform X1 (A)	PREDICTED: katanin p80 WD40 repeat-containing subunit B1 homolog isoform X1 [Oryza brachyantha]	KTNB1_ARATH RecName: Full=Katanin p80 WD40 repeat-containing subunit B1 homolog {ECO:0000255|HAMAP-Rule:MF_03022};	A0A0A9R4R9_ARUDO RecName: Full=Katanin p80 WD40 repeat-containing subunit B1 homolog {ECO:0000256|HAMAP-Rule:MF_03022};	Microtubule severing protein katanin p80 subunit B (contains WD40 repeats)	GO:0080008,Cul4-RING E3 ubiquitin ligase complex; GO:0008352,katanin complex; GO:0005874,microtubule; GO:0008017,microtubule binding; GO:0043622,cortical microtubule organization; GO:0051013,microtubule severing; GO:0005515,protein binding; GO:0003674,molecular_function; GO:0005488,binding; GO:0008092,cytoskeletal protein binding; GO:0015631,tubulin binding; GO:0007017,microtubule-based process; …	WD domain, G-beta repeat
Cluster-685.186098	WD40	63.81	67.9	64.23	17.5	29.1	25.37	1295.07	1272.76	1293.96	285.73	476.5	448.51	1.45178	3.66294e-12	1.12639e-10	up	1459	K18643 katanin p80 WD40 repeat-containing subunit B1 | (RefSeq) katanin p80 WD40 repeat-containing subunit B1 homolog (A)	hypothetical protein SORBI_3006G267500 [Sorghum bicolor]	KTNB1_ARATH RecName: Full=Katanin p80 WD40 repeat-containing subunit B1 homolog {ECO:0000255|HAMAP-Rule:MF_03022};	A0A1Z5RFL9_SORBI RecName: Full=Katanin p80 WD40 repeat-containing subunit B1 homolog {ECO:0000256|HAMAP-Rule:MF_03022};	Microtubule severing protein katanin p80 subunit B (contains WD40 repeats)	GO:0080008,Cul4-RING E3 ubiquitin ligase complex; GO:0008352,katanin complex; GO:0005874,microtubule; GO:0008017,microtubule binding; GO:0043622,cortical microtubule organization; GO:0051013,microtubule severing; GO:0005515,protein binding; GO:0003674,molecular_function; GO:0005488,binding; GO:0008092,cytoskeletal protein binding; GO:0015631,tubulin binding; GO:0007017,microtubule-based process; …	WD domain, G-beta repeat
Cluster-685.180982	WD40	3.69	3.36	4.63	0.95	1.97	1.15	134.04	113.16	167.13	27.6	57.65	36.31	1.53036	0.000150211	0.000844793	up	2418	K18643 katanin p80 WD40 repeat-containing subunit B1 | (RefSeq) katanin p80 WD40 repeat-containing subunit B1 homolog (A)	katanin p80 WD40 repeat-containing subunit B1 homolog [Setaria italica]	KTNB1_ARATH RecName: Full=Katanin p80 WD40 repeat-containing subunit B1 homolog {ECO:0000255|HAMAP-Rule:MF_03022};	K3Z3M2_SETIT RecName: Full=Katanin p80 WD40 repeat-containing subunit B1 homolog {ECO:0000256|HAMAP-Rule:MF_03022};	Microtubule severing protein katanin p80 subunit B (contains WD40 repeats)	GO:0080008,Cul4-RING E3 ubiquitin ligase complex; GO:0008352,katanin complex; GO:0005874,microtubule; GO:0008017,microtubule binding; GO:0043622,cortical microtubule organization; GO:0051013,microtubule severing; GO:0005515,protein binding; GO:0003674,molecular_function; GO:0005488,binding; GO:0008092,cytoskeletal protein binding; GO:0015631,tubulin binding; GO:0007017,microtubule-based process; …	con80 domain of Katanin
Cluster-685.186096	WD40	86.35	115	106.12	18.35	35.16	27.07	59	58	68	12	21	19	1.60758	0.000277626	0.00146379	up	278	K18643 katanin p80 WD40 repeat-containing subunit B1 | (RefSeq) katanin p80 WD40 repeat-containing subunit B1 homolog (A)	Katanin p80 WD40 repeat-containing subunit B [Ananas comosus]	--	A0A0A9LMJ7_ARUDO SubName: Full=Uncharacterized protein {ECO:0000313|EMBL:JAE85081.1};	Microtubule severing protein katanin p80 subunit B (contains WD40 repeats)	--	--
Cluster-685.154094	WD40	13.79	15.75	16.2	4.27	4.54	5.4	307.79	325.03	358.99	76.64	81.8	104.83	1.69046	1.95242e-15	1.13675e-13	up	1580	K14003 prolactin regulatory element-binding protein | (RefSeq) SEC12-like protein 2 (A)	PREDICTED: SEC12-like protein 2 [Brachypodium distachyon]	STLP2_ARATH RecName: Full=SEC12-like protein 2;	I1IKG4_BRADI SubName: Full=Uncharacterized protein {ECO:0000313|EMBL:KQJ87857.1, ECO:0000313|EnsemblPlants:BRADI4G13950.1};	Prolactin regulatory element-binding protein/Protein transport protein SEC12p	GO:0005783,endoplasmic reticulum; GO:0005794,Golgi apparatus; GO:0030176,integral component of endoplasmic reticulum membrane; GO:0016020,membrane; GO:0005886,plasma membrane; GO:0005774,vacuolar membrane; GO:0005096,GTPase activator activity; GO:0051020,GTPase binding; GO:0005090,Sar guanyl-nucleotide exchange factor activity; GO:0006888,ER to Golgi vesicle-mediated transport; GO:0009306,protein…	Anaphase-promoting complex subunit 4 WD40 domain
Cluster-685.88413	WD40	1.09	2.59	3.2	0.01	0.31	0.66	44.41	98.37	129.81	0.17	10.09	23.27	2.85052	0.00879272	0.03037	up	2689	K11804 DDB1- and CUL4-associated factor 8 | (RefSeq) DDB1- and CUL4-associated factor 8 (A)	PREDICTED: DDB1- and CUL4-associated factor 8 [Oryza brachyantha]	WDS_ARATH RecName: Full=WD repeat-containing protein WDS homolog {ECO:0000305}; AltName: Full=Protein will die slowly homolog {ECO:0000305};	J3LMP8_ORYBR SubName: Full=Uncharacterized protein {ECO:0000313|EnsemblPlants:OB03G23240.1};	WD40 repeat protein	GO:0005737,cytoplasm; GO:0005622,intracellular; GO:0005575,cellular_component; GO:0005623,cell; GO:0044424,intracellular part; GO:0044464,cell part	WD domain, G-beta repeat
Cluster-685.141577	WD40	3.88	2.74	3.17	0	0.4	0.77	332.39	218.48	270.43	0	27.5	56.95	3.06402	0.00309263	0.0123629	up	5374	K20178 vacuolar protein sorting-associated protein 8 | (RefSeq) uncharacterized protein LOC4328144 (A)	hypothetical protein OsI_05666 [Oryza sativa Indica Group]	--	B8AGY5_ORYSI SubName: Full=Uncharacterized protein {ECO:0000313|EMBL:EEC72387.1};	Vacuolar assembly/sorting protein VPS8	--	Anaphase-promoting complex subunit 4 WD40 domain
Cluster-685.186172	WD40	0.86	0.83	0.78	0.15	0	0.1	36.16	32.53	32.57	5.21	0	3.51	3.28615	0.000307649	0.00160457	up	2763	K20241 WD repeat-containing protein 44 | (RefSeq) WD repeat-containing protein 44-like isoform X1 (A)	Protein Mut11 [Dendrobium catenatum]	--	A0A2I0WVB4_9ASPA SubName: Full=Protein Mut11 {ECO:0000313|EMBL:PKU79600.1};	WD40 repeat-containing protein	--	WD domain, G-beta repeat
Cluster-685.280771	WD40	3.81	4.95	4.88	0	0.34	0	40.26	47.83	51.16	0	2.95	0	5.30395	1.73778e-06	1.60004e-05	up	877	K13124 mitogen-activated protein kinase organizer 1 | (RefSeq) WD repeat domain-containing protein 83 (A)	WD repeat domain-containing protein 83 [Ananas comosus]	--	A0A0A9PTI2_ARUDO SubName: Full=Uncharacterized protein {ECO:0000313|EMBL:JAF22054.1};	Conserved WD40 repeat-containing protein	--	WD domain, G-beta repeat
Cluster-685.199498	WD40	0.62	0.65	0.1	0	0	0	23.29	22.74	3.73	0	0	0	6.29012	0.000834213	0.00390765	up	2488	--	protein CYPRO4 [Setaria italica]	CYPR4_CYNCA RecName: Full=Protein CYPRO4;	K3YQR1_SETIT SubName: Full=Uncharacterized protein {ECO:0000313|EMBL:KQL28468.1, ECO:0000313|EnsemblPlants:Si016605m};	Protein involved in vacuole import and degradation	--	VID27 C-terminal WD40-like domain
Cluster-685.169783	WD40	2.88	0.6	2.34	0	0	0	38.12	7.3	30.77	0	0	0	6.85702	5.89164e-05	0.000367615	up	1037	K11806 DDB1- and CUL4-associated factor 13 | (RefSeq) DDB1- and CUL4-associated factor 13 (A)	PREDICTED: DDB1- and CUL4-associated factor 13 [Oryza sativa Japonica Group]	GBLPB_ORYSJ RecName: Full=Guanine nucleotide-binding protein subunit beta-like protein B; Short=GPB-LR; AltName: Full=Receptor for activated C kinase 1B;	A0A0E0FJ99_ORYNI SubName: Full=Uncharacterized protein {ECO:0000313|EnsemblPlants:ONIVA01G11440.1};	Sof1-like rRNA processing protein (contains WD40 repeats)	GO:0005840,ribosome; GO:0004871,NA; GO:0005622,intracellular; GO:0005575,cellular_component; GO:1990904,ribonucleoprotein complex; GO:0005623,cell; GO:0005737,cytoplasm; GO:0032991,protein-containing complex; GO:0043226,organelle; GO:0043228,non-membrane-bounded organelle; GO:0043229,intracellular organelle; GO:0043232,intracellular non-membrane-bounded organelle; GO:0044424,intracellular part; G…	WD domain, G-beta repeat
Cluster-685.145926	WD40	0.97	0.88	1.48	0	0	0	29.78	24.88	45.12	0	0	0	7.2715	4.55595e-07	4.8422e-06	up	2077	K17908 autophagy-related protein 18 | (RefSeq) autophagy-related protein 18b (A)	autophagy-related protein 18b [Setaria italica]	AT18B_ARATH RecName: Full=Autophagy-related protein 18b; Short=AtATG18b;	K3YTF0_SETIT SubName: Full=Uncharacterized protein {ECO:0000313|EMBL:KQL31876.1, ECO:0000313|EnsemblPlants:Si017545m};	Uncharacterized conserved protein, contains WD40 repeats	GO:0005829,cytosol; GO:0019898,extrinsic component of membrane; GO:0034045,phagophore assembly site membrane; GO:0005774,vacuolar membrane; GO:0080025,phosphatidylinositol-3,5-bisphosphate binding; GO:0032266,phosphatidylinositol-3-phosphate binding; GO:0000422,autophagy of mitochondrion; GO:0044804,autophagy of nucleus; GO:0006497,protein lipidation; GO:0034497,protein localization to phagophore…	Anaphase-promoting complex subunit 4 WD40 domain
Cluster-685.253682	WD40	1.82	1.57	1.29	0	0	0	51.37	41.21	36.33	0	0	0	7.63326	2.40313e-08	3.38221e-07	up	1937	K14298 mRNA export factor | (RefSeq) rae1-like protein (A)	rae1-like protein [Zea mays]	RAE1_ARATH RecName: Full=Protein RAE1 {ECO:0000303|PubMed:21189294}; AltName: Full=RNA export factor 1 {ECO:0000303|PubMed:21189294};	A0A287EIJ7_HORVV SubName: Full=Uncharacterized protein {ECO:0000313|EnsemblPlants:HORVU1Hr1G004960.2};	mRNA export protein (contains WD40 repeats)	GO:0080008,Cul4-RING E3 ubiquitin ligase complex; GO:0005829,cytosol; GO:0005635,nuclear envelope; GO:0005643,nuclear pore; GO:0003723,RNA binding; GO:0043130,ubiquitin binding; GO:0051028,mRNA transport; GO:0006606,protein import into nucleus; GO:0006405,RNA export from nucleus; GO:0000972,transcription-dependent tethering of RNA polymerase II gene DNA at nuclear periphery; GO:0003674,molecular_…	WD domain, G-beta repeat
Cluster-685.199501	WD40	1.49	1.88	0.66	0	0	0	55.73	65.16	24.47	0	0	0	7.82593	7.04882e-08	8.99802e-07	up	2477	--	hypothetical protein PAHAL_A00520 [Panicum hallii]	CYPR4_CYNCA RecName: Full=Protein CYPRO4;	A0A1D6QRW4_MAIZE SubName: Full=Vacuolar import/degradation Vid27-related protein {ECO:0000313|EMBL:AQK60231.1};	Protein involved in vacuole import and degradation	--	VID27 C-terminal WD40-like domain
Cluster-685.106429	WD40	1.99	1.02	1.54	0	0	0	69.85	33.4	53.75	0	0	0	7.91649	8.77195e-09	1.34767e-07	up	2349	--	hypothetical protein PAHAL_A00520 [Panicum hallii]	CYPR4_CYNCA RecName: Full=Protein CYPRO4;	A0A1D6QRW4_MAIZE SubName: Full=Vacuolar import/degradation Vid27-related protein {ECO:0000313|EMBL:AQK60231.1};	Protein involved in vacuole import and degradation	--	VID27 C-terminal WD40-like domain
Cluster-685.181427	WD40	1.65	6.01	7.36	0	0	0	19.45	64.97	86.01	0	0	0	8.05246	1.03134e-07	1.26875e-06	up	950	K08266 target of rapamycin complex subunit LST8 | (RefSeq) protein LST8 homolog (A)	Transducin/WD40 repeat-like superfamily protein [Zea mays]	--	A0A1D6F7A0_MAIZE SubName: Full=Transducin/WD40 repeat-like superfamily protein {ECO:0000313|EMBL:ONM27115.1};	G-protein beta subunit-like protein (contains WD40 repeats)	GO:0031931,TORC1 complex; GO:0031932,TORC2 complex; GO:0032008,positive regulation of TOR signaling; GO:0031929,TOR signaling; GO:0007165,signal transduction; GO:0035556,intracellular signal transduction; GO:0007154,cell communication; GO:0008150,biological_process; GO:0009966,regulation of signal transduction; GO:0009967,positive regulation of signal transduction; GO:0009987,cellular process; GO…	WD domain, G-beta repeat
Cluster-685.84135	WD40	2.02	0.83	2.1	0	0	0	75.76	29.07	78.13	0	0	0	8.13261	7.22911e-09	1.13084e-07	up	2490	--	hypothetical protein PAHAL_A00520 [Panicum hallii]	CYPR4_CYNCA RecName: Full=Protein CYPRO4;	A0A1D6QRW4_MAIZE SubName: Full=Vacuolar import/degradation Vid27-related protein {ECO:0000313|EMBL:AQK60231.1};	Protein involved in vacuole import and degradation	--	VID27 C-terminal WD40-like domain
Cluster-685.170153	WD40	1.06	0.98	0.49	0	0	0	81.95	71.01	38.12	0	0	0	8.21535	1.96305e-09	3.44761e-08	up	4885	--	uncharacterized protein LOC103641407 [Zea mays]	--	K7UGU4_MAIZE SubName: Full=Putative WD40-like beta propeller repeat family protein {ECO:0000313|EMBL:AQK42252.1};	--	--	WD40-like Beta Propeller Repeat
Cluster-685.233235	WD40	1.35	1.84	1.46	0	0	0	72.19	91.47	77.32	0	0	0	8.54701	2.91982e-11	7.51402e-10	up	3441	K11804 DDB1- and CUL4-associated factor 8 | (RefSeq) DDB1- and CUL4-associated factor 8 (A)	PREDICTED: DDB1- and CUL4-associated factor 8 [Brachypodium distachyon]	WDS_ARATH RecName: Full=WD repeat-containing protein WDS homolog {ECO:0000305}; AltName: Full=Protein will die slowly homolog {ECO:0000305};	A0A0Q3FER2_BRADI SubName: Full=Uncharacterized protein {ECO:0000313|EMBL:KQJ97638.1};	WD40 repeat protein	GO:0005737,cytoplasm; GO:0005622,intracellular; GO:0005575,cellular_component; GO:0005623,cell; GO:0044424,intracellular part; GO:0044464,cell part	WD domain, G-beta repeat
Cluster-685.90823	WD40	7.86	9.36	8.14	0	0	0	127.18	139.49	130.65	0	0	0	9.27006	7.13772e-14	3.05929e-12	up	1213	K12862 pleiotropic regulator 1 | (RefSeq) hypothetical protein (A)	putative WD40/YVTN repeat-like-containing domain-containing protein [Helianthus annuus]	--	A0A251UR38_HELAN SubName: Full=Putative WD40/YVTN repeat-like-containing domain-containing protein {ECO:0000313|EMBL:OTG24791.1};	--	--	--
Cluster-685.257435	WD40	6.09	7.74	8.56	0	0	0	140.5	164.95	195.92	0	0	0	9.60427	8.79946e-15	4.467e-13	up	1624	K14298 mRNA export factor | (RefSeq) rae1-like protein (A)	rae1-like protein [Zea mays]	RAE1_ARATH RecName: Full=Protein RAE1 {ECO:0000303|PubMed:21189294}; AltName: Full=RNA export factor 1 {ECO:0000303|PubMed:21189294};	B6TKI9_MAIZE SubName: Full=Protein RAE1 {ECO:0000313|EMBL:AQK40713.1}; SubName: Full=Rae1-like protein {ECO:0000313|EMBL:ACG37622.1};	mRNA export protein (contains WD40 repeats)	GO:0080008,Cul4-RING E3 ubiquitin ligase complex; GO:0005829,cytosol; GO:0005635,nuclear envelope; GO:0005643,nuclear pore; GO:0003723,RNA binding; GO:0043130,ubiquitin binding; GO:0051028,mRNA transport; GO:0006606,protein import into nucleus; GO:0006405,RNA export from nucleus; GO:0000972,transcription-dependent tethering of RNA polymerase II gene DNA at nuclear periphery; GO:0003674,molecular_…	WD domain, G-beta repeat
Cluster-685.171320	WD40	3.68	7.45	6.41	0	0	0	182.3	342.93	315.46	0	0	0	10.3586	1.60879e-16	1.13099e-14	up	3207	--	uncharacterized protein LOC103641407 [Zea mays]	--	K7UGU4_MAIZE SubName: Full=Putative WD40-like beta propeller repeat family protein {ECO:0000313|EMBL:AQK42252.1};	--	--	WD40-like Beta Propeller Repeat
Cluster-685.157268	WD40	14.28	11.78	13.7	0	0	0	468.11	358.17	445.9	0	0	0	10.9427	8.20021e-20	9.6517e-18	up	2206	K14855 ribosome assembly protein 4 | (RefSeq) notchless protein homolog (A)	hypothetical protein OsI_14927 [Oryza sativa Indica Group]	NLE1_ARATH RecName: Full=Notchless protein homolog {ECO:0000303|PubMed:23572950};	A0A0E0MGV0_ORYPU SubName: Full=Uncharacterized protein {ECO:0000313|EnsemblPlants:OPUNC11G15450.3};	Notchless-like WD40 repeat-containing protein	GO:0080008,Cul4-RING E3 ubiquitin ligase complex; GO:0005730,nucleolus; GO:0005840,ribosome; GO:0009553,embryo sac development; GO:0000027,ribosomal large subunit assembly; GO:0007275,multicellular organism development; GO:0008150,biological_process; GO:0032501,multicellular organismal process; GO:0032502,developmental process; GO:0048229,gametophyte development; GO:0048856,anatomical structure d…	WD domain, G-beta repeat

## Sheet: YShe vs BShe
Supplementary Table 4b. Differentially expressed flavonoid regulatory genes were detected between YShe and BShe
ID	Family	SShe-1_fpkm	SShe-2_fpkm	SShe-3_fpkm	YShe-1_fpkm	YShe-2_fpkm	YShe-3_fpkm	SShe-1_count	SShe-2_count	SShe-3_count	YShe-1_count	YShe-2_count	YShe-3_count	log2FoldChange	pvalue	padj	regulated	length	KEGG	Nr	Swissprot	TrEMBL	KOG	GO	Pfam
Cluster-685.100008	MYB-related	0.15	0.01	0.36	1.28	1.13	1.06	9.41	0.71	20.1	67.14	59.39	60.33	-2.73069	0.00111159	0.00562915	down	4167	K15198 transcription factor TFIIIB component B'' | (RefSeq) uncharacterized protein LOC9267825 (A)	hypothetical protein OsI_14255 [Oryza sativa Indica Group]	--	B8AN66_ORYSI SubName: Full=Uncharacterized protein {ECO:0000313|EMBL:EEC76496.1};	Transcription initiation factor TFIIIB, Bdp1 subunit	GO:0000126,transcription factor TFIIIB complex; GO:0003677,DNA binding; GO:0001026,NA; GO:0006383,transcription by RNA polymerase III; GO:0003674,molecular_function; GO:0003676,nucleic acid binding; GO:0005488,binding; GO:0097159,organic cyclic compound binding; GO:1901363,heterocyclic compound binding; GO:0008152,metabolic process; GO:0006139,nucleobase-containing compound metabolic process; GO:…	Myb DNA-binding like
Cluster-685.130763	MYB-related	0	0.23	0	2.15	2.41	0.78	0	6.82	0	58.62	65.96	23.13	-4.44734	0.000807471	0.00423987	down	2276	K12133 MYB-related transcription factor LHY | (RefSeq) uncharacterized protein LOC112280611 (A)	PREDICTED: protein REVEILLE 6 isoform X1 [Oryza brachyantha]	RVE6_ARATH RecName: Full=Protein REVEILLE 6;	K3YUN1_SETIT SubName: Full=Uncharacterized protein {ECO:0000313|EMBL:KQL30944.1, ECO:0000313|EnsemblPlants:Si017977m};	Zuotin and related molecular chaperones (DnaJ superfamily), contains DNA-binding domains	GO:0005634,nucleus; GO:0003677,DNA binding; GO:0003700,DNA-binding transcription factor activity; GO:0042752,regulation of circadian rhythm; GO:0009737,response to abscisic acid; GO:0046686,response to cadmium ion; GO:0009723,response to ethylene; GO:0009739,response to gibberellin; GO:0009753,response to jasmonic acid; GO:0009751,response to salicylic acid; GO:0009651,response to salt stress; GO…	Myb-like DNA-binding domain
Cluster-685.159318	MYB-related	3.09	3.67	3.44	9.14	8.46	8.03	39	41.93	38.98	97.42	90.17	92.69	-1.31239	9.01767e-06	7.77594e-05	down	1034	K09422 transcription factor MYB, plant | (RefSeq) MYB-like transcription factor ODO1 (A)	PREDICTED: protein ODORANT1-like [Oryza brachyantha]	ODO1_PETHY RecName: Full=Protein ODORANT1; AltName: Full=MYB-like protein ODO1;	A0A0D9XAJ2_9ORYZ SubName: Full=Uncharacterized protein {ECO:0000313|EnsemblPlants:LPERR08G19430.1};	Transcription factor, Myb superfamily	GO:0005634,nucleus; GO:0003677,DNA binding; GO:0006355,regulation of transcription, DNA-templated; GO:0006351,transcription, DNA-templated; GO:0003674,molecular_function; GO:0003676,nucleic acid binding; GO:0005488,binding; GO:0097159,organic cyclic compound binding; GO:1901363,heterocyclic compound binding; GO:0008152,metabolic process; GO:0006139,nucleobase-containing compound metabolic process…	Myb-like DNA-binding domain
Cluster-685.175714	MYB-related	0	0	0	2.79	0.85	4.37	0	0	0	46.84	14.34	79.37	-8.06383	1.40197e-07	1.86278e-06	down	1493	K08869 aarF domain-containing kinase | (RefSeq) predicted protein (A)	hypothetical protein PAHAL_E04294 [Panicum hallii]	KUA1_ARATH RecName: Full=Transcription factor KUA1 {ECO:0000303|PubMed:24806884}; AltName: Full=Myb-related protein H {ECO:0000303|PubMed:23888064}; Short=AtMYBH {ECO:0000303|PubMed:23888064}; Short=AtMYBS3 {ECO:0000303|PubMed:25920996}; Short=MYBS3-homolg protein {ECO:0000303|PubMed:25920996}; AltName: Full=Protein KUODA1 {ECO:0000303|PubMed:24806884};	A0A0A9JSI1_ARUDO SubName: Full=Uncharacterized protein {ECO:0000313|EMBL:JAE64187.1};	--	GO:0005634,nucleus; GO:0003700,DNA-binding transcription factor activity; GO:0000976,transcription regulatory region sequence-specific DNA binding; GO:0008270,zinc ion binding; GO:0010252,auxin homeostasis; GO:0048527,lateral root development; GO:0048366,leaf development; GO:0010150,leaf senescence; GO:2000469,negative regulation of peroxidase activity; GO:0000122,negative regulation of transcrip…	Myb-like DNA-binding domain
Cluster-685.180923	MYB-related	2.4	1.6	1.22	8.7	9.83	7.14	55.71	33.66	25.36	169.97	192.82	151.1	-2.27201	1.81029e-10	4.48816e-09	down	1700	K09422 transcription factor MYB, plant | (RefSeq) single myb histone 2-like (A)	hypothetical protein PAHAL_E02587 [Panicum hallii]	SMH2_MAIZE RecName: Full=Single myb histone 2; AltName: Full=Protein SINGLE MYB HISTONE2;	A0A0A9F804_ARUDO SubName: Full=Uncharacterized protein {ECO:0000313|EMBL:JAE06271.1};	--	GO:0000785,chromatin; GO:0000781,chromosome, telomeric region; GO:0005730,nucleolus; GO:0000786,nucleosome; GO:0005634,nucleus; GO:0003691,double-stranded telomeric DNA binding; GO:0042803,protein homodimerization activity; GO:0043047,single-stranded telomeric DNA binding; GO:0006334,nucleosome assembly; GO:0006355,regulation of transcription, DNA-templated; GO:0006351,transcription, DNA-template…	linker histone H1 and H5 family
Cluster-685.182263	MYB-related	7.4	5.11	5.53	14.26	16.66	10.79	58.41	36.58	39.18	95.32	110.82	78.1	-1.19124	0.000571392	0.00311907	down	736	K09422 transcription factor MYB, plant | (RefSeq) single myb histone 6 (A)	hypothetical protein OsI_39098 [Oryza sativa Indica Group]	SMH6_MAIZE RecName: Full=Single myb histone 6; AltName: Full=Protein SINGLE MYB HISTONE6;	A0A0E0MPJ7_ORYPU SubName: Full=Uncharacterized protein {ECO:0000313|EnsemblPlants:OPUNC12G16890.3};	--	GO:0000785,chromatin; GO:0000781,chromosome, telomeric region; GO:0005730,nucleolus; GO:0000786,nucleosome; GO:0005634,nucleus; GO:0003691,double-stranded telomeric DNA binding; GO:0042803,protein homodimerization activity; GO:0043047,single-stranded telomeric DNA binding; GO:0006334,nucleosome assembly; GO:0006355,regulation of transcription, DNA-templated; GO:0006351,transcription, DNA-template…	Myb-like DNA-binding domain
Cluster-685.184837	MYB-related	0	0	0	0.41	1.4	0.75	0	0	0	30.42	105.55	60.57	-8.57563	1.37214e-09	2.81855e-08	down	5846	K09422 transcription factor MYB, plant | (RefSeq) myb-related protein Hv1 (A)	FGGY carbohydrate kinase domain-containing protein [Aegilops tauschii subsp. tauschii]	MYB08_ANTMA RecName: Full=Myb-related protein 308;	A0A1D6BF83_WHEAT SubName: Full=Uncharacterized protein {ECO:0000313|EnsemblPlants:TRIAE_CS42_6DS_TGACv1_543493_AA1740770.4};	Ribulose kinase and related carbohydrate kinases	GO:0005634,nucleus; GO:0003677,DNA binding; GO:0006355,regulation of transcription, DNA-templated; GO:0006351,transcription, DNA-templated; GO:0003674,molecular_function; GO:0003676,nucleic acid binding; GO:0005488,binding; GO:0097159,organic cyclic compound binding; GO:1901363,heterocyclic compound binding; GO:0008152,metabolic process; GO:0006139,nucleobase-containing compound metabolic process…	Myb-like DNA-binding domain
Cluster-685.188748	MYB-related	1.55	0.95	1.92	9.27	3.24	5.52	9	5	10	45.79	15.84	29.53	-2.03677	0.00448171	0.0189925	down	605	K08869 aarF domain-containing kinase | (RefSeq) predicted protein (A)	transcription factor SRM1-like [Aegilops tauschii subsp. tauschii]	KUA1_ARATH RecName: Full=Transcription factor KUA1 {ECO:0000303|PubMed:24806884}; AltName: Full=Myb-related protein H {ECO:0000303|PubMed:23888064}; Short=AtMYBH {ECO:0000303|PubMed:23888064}; Short=AtMYBS3 {ECO:0000303|PubMed:25920996}; Short=MYBS3-homolg protein {ECO:0000303|PubMed:25920996}; AltName: Full=Protein KUODA1 {ECO:0000303|PubMed:24806884};	A0A1D5V6C8_WHEAT SubName: Full=Uncharacterized protein {ECO:0000313|EnsemblPlants:TRIAE_CS42_3AL_TGACv1_194070_AA0625880.1};	--	GO:0005634,nucleus; GO:0003700,DNA-binding transcription factor activity; GO:0000976,transcription regulatory region sequence-specific DNA binding; GO:0008270,zinc ion binding; GO:0010252,auxin homeostasis; GO:0048527,lateral root development; GO:0048366,leaf development; GO:0010150,leaf senescence; GO:2000469,negative regulation of peroxidase activity; GO:0000122,negative regulation of transcrip…	Myb-like DNA-binding domain
Cluster-685.189386	MYB-related	0	0	0	2	1.14	1.71	0	0	0	55.06	31.68	50.96	-8.05534	2.32885e-09	4.55587e-08	down	2301	--	PREDICTED: TSL-kinase interacting protein 1 [Oryza sativa Japonica Group]	TKI1_ARATH RecName: Full=TSL-kinase interacting protein 1; AltName: Full=Myb-related protein TKI1;	A0A0D9VRR3_9ORYZ SubName: Full=Uncharacterized protein {ECO:0000313|EnsemblPlants:LPERR03G08990.1};	Polycomb-group transcriptional regulator	GO:0005634,nucleus; GO:0003682,chromatin binding; GO:0003677,DNA binding; GO:0006355,regulation of transcription, DNA-templated; GO:0006351,transcription, DNA-templated; GO:0003674,molecular_function; GO:0005488,binding; GO:0003676,nucleic acid binding; GO:0097159,organic cyclic compound binding; GO:1901363,heterocyclic compound binding; GO:0008152,metabolic process; GO:0006139,nucleobase-contain…	Myb-like DNA-binding domain
Cluster-685.193975	MYB-related	0	0	0.07	2.07	0.78	0.95	0	0.01	1.79	53.38	20.24	26.52	-5.72957	1.77588e-05	0.000141687	down	2167	K12133 MYB-related transcription factor LHY | (RefSeq) protein LHY isoform X1 (A)	PREDICTED: protein REVEILLE 1 isoform X2 [Oryza sativa Japonica Group]	LHY_ARATH RecName: Full=Protein LHY {ECO:0000303|PubMed:9657154}; AltName: Full=MYB-related transcription factor LHY {ECO:0000303|PubMed:9657154}; AltName: Full=Protein LATE ELONGATED HYPOCOTYL {ECO:0000303|PubMed:9657154};	A0A0E0K3Q3_ORYPU SubName: Full=Uncharacterized protein {ECO:0000313|EnsemblPlants:OPUNC02G25920.1};	Zuotin and related molecular chaperones (DnaJ superfamily), contains DNA-binding domains	GO:0005634,nucleus; GO:0003700,DNA-binding transcription factor activity; GO:0044212,transcription regulatory region DNA binding; GO:0007623,circadian rhythm; GO:0048574,long-day photoperiodism, flowering; GO:0042754,negative regulation of circadian rhythm; GO:0043433,negative regulation of DNA-binding transcription factor activity; GO:0042752,regulation of circadian rhythm; GO:0006355,regulation…	Myb-like DNA-binding domain
Cluster-685.202805	MYB-related	0.22	0.34	0.83	2.26	1.69	4.63	6.44	8.95	21.68	55.3	41.44	122.59	-2.62493	0.000312683	0.00181154	down	2069	K12133 MYB-related transcription factor LHY | (RefSeq) protein LHY isoform X1 (A)	PREDICTED: protein REVEILLE 1 isoform X1 [Oryza sativa Japonica Group]	LHY_ARATH RecName: Full=Protein LHY {ECO:0000303|PubMed:9657154}; AltName: Full=MYB-related transcription factor LHY {ECO:0000303|PubMed:9657154}; AltName: Full=Protein LATE ELONGATED HYPOCOTYL {ECO:0000303|PubMed:9657154};	A0A0E0K3Q3_ORYPU SubName: Full=Uncharacterized protein {ECO:0000313|EnsemblPlants:OPUNC02G25920.1};	Zuotin and related molecular chaperones (DnaJ superfamily), contains DNA-binding domains	GO:0005634,nucleus; GO:0003700,DNA-binding transcription factor activity; GO:0044212,transcription regulatory region DNA binding; GO:0007623,circadian rhythm; GO:0048574,long-day photoperiodism, flowering; GO:0042754,negative regulation of circadian rhythm; GO:0043433,negative regulation of DNA-binding transcription factor activity; GO:0042752,regulation of circadian rhythm; GO:0006355,regulation…	Myb-like DNA-binding domain
Cluster-685.230192	MYB-related	1	1.28	0.37	3.46	5.73	6.34	6	6.99	2	17.66	28.96	35	-2.54018	0.000898881	0.00466108	down	617	K15397 3-ketoacyl-CoA synthase [EC:2.3.1.199] | (RefSeq) 3-ketoacyl-CoA synthase 17-like (A)	protein RADIALIS-like 3 [Setaria italica]	RADL2_ARATH RecName: Full=Protein RADIALIS-like 2; Short=AtRL2; Short=Protein RAD-like 2; AltName: Full=Protein MATERNAL EFFECT EMBRYO ARREST 3; AltName: Full=Protein RADIALIS-LIKE SANT/MYB 1; Short=Protein RSM1;	K3ZB49_SETIT SubName: Full=Uncharacterized protein {ECO:0000313|EMBL:KQL14169.1, ECO:0000313|EnsemblPlants:Si023770m};	Zuotin and related molecular chaperones (DnaJ superfamily), contains DNA-binding domains	GO:0005634,nucleus; GO:0003677,DNA binding; GO:0003700,DNA-binding transcription factor activity; GO:0009793,embryo development ending in seed dormancy; GO:0009630,gravitropism; GO:0010114,response to red light; GO:0006351,transcription, DNA-templated; GO:0003674,molecular_function; GO:0003676,nucleic acid binding; GO:0005488,binding; GO:0097159,organic cyclic compound binding; GO:1901363,heteroc…	Myb-like DNA-binding domain
Cluster-685.238204	MYB-related	1.01	0.32	1.61	4.27	3.61	9.93	7	2	10	25	21	63	-2.60831	0.00190705	0.00902836	down	674	K09422 transcription factor MYB, plant | (RefSeq) myb-related protein B-like (A)	Myb-related protein 3R-1 [Dichanthelium oligosanthes]	MB3R2_ORYSJ RecName: Full=Transcription factor MYB3R-2 {ECO:0000305}; AltName: Full=Myb-related protein MYB3R-2 {ECO:0000305}; Short=OsMYB3R-2 {ECO:0000303|PubMed:17293435};	A0A1E5VLR5_9POAL SubName: Full=Myb-related protein 3R-1 {ECO:0000313|EMBL:OEL26017.1};	Transcription factor, Myb superfamily	GO:0005634,nucleus; GO:0000981,DNA-binding transcription factor activity, RNA polymerase II-specific; GO:0043565,sequence-specific DNA binding; GO:0001135,RNA polymerase II transcription regulator recruiting activity; GO:0044212,transcription regulatory region DNA binding; GO:0030154,cell differentiation; GO:1901002,positive regulation of response to salt stress; GO:1902584,positive regulation of…	--
Cluster-685.258181	MYB-related	2.72	1.2	1.7	7.97	8.12	9.14	25	10	14	62	63	77	-2.15362	3.47638e-06	3.34136e-05	down	818	K09422 transcription factor MYB, plant | (RefSeq) myb-related protein Myb4-like (A)	myb-related protein Myb4-like [Aegilops tauschii subsp. tauschii]	MYB30_ORYSJ RecName: Full=Transcription factor MYB30 {ECO:0000305}; Short=OsMYB30 {ECO:0000303|PubMed:18987217};	W5H139_WHEAT SubName: Full=Uncharacterized protein {ECO:0000313|EnsemblPlants:TRIAE_CS42_6DL_TGACv1_527325_AA1702290.1};	Transcription factor, Myb superfamily	GO:0005634,nucleus; GO:0000981,DNA-binding transcription factor activity, RNA polymerase II-specific; GO:0043565,sequence-specific DNA binding; GO:0001135,RNA polymerase II transcription regulator recruiting activity; GO:0044212,transcription regulatory region DNA binding; GO:0030154,cell differentiation; GO:0006357,regulation of transcription by RNA polymerase II; GO:0006351,transcription, DNA-t…	--
Cluster-685.87475	MYB	1.5	1.47	0.95	3.92	3.07	2.5	34.4	30.45	19.42	75.55	59.53	52.25	-1.28057	0.00265265	0.0120344	down	1681	K09422 transcription factor MYB, plant | (RefSeq) transcription factor MYB124 isoform X1 (A)	R2R3-MYB protein [Triticum carthlicum]	MYB88_ARATH RecName: Full=Transcription factor MYB88 {ECO:0000303|PubMed:9839469}; AltName: Full=Myb-related protein 88 {ECO:0000303|PubMed:9839469}; Short=AtMYB88 {ECO:0000303|PubMed:9839469};	G9DR76_9POAL SubName: Full=R2R3-MYB protein {ECO:0000313|EMBL:AEV91153.1};	Transcription factor, Myb superfamily	GO:0005634,nucleus; GO:0003700,DNA-binding transcription factor activity; GO:0000981,DNA-binding transcription factor activity, RNA polymerase II-specific; GO:0043565,sequence-specific DNA binding; GO:0001135,RNA polymerase II transcription regulator recruiting activity; GO:0044212,transcription regulatory region DNA binding; GO:0009553,embryo sac development; GO:0010052,guard cell differentiatio…	Myb-like DNA-binding domain
Cluster-685.192332	MYB-related	4.73	4.73	4.04	0	0.01	0	168.91	152.92	129.58	0	0.2	0	9.58276	5.81738e-15	3.55701e-13	up	2490	--	PREDICTED: TSL-kinase interacting protein 1 [Oryza sativa Japonica Group]	TKI1_ARATH RecName: Full=TSL-kinase interacting protein 1; AltName: Full=Myb-related protein TKI1;	A0A0D9VRR3_9ORYZ SubName: Full=Uncharacterized protein {ECO:0000313|EnsemblPlants:LPERR03G08990.1};	Polycomb-group transcriptional regulator	GO:0005634,nucleus; GO:0003682,chromatin binding; GO:0003677,DNA binding; GO:0006355,regulation of transcription, DNA-templated; GO:0006351,transcription, DNA-templated; GO:0003674,molecular_function; GO:0005488,binding; GO:0003676,nucleic acid binding; GO:0097159,organic cyclic compound binding; GO:1901363,heterocyclic compound binding; GO:0008152,metabolic process; GO:0006139,nucleobase-contain…	Myb-like DNA-binding domain
Cluster-685.155373	MYB	0.71	1.88	2.82	0	0	0	44.34	106.52	158.4	0	0	0	9.06737	7.39627e-11	1.99389e-09	up	4182	K09422 transcription factor MYB, plant | (RefSeq) myb-related protein B-like (A)	unnamed protein product [Triticum aestivum]	MB3R2_ORYSJ RecName: Full=Transcription factor MYB3R-2 {ECO:0000305}; AltName: Full=Myb-related protein MYB3R-2 {ECO:0000305}; Short=OsMYB3R-2 {ECO:0000303|PubMed:17293435};	A0A077S4V4_WHEAT SubName: Full=Uncharacterized protein {ECO:0000313|EMBL:CDM84947.1, ECO:0000313|EnsemblPlants:TRIAE_CS42_3B_TGACv1_221577_AA0744740.1};	Transcription factor, Myb superfamily	GO:0005634,nucleus; GO:0000981,DNA-binding transcription factor activity, RNA polymerase II-specific; GO:0043565,sequence-specific DNA binding; GO:0001135,RNA polymerase II transcription regulator recruiting activity; GO:0044212,transcription regulatory region DNA binding; GO:0030154,cell differentiation; GO:1901002,positive regulation of response to salt stress; GO:1902584,positive regulation of…	--
Cluster-685.93478	MYB	0.82	1.55	2.42	0	0	0	51.19	87.33	135.53	0	0	0	8.88624	5.69275e-11	1.57356e-09	up	4170	K09422 transcription factor MYB, plant | (RefSeq) myb-related protein B-like (A)	unnamed protein product [Triticum aestivum]	MB3R2_ORYSJ RecName: Full=Transcription factor MYB3R-2 {ECO:0000305}; AltName: Full=Myb-related protein MYB3R-2 {ECO:0000305}; Short=OsMYB3R-2 {ECO:0000303|PubMed:17293435};	A0A077S4V4_WHEAT SubName: Full=Uncharacterized protein {ECO:0000313|EMBL:CDM84947.1, ECO:0000313|EnsemblPlants:TRIAE_CS42_3B_TGACv1_221577_AA0744740.1};	Transcription factor, Myb superfamily	GO:0005634,nucleus; GO:0000981,DNA-binding transcription factor activity, RNA polymerase II-specific; GO:0043565,sequence-specific DNA binding; GO:0001135,RNA polymerase II transcription regulator recruiting activity; GO:0044212,transcription regulatory region DNA binding; GO:0030154,cell differentiation; GO:1901002,positive regulation of response to salt stress; GO:1902584,positive regulation of…	--
Cluster-685.239239	MYB	0.92	1.47	0.94	0	0	0	58	83.25	53.13	0	0	0	8.37682	2.07418e-10	5.06978e-09	up	4195	K09422 transcription factor MYB, plant | (RefSeq) myb-related protein B-like (A)	unnamed protein product [Triticum aestivum]	MB3R2_ORYSJ RecName: Full=Transcription factor MYB3R-2 {ECO:0000305}; AltName: Full=Myb-related protein MYB3R-2 {ECO:0000305}; Short=OsMYB3R-2 {ECO:0000303|PubMed:17293435};	A0A077S4V4_WHEAT SubName: Full=Uncharacterized protein {ECO:0000313|EMBL:CDM84947.1, ECO:0000313|EnsemblPlants:TRIAE_CS42_3B_TGACv1_221577_AA0744740.1};	Transcription factor, Myb superfamily	GO:0005634,nucleus; GO:0000981,DNA-binding transcription factor activity, RNA polymerase II-specific; GO:0043565,sequence-specific DNA binding; GO:0001135,RNA polymerase II transcription regulator recruiting activity; GO:0044212,transcription regulatory region DNA binding; GO:0030154,cell differentiation; GO:1901002,positive regulation of response to salt stress; GO:1902584,positive regulation of…	--
Cluster-685.79413	MYB	1.1	0.88	1.45	0	0	0	65.27	47.09	76.85	0	0	0	8.32499	2.02112e-10	4.95635e-09	up	3968	K09422 transcription factor MYB, plant | (RefSeq) transcription factor MYB13-like (A)	PREDICTED: myb-related protein 305-like [Oryza brachyantha]	MYB63_ARATH RecName: Full=Transcription factor MYB63 {ECO:0000303|PubMed:9839469}; AltName: Full=Myb-related protein 63 {ECO:0000303|PubMed:9839469}; Short=AtMYB63 {ECO:0000303|PubMed:9839469};	J3NE41_ORYBR SubName: Full=Uncharacterized protein {ECO:0000313|EnsemblPlants:OB12G22490.1};	Transcription factor, Myb superfamily	GO:0005634,nucleus; GO:0003700,DNA-binding transcription factor activity; GO:0000981,DNA-binding transcription factor activity, RNA polymerase II-specific; GO:0043565,sequence-specific DNA binding; GO:0001135,RNA polymerase II transcription regulator recruiting activity; GO:0044212,transcription regulatory region DNA binding; GO:0030154,cell differentiation; GO:0009809,lignin biosynthetic process…	--
Cluster-685.105542	MYB	1.08	1.22	0.82	0	0	0	67.39	68.84	46.09	0	0	0	8.27295	2.66101e-10	6.36134e-09	up	4183	K09422 transcription factor MYB, plant | (RefSeq) myb-related protein B-like (A)	unnamed protein product [Triticum aestivum]	MB3R2_ORYSJ RecName: Full=Transcription factor MYB3R-2 {ECO:0000305}; AltName: Full=Myb-related protein MYB3R-2 {ECO:0000305}; Short=OsMYB3R-2 {ECO:0000303|PubMed:17293435};	A0A077S4V4_WHEAT SubName: Full=Uncharacterized protein {ECO:0000313|EMBL:CDM84947.1, ECO:0000313|EnsemblPlants:TRIAE_CS42_3B_TGACv1_221577_AA0744740.1};	Transcription factor, Myb superfamily	GO:0005634,nucleus; GO:0000981,DNA-binding transcription factor activity, RNA polymerase II-specific; GO:0043565,sequence-specific DNA binding; GO:0001135,RNA polymerase II transcription regulator recruiting activity; GO:0044212,transcription regulatory region DNA binding; GO:0030154,cell differentiation; GO:1901002,positive regulation of response to salt stress; GO:1902584,positive regulation of…	--
Cluster-685.234189	MYB-related	1.1	0.94	1.14	0	0	0	33.34	25.9	31.02	0	0	0	7.25326	2.15342e-07	2.74203e-06	up	2150	K22825 non-structural maintenance of chromosomes element 4 | (RefSeq) non-structural maintenance of chromosomes element 4 homolog A-like (A)	uncharacterized protein LOC109761475 [Aegilops tauschii subsp. tauschii]	--	A0A1D6D629_WHEAT SubName: Full=Uncharacterized protein {ECO:0000313|EnsemblPlants:TRIAE_CS42_7DS_TGACv1_625976_AA2066100.1};	--	GO:0003677,DNA binding; GO:0003674,molecular_function; GO:0003676,nucleic acid binding; GO:0005488,binding; GO:0097159,organic cyclic compound binding; GO:1901363,heterocyclic compound binding	REV protein (anti-repression trans-activator protein)
Cluster-685.165356	MYB	1.13	0.4	0	0	0	0	70.37	22.77	0	0	0	0	7.24072	0.00326863	0.0144495	up	4177	K09422 transcription factor MYB, plant | (RefSeq) myb-related protein B-like (A)	unnamed protein product [Triticum aestivum]	MB3R2_ORYSJ RecName: Full=Transcription factor MYB3R-2 {ECO:0000305}; AltName: Full=Myb-related protein MYB3R-2 {ECO:0000305}; Short=OsMYB3R-2 {ECO:0000303|PubMed:17293435};	A0A077S4V4_WHEAT SubName: Full=Uncharacterized protein {ECO:0000313|EMBL:CDM84947.1, ECO:0000313|EnsemblPlants:TRIAE_CS42_3B_TGACv1_221577_AA0744740.1};	Transcription factor, Myb superfamily	GO:0005634,nucleus; GO:0000981,DNA-binding transcription factor activity, RNA polymerase II-specific; GO:0043565,sequence-specific DNA binding; GO:0001135,RNA polymerase II transcription regulator recruiting activity; GO:0044212,transcription regulatory region DNA binding; GO:0030154,cell differentiation; GO:1901002,positive regulation of response to salt stress; GO:1902584,positive regulation of…	--
Cluster-685.242390	MYB-related	1.2	1.36	2.84	0	0	0	21.29	21.76	45.02	0	0	0	7.23689	1.29227e-06	1.37883e-05	up	1354	--	uncharacterized protein LOC109761475 [Aegilops tauschii subsp. tauschii]	--	A0A1D6C1K1_WHEAT SubName: Full=Uncharacterized protein {ECO:0000313|EnsemblPlants:TRIAE_CS42_7AS_TGACv1_572428_AA1852090.1};	--	GO:0003677,DNA binding; GO:0003674,molecular_function; GO:0003676,nucleic acid binding; GO:0005488,binding; GO:0097159,organic cyclic compound binding; GO:1901363,heterocyclic compound binding	Myb-like DNA-binding domain
Cluster-685.85150	MYB	1.09	1.63	1.47	0	0	0	23.03	31.26	27.87	0	0	0	7.13464	6.95445e-07	7.89578e-06	up	1573	K09422 transcription factor MYB, plant | (RefSeq) transcription factor MYB124 isoform X1 (A)	R2R3-MYB protein [Triticum carthlicum]	MYB88_ARATH RecName: Full=Transcription factor MYB88 {ECO:0000303|PubMed:9839469}; AltName: Full=Myb-related protein 88 {ECO:0000303|PubMed:9839469}; Short=AtMYB88 {ECO:0000303|PubMed:9839469};	G9DR76_9POAL SubName: Full=R2R3-MYB protein {ECO:0000313|EMBL:AEV91153.1};	Transcription factor, Myb superfamily	GO:0005634,nucleus; GO:0003700,DNA-binding transcription factor activity; GO:0000981,DNA-binding transcription factor activity, RNA polymerase II-specific; GO:0043565,sequence-specific DNA binding; GO:0001135,RNA polymerase II transcription regulator recruiting activity; GO:0044212,transcription regulatory region DNA binding; GO:0009553,embryo sac development; GO:0010052,guard cell differentiatio…	Myb-like DNA-binding domain
Cluster-685.115668	MYB	2.85	2.54	4.39	0	0	0	21	17	29	0	0	0	6.83326	5.50571e-06	5.02382e-05	up	703	K09422 transcription factor MYB, plant | (RefSeq) myb-related protein 330 (A)	PREDICTED: myb-related protein 330 [Oryza sativa Japonica Group]	MYB93_ARATH RecName: Full=Transcription factor MYB93 {ECO:0000303|PubMed:11597504}; AltName: Full=Myb-related protein 93 {ECO:0000303|PubMed:11597504}; Short=AtMYB93 {ECO:0000303|PubMed:11597504};	Q67VZ4_ORYSJ SubName: Full=Os06g0221000 protein {ECO:0000313|EMBL:BAF19088.1}; SubName: Full=Putative MYB family transcription factor {ECO:0000313|EMBL:BAD37675.1};	Transcription factor, Myb superfamily	GO:0005737,cytoplasm; GO:0005634,nucleus; GO:0003700,DNA-binding transcription factor activity; GO:0000981,DNA-binding transcription factor activity, RNA polymerase II-specific; GO:0043565,sequence-specific DNA binding; GO:0001135,RNA polymerase II transcription regulator recruiting activity; GO:0044212,transcription regulatory region DNA binding; GO:0030154,cell differentiation; GO:0071365,cellu…	Myb-like DNA-binding domain
Cluster-685.171791	MYB-related	0.58	0	1.03	0	0	0	25.91	0	41.49	0	0	0	6.81053	0.00693951	0.0275889	up	3073	K08269 serine/threonine-protein kinase ULK2 [EC:2.7.11.1] | (RefSeq) serine/threonine-protein kinase ATG1c isoform X1 (A)	PREDICTED: serine/threonine-protein kinase ATG1c-like isoform X1 [Brachypodium distachyon]	ATG1C_ARATH RecName: Full=Serine/threonine-protein kinase ATG1c {ECO:0000305}; EC=2.7.11.-; AltName: Full=Autophagy-related protein 1c {ECO:0000303|PubMed:12114572}; Short=AtAPG1c {ECO:0000303|PubMed:12114572};	I1H729_BRADI SubName: Full=Uncharacterized protein {ECO:0000313|EnsemblPlants:BRADI1G66950.2};	Serine/threonine-protein kinase involved in autophagy	GO:0005776,autophagosome; GO:0031410,cytoplasmic vesicle; GO:0005524,ATP binding; GO:0004674,protein serine/threonine kinase activity; GO:0006914,autophagy; GO:0015031,protein transport; GO:0000166,nucleotide binding; GO:0003674,molecular_function; GO:0005488,binding; GO:0008144,drug binding; GO:0017076,purine nucleotide binding; GO:0030554,adenyl nucleotide binding; GO:0032553,ribonucleotide bin…	Myb-like DNA-binding domain
Cluster-685.293066	MYB	0.93	0.56	1.08	0	0	0	24.69	13.43	25.78	0	0	0.01	6.75425	1.08059e-05	9.11917e-05	up	1911	K09420 transcriptional activator Myb | (RefSeq) myb-related protein B isoform X1 (A)	PREDICTED: myb-related protein B-like isoform X1 [Brachypodium distachyon]	MB3R4_ARATH RecName: Full=Transcription factor MYB3R-4 {ECO:0000303|PubMed:11597504}; AltName: Full=Myb-related protein 3R-4 {ECO:0000303|PubMed:11597504}; AltName: Full=Protein ENHANCED DEFECTIVE CYTOKINESIS {ECO:0000303|PubMed:25806785};	A0A0A9MNE4_ARUDO SubName: Full=Uncharacterized protein {ECO:0000313|EMBL:JAE99457.1};	Transcription factor, Myb superfamily	GO:0005634,nucleus; GO:0003700,DNA-binding transcription factor activity; GO:0000981,DNA-binding transcription factor activity, RNA polymerase II-specific; GO:0043565,sequence-specific DNA binding; GO:0003713,transcription coactivator activity; GO:0001135,RNA polymerase II transcription regulator recruiting activity; GO:0044212,transcription regulatory region DNA binding; GO:0030154,cell differen…	Myb-like DNA-binding domain
Cluster-685.115107	MYB	0	1.58	1.05	0	0	0	0	34.51	22.61	0	0	0	6.68589	0.0092772	0.0352667	up	1758	K08869 aarF domain-containing kinase | (RefSeq) predicted protein (A)	hypothetical protein PAHAL_E03927 [Panicum hallii]	DIV_ANTMA RecName: Full=Transcription factor DIVARICATA;	A0A0A9H0E8_ARUDO SubName: Full=Uncharacterized protein {ECO:0000313|EMBL:JAE26348.1};	Zuotin and related molecular chaperones (DnaJ superfamily), contains DNA-binding domains	GO:0005634,nucleus; GO:0003677,DNA binding; GO:0048262,determination of dorsal/ventral asymmetry; GO:0009908,flower development; GO:0006355,regulation of transcription, DNA-templated; GO:0006351,transcription, DNA-templated; GO:0003674,molecular_function; GO:0003676,nucleic acid binding; GO:0005488,binding; GO:0097159,organic cyclic compound binding; GO:1901363,heterocyclic compound binding; GO:0…	Myb-like DNA-binding domain
Cluster-685.242910	MYB	1.07	0	1.83	0	0	0	22.72	0	34.72	0	0	0	6.60119	0.0102559	0.0383155	up	1573	K09422 transcription factor MYB, plant | (RefSeq) transcription factor MYB124 isoform X1 (A)	R2R3-MYB protein [Triticum carthlicum]	MY124_ARATH RecName: Full=Transcription factor MYB124 {ECO:0000303|PubMed:11597504}; AltName: Full=Myb-related protein 124 {ECO:0000303|PubMed:11597504}; Short=AtMYB124 {ECO:0000303|PubMed:11597504}; AltName: Full=Protein FOUR LIPS {ECO:0000303|PubMed:11536724};	G9DR76_9POAL SubName: Full=R2R3-MYB protein {ECO:0000313|EMBL:AEV91153.1};	Transcription factor, Myb superfamily	GO:0005634,nucleus; GO:0003700,DNA-binding transcription factor activity; GO:0000981,DNA-binding transcription factor activity, RNA polymerase II-specific; GO:0043565,sequence-specific DNA binding; GO:0001135,RNA polymerase II transcription regulator recruiting activity; GO:0044212,transcription regulatory region DNA binding; GO:0009926,auxin polar transport; GO:0009734,auxin-activated signaling …	Myb-like DNA-binding domain
Cluster-685.105920	MYB-related	0.99	0.63	0.88	0	0	0	22.48	12.96	17.84	0	0	0	6.48071	3.34129e-05	0.0002467	up	1666	K11649 SWI/SNF related-matrix-associated actin-dependent regulator of chromatin subfamily C | (RefSeq) SWI/SNF complex subunit SWI3B (A)	PREDICTED: SWI/SNF complex subunit SWI3B [Oryza sativa Japonica Group]	SWI3B_ARATH RecName: Full=SWI/SNF complex subunit SWI3B; Short=AtSWI3B; AltName: Full=Transcription regulatory protein SWI3B;	A0A0E0G381_ORYNI SubName: Full=Uncharacterized protein {ECO:0000313|EnsemblPlants:ONIVA02G08780.1};	Chromatin remodeling factor subunit and related transcription factors	GO:0005634,nucleus; GO:0016514,SWI/SNF complex; GO:0003677,DNA binding; GO:0006338,chromatin remodeling; GO:0016569,covalent chromatin modification; GO:0007275,multicellular organism development; GO:0006355,regulation of transcription, DNA-templated; GO:0006351,transcription, DNA-templated; GO:0003674,molecular_function; GO:0003676,nucleic acid binding; GO:0005488,binding; GO:0097159,organic cycl…	Myb-like DNA-binding domain
Cluster-685.117407	MYB-related	6.43	11.08	8.93	0	0	0	12	19	15	0	0	0	6.30488	0.000104106	0.000675729	up	356	K09422 transcription factor MYB, plant | (RefSeq) myb-related protein Hv1-like (A)	MYB transcription factor SM152-1 [Triticum aestivum]	MYB93_ARATH RecName: Full=Transcription factor MYB93 {ECO:0000303|PubMed:11597504}; AltName: Full=Myb-related protein 93 {ECO:0000303|PubMed:11597504}; Short=AtMYB93 {ECO:0000303|PubMed:11597504};	W5HUQ1_WHEAT SubName: Full=MYB transcription factor SM152-1 {ECO:0000313|EMBL:ALI88577.1, ECO:0000313|EnsemblPlants:TRIAE_CS42_7BS_TGACv1_593821_AA1954600.1};	Transcription factor, Myb superfamily	GO:0005737,cytoplasm; GO:0005634,nucleus; GO:0003700,DNA-binding transcription factor activity; GO:0000981,DNA-binding transcription factor activity, RNA polymerase II-specific; GO:0043565,sequence-specific DNA binding; GO:0001135,RNA polymerase II transcription regulator recruiting activity; GO:0044212,transcription regulatory region DNA binding; GO:0030154,cell differentiation; GO:0071365,cellu…	Myb-like DNA-binding domain
Cluster-685.170704	MYB	2.17	2.28	0.13	0.22	0	0.01	72.11	68.33	3.87	6.28	0	0.17	4.46636	0.00535406	0.0221282	up	2330	K08869 aarF domain-containing kinase | (RefSeq) predicted protein (A)	PREDICTED: transcription factor DIVARICATA [Oryza sativa Japonica Group]	DIV_ANTMA RecName: Full=Transcription factor DIVARICATA;	A0A0A9H0E8_ARUDO SubName: Full=Uncharacterized protein {ECO:0000313|EMBL:JAE26348.1};	Zuotin and related molecular chaperones (DnaJ superfamily), contains DNA-binding domains	GO:0005634,nucleus; GO:0003677,DNA binding; GO:0048262,determination of dorsal/ventral asymmetry; GO:0009908,flower development; GO:0006355,regulation of transcription, DNA-templated; GO:0006351,transcription, DNA-templated; GO:0003674,molecular_function; GO:0003676,nucleic acid binding; GO:0005488,binding; GO:0097159,organic cyclic compound binding; GO:1901363,heterocyclic compound binding; GO:0…	Myb-like DNA-binding domain
Cluster-685.272806	MYB	3.35	4.17	11.21	1.22	0	0	13.83	15.7	41.58	4.31	0	0	4.08612	0.00439803	0.0186902	up	499	K09422 transcription factor MYB, plant | (RefSeq) transcription factor MYB44 (A)	hypothetical protein OsJ_05678 [Oryza sativa Japonica Group]	MYB73_ARATH RecName: Full=Transcription factor MYB73 {ECO:0000303|PubMed:11597504}; AltName: Full=Myb-related protein 73 {ECO:0000303|PubMed:11597504}; Short=AtMYB73 {ECO:0000303|PubMed:11597504};	A0A0E0CGZ8_9ORYZ SubName: Full=Uncharacterized protein {ECO:0000313|EnsemblPlants:OMERI02G07700.1};	Transcription factor, Myb superfamily	GO:0005634,nucleus; GO:0003700,DNA-binding transcription factor activity; GO:0000981,DNA-binding transcription factor activity, RNA polymerase II-specific; GO:0043565,sequence-specific DNA binding; GO:0001135,RNA polymerase II transcription regulator recruiting activity; GO:0044212,transcription regulatory region DNA binding; GO:0030154,cell differentiation; GO:0019760,glucosinolate metabolic pro…	Myb-like DNA-binding domain
Cluster-685.217127	MYB	4.06	4.63	2.65	0.5	0.5	0.15	29	30	17	3	3	1	3.34172	0.000146013	0.000914539	up	689	K09422 transcription factor MYB, plant | (RefSeq) transcription factor MYB44-like isoform X2 (A)	transcription factor MYB44-like [Aegilops tauschii subsp. tauschii]	MYB77_ARATH RecName: Full=Transcription factor MYB77 {ECO:0000303|PubMed:11597504}; AltName: Full=Myb-related protein 77 {ECO:0000303|PubMed:11597504}; Short=AtMYB77 {ECO:0000303|PubMed:11597504}; AltName: Full=Myb-related protein R2 {ECO:0000303|PubMed:9678577}; Short=AtMYBR2 {ECO:0000303|PubMed:9678577};	M8BE66_AEGTA SubName: Full=Uncharacterized protein {ECO:0000313|EMBL:EMT05058.1, ECO:0000313|EnsemblPlants:EMT05058};	Transcription factor, Myb superfamily	GO:0005634,nucleus; GO:0003700,DNA-binding transcription factor activity; GO:0000981,DNA-binding transcription factor activity, RNA polymerase II-specific; GO:0043565,sequence-specific DNA binding; GO:0001135,RNA polymerase II transcription regulator recruiting activity; GO:0044212,transcription regulatory region DNA binding; GO:0030154,cell differentiation; GO:0048527,lateral root development; G…	Myb-like DNA-binding domain
Cluster-685.175834	MYB-related	11.31	6.48	8.19	4.01	3.49	2.1	100	52	65	30	26	17	1.45618	0.00144005	0.00704926	up	796	K09522 DnaJ homolog subfamily C member 2 | (RefSeq) dnaJ homolog subfamily C member 2-like (A)	MYB-related protein [Aegilops speltoides]	MAMYB_ARATH RecName: Full=Transcription factor MAMYB {ECO:0000305}; AltName: Full=Membrane-anchored MYB {ECO:0000303|PubMed:21477080};	A0A1D6BPU0_WHEAT SubName: Full=Uncharacterized protein {ECO:0000313|EnsemblPlants:TRIAE_CS42_7AL_TGACv1_558149_AA1790600.1};	Zuotin and related molecular chaperones (DnaJ superfamily), contains DNA-binding domains	GO:0005783,endoplasmic reticulum; GO:0005789,endoplasmic reticulum membrane; GO:0016021,integral component of membrane; GO:0005634,nucleus; GO:0005886,plasma membrane; GO:0003677,DNA binding; GO:0006355,regulation of transcription, DNA-templated; GO:0048767,root hair elongation; GO:0006351,transcription, DNA-templated; GO:0003674,molecular_function; GO:0003676,nucleic acid binding; GO:0005488,bin…	Myb-like DNA-binding domain
Cluster-685.229951	MYB	20.5	23.34	25.76	8.75	9.09	10.26	46	48	52	17	17	21.53	1.29646	0.00226177	0.0104659	up	380	K09422 transcription factor MYB, plant | (RefSeq) transcription factor MYB61-like (A)	hypothetical protein SETIT_029872mg [Setaria italica]	MYB86_ARATH RecName: Full=Transcription factor MYB86; AltName: Full=Myb homolog 4; Short=AtMyb4; AltName: Full=Myb-related protein 86; Short=AtMYB86;	A0A0A9GL10_ARUDO SubName: Full=Uncharacterized protein {ECO:0000313|EMBL:JAE21378.1};	Transcription factor, Myb superfamily	GO:0005634,nucleus; GO:0000981,DNA-binding transcription factor activity, RNA polymerase II-specific; GO:0043565,sequence-specific DNA binding; GO:0001135,RNA polymerase II transcription regulator recruiting activity; GO:0044212,transcription regulatory region DNA binding; GO:0030154,cell differentiation; GO:0006357,regulation of transcription by RNA polymerase II; GO:0006351,transcription, DNA-t…	--
Cluster-685.179574	MYB-related	29.41	21.58	27.62	10.81	13.71	11.39	449.97	298.96	379.13	139.6	177.37	159.25	1.14254	3.25991e-08	4.98515e-07	up	1203	K09422 transcription factor MYB, plant | (RefSeq) myb-related protein Hv33 (A)	myb-related protein Hv33 [Setaria italica]	MYB3_HORVU RecName: Full=Myb-related protein Hv33;	K3XJZ7_SETIT SubName: Full=Uncharacterized protein {ECO:0000313|EMBL:KQL05460.1, ECO:0000313|EnsemblPlants:Si002220m};	Transcription factor, Myb superfamily	GO:0005634,nucleus; GO:0003677,DNA binding; GO:0006355,regulation of transcription, DNA-templated; GO:0006351,transcription, DNA-templated; GO:0003674,molecular_function; GO:0003676,nucleic acid binding; GO:0005488,binding; GO:0097159,organic cyclic compound binding; GO:1901363,heterocyclic compound binding; GO:0008152,metabolic process; GO:0006139,nucleobase-containing compound metabolic process…	Myb-like DNA-binding domain
Cluster-685.182773	MYB	6.38	9.27	8.39	4.97	3.27	2.99	134.85	177.31	158.98	88.45	58.47	57.75	1.12346	0.000692841	0.00370154	up	1570	K09422 transcription factor MYB, plant | (RefSeq) transcription factor MYB124 isoform X1 (A)	R2R3-MYB protein [Triticum carthlicum]	MY124_ARATH RecName: Full=Transcription factor MYB124 {ECO:0000303|PubMed:11597504}; AltName: Full=Myb-related protein 124 {ECO:0000303|PubMed:11597504}; Short=AtMYB124 {ECO:0000303|PubMed:11597504}; AltName: Full=Protein FOUR LIPS {ECO:0000303|PubMed:11536724};	A0A287HIA0_HORVV SubName: Full=Uncharacterized protein {ECO:0000313|EnsemblPlants:HORVU2Hr1G028840.25};	Transcription factor, Myb superfamily	GO:0005634,nucleus; GO:0003700,DNA-binding transcription factor activity; GO:0000981,DNA-binding transcription factor activity, RNA polymerase II-specific; GO:0043565,sequence-specific DNA binding; GO:0001135,RNA polymerase II transcription regulator recruiting activity; GO:0044212,transcription regulatory region DNA binding; GO:0009926,auxin polar transport; GO:0009734,auxin-activated signaling …	Myb-like DNA-binding domain
Cluster-685.146907	MYB	94.77	105.9	107.22	50.42	47.63	45.4	1183.92	1198.54	1201.72	532.02	502.68	518.72	1.11646	2.58218e-23	5.91606e-21	up	1026	K09422 transcription factor MYB, plant | (RefSeq) transcription factor MYB61 isoform X1 (A)	hypothetical protein PAHAL_C01292 [Panicum hallii]	MYB61_ARATH RecName: Full=Transcription factor MYB61 {ECO:0000305}; AltName: Full=Myb-related protein 61 {ECO:0000305}; Short=AtMYB61 {ECO:0000303|PubMed:16005292};	I1HM41_BRADI SubName: Full=Uncharacterized protein {ECO:0000313|EMBL:KQK07636.1, ECO:0000313|EnsemblPlants:BRADI2G36730.1};	Transcription factor, Myb superfamily	GO:0005634,nucleus; GO:0003700,DNA-binding transcription factor activity; GO:0000981,DNA-binding transcription factor activity, RNA polymerase II-specific; GO:0043565,sequence-specific DNA binding; GO:0001135,RNA polymerase II transcription regulator recruiting activity; GO:0044212,transcription regulatory region DNA binding; GO:0030154,cell differentiation; GO:0010087,phloem or xylem histogenesi…	Myb-like DNA-binding domain
Cluster-685.164720	MYB-related	2.08	2.04	2.07	1.27	1.01	0.78	54.33	48.21	48.59	28.02	22.3	18.57	1.03384	0.0113794	0.0418005	up	1886	K11111 telomeric repeat-binding factor 2 | (RefSeq) uncharacterized protein LOC100830298 isoform X1 (A)	PREDICTED: uncharacterized protein LOC100830298 [Brachypodium distachyon]	TRP3_ARATH RecName: Full=Telomere repeat-binding protein 3; AltName: Full=Protein TRF-LIKE 9; AltName: Full=Telomeric DNA-binding protein 2; Short=AtTBP2;	A0A0Q3H8R5_BRADI SubName: Full=Uncharacterized protein {ECO:0000313|EMBL:KQK19311.1};	--	GO:0000783,nuclear telomere cap complex; GO:0008301,DNA binding, bending; GO:0003691,double-stranded telomeric DNA binding; GO:0042162,telomeric DNA binding; GO:0006355,regulation of transcription, DNA-templated; GO:0009737,response to abscisic acid; GO:0031627,telomeric loop formation; GO:0006351,transcription, DNA-templated; GO:0003674,molecular_function; GO:0003676,nucleic acid binding; GO:000…	Myb-like DNA-binding domain
Cluster-685.103083	bHLH	0	0	0	0	1.06	1.41	0	0	0	0	47	66.96	-7.76961	0.0009199	0.00475828	down	3525	K12126 phytochrome-interacting factor 3 | (RefSeq) transcription factor APG isoform X1 (A)	hypothetical protein PAHAL_E03259 [Panicum hallii]	APG_ORYSJ RecName: Full=Transcription factor APG; AltName: Full=Basic helix-loop-helix protein 106; Short=OsbHLH106; AltName: Full=Protein ANTAGONIST OF PGL1; AltName: Full=bHLH transcription factor bHLH106;	A0A1E5VW10_9POAL SubName: Full=Transcription factor APG {ECO:0000313|EMBL:OEL29252.1}; Flags: Fragment;	--	GO:0005634,nucleus; GO:0046983,protein dimerization activity; GO:0009742,brassinosteroid mediated signaling pathway; GO:0080113,regulation of seed growth; GO:0006355,regulation of transcription, DNA-templated; GO:0006351,transcription, DNA-templated; GO:0005515,protein binding; GO:0003674,molecular_function; GO:0005488,binding; GO:0007165,signal transduction; GO:0007154,cell communication; GO:000…	Helix-loop-helix DNA-binding domain
Cluster-685.105979	bHLH	0.9	0	0	4.28	4.11	4.9	12.87	0	0	51.38	49.44	63.69	-3.84226	0.00454191	0.0192132	down	1135	K11253 histone H3 | (RefSeq) uncharacterized protein LOC18096237 (A)	PREDICTED: transcription factor bHLH77 isoform X2 [Oryza sativa Japonica Group]	BH062_ARATH RecName: Full=Transcription factor bHLH62; AltName: Full=Basic helix-loop-helix protein 62; Short=AtbHLH62; Short=bHLH 62; AltName: Full=Transcription factor EN 85; AltName: Full=bHLH transcription factor bHLH062;	Q5N802_ORYSJ SubName: Full=BHLH transcription factor {ECO:0000313|EMBL:ADX60276.1}; SubName: Full=Os01g0915600 protein {ECO:0000313|EMBL:BAF07102.1}; SubName: Full=Putative bHLH transcription factor {ECO:0000313|EMBL:BAD82399.1}; SubName: Full=cDNA clone:J033022O19, full insert sequence {ECO:0000313|EMBL:BAG94896.1};	--	GO:0005634,nucleus; GO:0003677,DNA binding; GO:0003700,DNA-binding transcription factor activity; GO:0046983,protein dimerization activity; GO:0006355,regulation of transcription, DNA-templated; GO:0006351,transcription, DNA-templated; GO:0003674,molecular_function; GO:0003676,nucleic acid binding; GO:0005488,binding; GO:0097159,organic cyclic compound binding; GO:1901363,heterocyclic compound bi…	--
Cluster-685.114665	bHLH	1.14	2.09	0.67	17.33	7.38	7.98	42.11	69.84	22.32	540.01	231.36	269.27	-3.03876	7.38142e-09	1.30279e-07	down	2572	K18342 OTU domain-containing protein 6 [EC:3.4.19.12] | (RefSeq) OTU domain-containing protein At3g57810-like isoform X1 (A)	Transcription factor bHLH128 [Dichanthelium oligosanthes]	BH128_ARATH RecName: Full=Transcription factor bHLH128; AltName: Full=Basic helix-loop-helix protein 128; Short=AtbHLH128; Short=bHLH 128; AltName: Full=Transcription factor EN 74; AltName: Full=bHLH transcription factor bHLH128;	A0A1E5VJP7_9POAL SubName: Full=Transcription factor bHLH128 {ECO:0000313|EMBL:OEL25348.1};	--	GO:0005829,cytosol; GO:0005634,nucleus; GO:0001046,core promoter sequence-specific DNA binding; GO:0003700,DNA-binding transcription factor activity; GO:0046983,protein dimerization activity; GO:0044212,transcription regulatory region DNA binding; GO:0001228,DNA-binding transcription activator activity, RNA polymerase II-specific; GO:0010119,regulation of stomatal movement; GO:0006355,regulation …	Helix-loop-helix DNA-binding domain
Cluster-685.122686	bHLH	3.03	2.9	1.82	7.51	9.71	7.09	40	34.6	21.5	83.67	108.23	85.57	-1.61945	1.54015e-05	0.000124947	down	1070	--	hypothetical protein BAE44_0015339 [Dichanthelium oligosanthes]	BH148_ORYSJ RecName: Full=Transcription factor BHLH148 {ECO:0000305}; AltName: Full=Basic helix-loop-helix protein 148 {ECO:0000303|PubMed:20472752}; Short=OsbHLH148 {ECO:0000303|PubMed:20472752}; AltName: Full=bHLH transcription factor bHLH148 {ECO:0000305};	A0A1E5VF49_9POAL SubName: Full=Uncharacterized protein {ECO:0000313|EMBL:OEL23644.1};	--	GO:0005634,nucleus; GO:0003677,DNA binding; GO:0046983,protein dimerization activity; GO:0006355,regulation of transcription, DNA-templated; GO:0009414,response to water deprivation; GO:0006351,transcription, DNA-templated; GO:0003674,molecular_function; GO:0003676,nucleic acid binding; GO:0005488,binding; GO:0097159,organic cyclic compound binding; GO:1901363,heterocyclic compound binding; GO:00…	Helix-loop-helix DNA-binding domain
Cluster-685.158914	bHLH	0	0	0.54	4.24	8.41	7.13	0	0	15.66	116.2	231.74	211.75	-5.18678	0.0089608	0.034244	down	2290	K12126 phytochrome-interacting factor 3 | (RefSeq) transcription factor PIF3 (A)	PREDICTED: transcription factor SPATULA-like isoform X1 [Oryza brachyantha]	BH082_ARATH RecName: Full=Transcription factor bHLH82; AltName: Full=Basic helix-loop-helix protein 82; Short=AtbHLH82; Short=bHLH 82; AltName: Full=Transcription factor EN 96; AltName: Full=bHLH transcription factor bHLH082;	A0A0A9D175_ARUDO SubName: Full=Uncharacterized protein {ECO:0000313|EMBL:JAD79390.1};	--	GO:0005634,nucleus; GO:0001046,core promoter sequence-specific DNA binding; GO:0003700,DNA-binding transcription factor activity; GO:0046983,protein dimerization activity; GO:0001228,DNA-binding transcription activator activity, RNA polymerase II-specific; GO:0006355,regulation of transcription, DNA-templated; GO:0080147,root hair cell development; GO:0006366,transcription by RNA polymerase II; G…	Helix-loop-helix DNA-binding domain
Cluster-685.174315	bHLH	0	0	0.01	9.13	12.17	10.33	0	0	0.1	142.99	191.1	175.1	-9.94132	5.06561e-16	3.89317e-14	down	1409	K12126 phytochrome-interacting factor 3 | (RefSeq) LOW QUALITY PROTEIN: transcription factor PIF3-like (A)	transcription factor UNE10 isoform X2 [Sorghum bicolor]	UNE10_ARATH RecName: Full=Transcription factor UNE10; AltName: Full=Basic helix-loop-helix protein 16; Short=AtbHLH16; Short=bHLH 16; AltName: Full=Protein UNFERTILIZED EMBRYO SAC 10; AltName: Full=Transcription factor EN 108; AltName: Full=bHLH transcription factor bHLH016;	A0A1Z5S8A5_SORBI SubName: Full=Uncharacterized protein {ECO:0000313|EMBL:OQU92152.1};	--	GO:0005634,nucleus; GO:0009506,plasmodesma; GO:0003677,DNA binding; GO:0003700,DNA-binding transcription factor activity; GO:0046983,protein dimerization activity; GO:0009567,double fertilization forming a zygote and endosperm; GO:0006355,regulation of transcription, DNA-templated; GO:0006351,transcription, DNA-templated; GO:0003674,molecular_function; GO:0003676,nucleic acid binding; GO:0005488,…	Helix-loop-helix DNA-binding domain
Cluster-685.178025	bHLH	0	0	0	1.62	2.37	2.06	0	0	0	44.45	65.21	61.22	-8.35849	1.6351e-10	4.08411e-09	down	2288	K13422 transcription factor MYC2 | (RefSeq) transcription factor MYC4-like isoform X1 (A)	transcription factor bHLH35-like [Aegilops tauschii subsp. tauschii]	BH035_ARATH RecName: Full=Transcription factor bHLH35; AltName: Full=Basic helix-loop-helix protein 35; Short=AtbHLH35; Short=bHLH 35; AltName: Full=Transcription factor EN 41; AltName: Full=bHLH transcription factor bHLH035;	A0A1D5TVN0_WHEAT SubName: Full=Uncharacterized protein {ECO:0000313|EnsemblPlants:TRIAE_CS42_2BL_TGACv1_129640_AA0391310.4};	--	GO:0005634,nucleus; GO:0003677,DNA binding; GO:0046983,protein dimerization activity; GO:0006355,regulation of transcription, DNA-templated; GO:0006351,transcription, DNA-templated; GO:0003674,molecular_function; GO:0003676,nucleic acid binding; GO:0005488,binding; GO:0097159,organic cyclic compound binding; GO:1901363,heterocyclic compound binding; GO:0005515,protein binding; GO:0008152,metaboli…	Helix-loop-helix DNA-binding domain
Cluster-685.183354	bHLH	0	0	0	12.44	11.74	8.89	0	0	0	152.66	144.31	118.18	-9.64953	5.63195e-15	3.45015e-13	down	1155	K18878 BHLH transcription factor Upa20 | (RefSeq) Upa20; transcription factor bHLH137-like (A)	transcription factor BHLH089 [Setaria italica]	BH062_ARATH RecName: Full=Transcription factor bHLH62; AltName: Full=Basic helix-loop-helix protein 62; Short=AtbHLH62; Short=bHLH 62; AltName: Full=Transcription factor EN 85; AltName: Full=bHLH transcription factor bHLH062;	A0A0E0E8L0_9ORYZ SubName: Full=Uncharacterized protein {ECO:0000313|EnsemblPlants:OMERI07G04600.1};	--	GO:0005634,nucleus; GO:0003677,DNA binding; GO:0003700,DNA-binding transcription factor activity; GO:0046983,protein dimerization activity; GO:0006355,regulation of transcription, DNA-templated; GO:0006351,transcription, DNA-templated; GO:0003674,molecular_function; GO:0003676,nucleic acid binding; GO:0005488,binding; GO:0097159,organic cyclic compound binding; GO:1901363,heterocyclic compound bi…	Helix-loop-helix DNA-binding domain
Cluster-685.194674	bHLH	14.84	14	12.13	32.21	27.18	25.38	325.66	278.17	238.76	595.77	504.61	508.42	-1.03049	8.7429e-10	1.86409e-08	down	1622	--	PREDICTED: transcription factor ILR3 [Brachypodium distachyon]	ILR3_ARATH RecName: Full=Transcription factor ILR3; AltName: Full=Basic helix-loop-helix protein 105; Short=AtbHLH105; Short=bHLH 105; AltName: Full=Protein IAA-LEUCINE RESISTANT 3; AltName: Full=Transcription factor EN 133; AltName: Full=bHLH transcription factor bHLH105;	I1HIU6_BRADI SubName: Full=Uncharacterized protein {ECO:0000313|EMBL:KQK05947.1, ECO:0000313|EnsemblPlants:BRADI2G23520.1};	--	GO:0005634,nucleus; GO:0003700,DNA-binding transcription factor activity; GO:0046983,protein dimerization activity; GO:0043565,sequence-specific DNA binding; GO:0019760,glucosinolate metabolic process; GO:0006355,regulation of transcription, DNA-templated; GO:0006351,transcription, DNA-templated; GO:0140110,transcription regulator activity; GO:0003674,molecular_function; GO:0005515,protein bindin…	Helix-loop-helix DNA-binding domain
Cluster-685.199934	bHLH	1.05	1.21	1.89	5.32	4.39	4.21	9.86	10.35	15.92	42.31	34.82	36.25	-1.73851	0.000861007	0.00448935	down	831	K16189 phytochrome-interacting factor 4 | (RefSeq) transcription factor PIF4 isoform X1 (A)	Transcription factor SPATULA [Zea mays]	SPT_ARATH RecName: Full=Transcription factor SPATULA; AltName: Full=Basic helix-loop-helix protein 24; Short=AtbHLH24; Short=bHLH 24; AltName: Full=Transcription factor EN 99; AltName: Full=bHLH transcription factor bHLH024;	A0A1D6HNP8_MAIZE SubName: Full=Transcription factor SPATULA {ECO:0000313|EMBL:AQK75917.1};	--	GO:0005634,nucleus; GO:0003677,DNA binding; GO:0003700,DNA-binding transcription factor activity; GO:0046983,protein dimerization activity; GO:0048440,carpel development; GO:0007623,circadian rhythm; GO:0010154,fruit development; GO:0010187,negative regulation of seed germination; GO:0009409,response to cold; GO:0010114,response to red light; GO:0006351,transcription, DNA-templated; GO:0003674,mo…	--
Cluster-685.200596	bHLH	2.61	3.8	3.04	9.72	18.49	12.27	85.07	111.98	89.05	266.88	510.52	364.99	-2.08415	2.34838e-10	5.67276e-09	down	2294	--	hypothetical protein OsI_13451 [Oryza sativa Indica Group]	BH148_ORYSJ RecName: Full=Transcription factor BHLH148 {ECO:0000305}; AltName: Full=Basic helix-loop-helix protein 148 {ECO:0000303|PubMed:20472752}; Short=OsbHLH148 {ECO:0000303|PubMed:20472752}; AltName: Full=bHLH transcription factor bHLH148 {ECO:0000305};	A0A0D9VYT4_9ORYZ SubName: Full=Uncharacterized protein {ECO:0000313|EnsemblPlants:LPERR03G28140.1};	--	GO:0005634,nucleus; GO:0003677,DNA binding; GO:0046983,protein dimerization activity; GO:0006355,regulation of transcription, DNA-templated; GO:0009414,response to water deprivation; GO:0006351,transcription, DNA-templated; GO:0003674,molecular_function; GO:0003676,nucleic acid binding; GO:0005488,binding; GO:0097159,organic cyclic compound binding; GO:1901363,heterocyclic compound binding; GO:00…	Helix-loop-helix DNA-binding domain
Cluster-685.205351	bHLH	0	0	0	1.55	1.62	1.88	0	0	0	28.81	30.33	37.92	-7.5465	4.26668e-08	6.35764e-07	down	1633	K16189 phytochrome-interacting factor 4 | (RefSeq) transcription factor PIF1 isoform X1 (A)	hypothetical protein PAHAL_I02469 [Panicum hallii]	PIF1_ARATH RecName: Full=Transcription factor PIF1; AltName: Full=Basic helix-loop-helix protein 15; Short=AtbHLH15; Short=bHLH 15; AltName: Full=Protein PHY-INTERACTING FACTOR 1; AltName: Full=Protein PHYTOCHROME INTERACTING FACTOR 3-LIKE 5; AltName: Full=Transcription factor EN 101; AltName: Full=bHLH transcription factor bHLH015;	A0A1E5UPY5_9POAL SubName: Full=Transcription factor PIF1 {ECO:0000313|EMBL:OEL14962.1}; Flags: Fragment;	--	GO:0005634,nucleus; GO:0003677,DNA binding; GO:0003700,DNA-binding transcription factor activity; GO:0042802,identical protein binding; GO:0010313,phytochrome binding; GO:0046983,protein dimerization activity; GO:0015995,chlorophyll biosynthetic process; GO:0009740,gibberellic acid mediated signaling pathway; GO:0006783,heme biosynthetic process; GO:0009959,negative gravitropism; GO:0010100,negat…	Helix-loop-helix DNA-binding domain
Cluster-685.218884	bHLH	17.02	57.7	44.62	111.15	148.11	55.56	277.13	850.75	651.89	1527.04	2039.06	826.58	-1.37047	0.00353319	0.0154526	down	1265	K13422 transcription factor MYC2 | (RefSeq) transcription factor MYC3-like isoform X1 (A)	transcription factor bHLH35-like [Aegilops tauschii subsp. tauschii]	BH035_ARATH RecName: Full=Transcription factor bHLH35; AltName: Full=Basic helix-loop-helix protein 35; Short=AtbHLH35; Short=bHLH 35; AltName: Full=Transcription factor EN 41; AltName: Full=bHLH transcription factor bHLH035;	A0A287I9B4_HORVV SubName: Full=Uncharacterized protein {ECO:0000313|EnsemblPlants:HORVU2Hr1G066100.7};	--	GO:0005634,nucleus; GO:0003677,DNA binding; GO:0046983,protein dimerization activity; GO:0006355,regulation of transcription, DNA-templated; GO:0006351,transcription, DNA-templated; GO:0003674,molecular_function; GO:0003676,nucleic acid binding; GO:0005488,binding; GO:0097159,organic cyclic compound binding; GO:1901363,heterocyclic compound binding; GO:0005515,protein binding; GO:0008152,metaboli…	Helix-loop-helix DNA-binding domain
Cluster-685.225086	bHLH	0.09	0.8	0.75	2.72	7.08	1.28	2.91	23.71	21.92	74.61	195.38	38.09	-2.71504	0.00251367	0.011477	down	2292	K13422 transcription factor MYC2 | (RefSeq) transcription factor MYC4-like isoform X1 (A)	bHLH27 [Triticum aestivum]	BH035_ARATH RecName: Full=Transcription factor bHLH35; AltName: Full=Basic helix-loop-helix protein 35; Short=AtbHLH35; Short=bHLH 35; AltName: Full=Transcription factor EN 41; AltName: Full=bHLH transcription factor bHLH035;	A0A1D5TVN0_WHEAT SubName: Full=Uncharacterized protein {ECO:0000313|EnsemblPlants:TRIAE_CS42_2BL_TGACv1_129640_AA0391310.4};	--	GO:0005634,nucleus; GO:0003677,DNA binding; GO:0046983,protein dimerization activity; GO:0006355,regulation of transcription, DNA-templated; GO:0006351,transcription, DNA-templated; GO:0003674,molecular_function; GO:0003676,nucleic acid binding; GO:0005488,binding; GO:0097159,organic cyclic compound binding; GO:1901363,heterocyclic compound binding; GO:0005515,protein binding; GO:0008152,metaboli…	Helix-loop-helix DNA-binding domain
Cluster-685.228081	bHLH	0.8	0.47	0.73	2.06	2.69	2.69	29.24	15.46	24.02	63.28	83.28	89.75	-1.89721	3.21774e-06	3.11648e-05	down	2543	K16189 phytochrome-interacting factor 4 | (RefSeq) transcription factor PIF1 isoform X1 (A)	hypothetical protein PAHAL_I02469 [Panicum hallii]	BH119_ARATH RecName: Full=Transcription factor bHLH119; AltName: Full=Basic helix-loop-helix protein 119; Short=AtbHLH119; Short=bHLH 119; AltName: Full=Transcription factor EN 104; AltName: Full=bHLH transcription factor bHLH119;	K4A8A4_SETIT SubName: Full=Uncharacterized protein {ECO:0000313|EMBL:KQK87991.1, ECO:0000313|EnsemblPlants:Si035110m};	--	GO:0005634,nucleus; GO:0003677,DNA binding; GO:0046983,protein dimerization activity; GO:0006355,regulation of transcription, DNA-templated; GO:0006351,transcription, DNA-templated; GO:0003674,molecular_function; GO:0003676,nucleic acid binding; GO:0005488,binding; GO:0097159,organic cyclic compound binding; GO:1901363,heterocyclic compound binding; GO:0005515,protein binding; GO:0008152,metaboli…	Helix-loop-helix DNA-binding domain
Cluster-685.232691	bHLH	0.33	0.17	0.12	0.47	2.42	1.61	13.02	6.25	4.42	15.99	82.14	58.81	-2.89099	0.000488281	0.00270453	down	2762	K16189 phytochrome-interacting factor 4 | (RefSeq) transcription factor PIF1 isoform X1 (A)	hypothetical protein PAHAL_I02469 [Panicum hallii]	BH119_ARATH RecName: Full=Transcription factor bHLH119; AltName: Full=Basic helix-loop-helix protein 119; Short=AtbHLH119; Short=bHLH 119; AltName: Full=Transcription factor EN 104; AltName: Full=bHLH transcription factor bHLH119;	K4A8A4_SETIT SubName: Full=Uncharacterized protein {ECO:0000313|EMBL:KQK87991.1, ECO:0000313|EnsemblPlants:Si035110m};	--	GO:0005634,nucleus; GO:0003677,DNA binding; GO:0046983,protein dimerization activity; GO:0006355,regulation of transcription, DNA-templated; GO:0006351,transcription, DNA-templated; GO:0003674,molecular_function; GO:0003676,nucleic acid binding; GO:0005488,binding; GO:0097159,organic cyclic compound binding; GO:1901363,heterocyclic compound binding; GO:0005515,protein binding; GO:0008152,metaboli…	Helix-loop-helix DNA-binding domain
Cluster-685.310482	bHLH	0	0	0	1.58	0.99	0.54	0	0	0	35	22	13	-7.08668	4.67715e-06	4.34761e-05	down	1891	--	transcription factor bHLH18-like [Aegilops tauschii subsp. tauschii]	BH025_ARATH RecName: Full=Transcription factor bHLH25; AltName: Full=Basic helix-loop-helix protein 25; Short=AtbHLH25; Short=bHLH 25; AltName: Full=Transcription factor EN 29; AltName: Full=bHLH transcription factor bHLH025;	A0A1D5Y920_WHEAT SubName: Full=Uncharacterized protein {ECO:0000313|EnsemblPlants:TRIAE_CS42_4DS_TGACv1_362140_AA1177090.1};	--	GO:0005634,nucleus; GO:0003677,DNA binding; GO:0003700,DNA-binding transcription factor activity; GO:0046983,protein dimerization activity; GO:0006355,regulation of transcription, DNA-templated; GO:0006351,transcription, DNA-templated; GO:0003674,molecular_function; GO:0003676,nucleic acid binding; GO:0005488,binding; GO:0097159,organic cyclic compound binding; GO:1901363,heterocyclic compound bi…	Helix-loop-helix DNA-binding domain
Cluster-685.76868	bHLH	1.13	0	0.47	0	0	0	46.87	0	17.49	0	0	0	6.69241	0.00926458	0.0352353	up	2856	K18878 BHLH transcription factor Upa20 | (RefSeq) Upa20; transcription factor bHLH137-like (A)	PREDICTED: transcription factor bHLH49 [Oryza brachyantha]	BH076_ARATH RecName: Full=Transcription factor bHLH76; AltName: Full=Basic helix-loop-helix protein 76; Short=AtbHLH76; Short=bHLH 76; AltName: Full=Protein CRYPTOCHROME INTERACTING BASIC-HELIX-LOOP-HELIX 5; AltName: Full=Transcription factor EN 83; AltName: Full=bHLH transcription factor bHLH076;	J3MYF4_ORYBR SubName: Full=Uncharacterized protein {ECO:0000313|EnsemblPlants:OB09G20330.1};	--	GO:0005634,nucleus; GO:0003677,DNA binding; GO:0003700,DNA-binding transcription factor activity; GO:0046983,protein dimerization activity; GO:0009911,positive regulation of flower development; GO:0040008,regulation of growth; GO:0006355,regulation of transcription, DNA-templated; GO:0009637,response to blue light; GO:0006351,transcription, DNA-templated; GO:0003674,molecular_function; GO:0003676…	Helix-loop-helix DNA-binding domain
Cluster-685.163830	bHLH	0.42	2.03	1.34	0.14	0.05	0.04	13.45	58.49	38.26	3.89	1.23	1.18	4.12819	0.000110557	0.000712489	up	2251	K16189 phytochrome-interacting factor 4 | (RefSeq) transcription factor PIF1 isoform X1 (A)	hypothetical protein PAHAL_I02469 [Panicum hallii]	BH119_ARATH RecName: Full=Transcription factor bHLH119; AltName: Full=Basic helix-loop-helix protein 119; Short=AtbHLH119; Short=bHLH 119; AltName: Full=Transcription factor EN 104; AltName: Full=bHLH transcription factor bHLH119;	K4A8A4_SETIT SubName: Full=Uncharacterized protein {ECO:0000313|EMBL:KQK87991.1, ECO:0000313|EnsemblPlants:Si035110m};	--	GO:0005634,nucleus; GO:0003677,DNA binding; GO:0046983,protein dimerization activity; GO:0006355,regulation of transcription, DNA-templated; GO:0006351,transcription, DNA-templated; GO:0003674,molecular_function; GO:0003676,nucleic acid binding; GO:0005488,binding; GO:0097159,organic cyclic compound binding; GO:1901363,heterocyclic compound binding; GO:0005515,protein binding; GO:0008152,metaboli…	Helix-loop-helix DNA-binding domain
Cluster-685.171885	bHLH	3.38	3.38	3.73	0.5	0.71	0.85	90.95	82.21	89.86	11.39	16.2	20.96	2.36463	4.85507e-09	8.86444e-08	up	1933	--	PREDICTED: transcription factor ILR3 [Brachypodium distachyon]	ILR3_ARATH RecName: Full=Transcription factor ILR3; AltName: Full=Basic helix-loop-helix protein 105; Short=AtbHLH105; Short=bHLH 105; AltName: Full=Protein IAA-LEUCINE RESISTANT 3; AltName: Full=Transcription factor EN 133; AltName: Full=bHLH transcription factor bHLH105;	I1GTQ2_BRADI SubName: Full=Uncharacterized protein {ECO:0000313|EMBL:KQK15877.1, ECO:0000313|EnsemblPlants:BRADI1G25470.1};	--	GO:0005634,nucleus; GO:0003700,DNA-binding transcription factor activity; GO:0046983,protein dimerization activity; GO:0043565,sequence-specific DNA binding; GO:0019760,glucosinolate metabolic process; GO:0006355,regulation of transcription, DNA-templated; GO:0006351,transcription, DNA-templated; GO:0140110,transcription regulator activity; GO:0003674,molecular_function; GO:0005515,protein bindin…	Helix-loop-helix DNA-binding domain
Cluster-685.142422	bHLH	5.32	6.95	3.42	1.87	0.88	0.55	102.84	121.54	59.34	30.38	14.33	9.76	2.29934	8.90965e-05	0.000589359	up	1456	K12126 phytochrome-interacting factor 3 | (RefSeq) LOW QUALITY PROTEIN: transcription factor PIF3-like (A)	transcription factor UNE10 isoform X2 [Sorghum bicolor]	UNE10_ARATH RecName: Full=Transcription factor UNE10; AltName: Full=Basic helix-loop-helix protein 16; Short=AtbHLH16; Short=bHLH 16; AltName: Full=Protein UNFERTILIZED EMBRYO SAC 10; AltName: Full=Transcription factor EN 108; AltName: Full=bHLH transcription factor bHLH016;	A0A1Z5S8A5_SORBI SubName: Full=Uncharacterized protein {ECO:0000313|EMBL:OQU92152.1};	--	GO:0005634,nucleus; GO:0009506,plasmodesma; GO:0003677,DNA binding; GO:0003700,DNA-binding transcription factor activity; GO:0046983,protein dimerization activity; GO:0009567,double fertilization forming a zygote and endosperm; GO:0006355,regulation of transcription, DNA-templated; GO:0006351,transcription, DNA-templated; GO:0003674,molecular_function; GO:0003676,nucleic acid binding; GO:0005488,…	Helix-loop-helix DNA-binding domain
Cluster-685.104015	bHLH	2.46	1.78	2.51	0.52	0.34	1.2	70.45	46.12	64.52	12.61	8.29	31.46	1.71211	0.00486715	0.0203888	up	2043	K13422 transcription factor MYC2 | (RefSeq) transcription factor MYC2-like (A)	hypothetical protein BRADI_1g54111v3 [Brachypodium distachyon]	BHLHW_PEA RecName: Full=Basic helix-loop-helix protein A;	A0A1E5VN50_9POAL SubName: Full=Basic helix-loop-helix protein A {ECO:0000313|EMBL:OEL26559.1};	--	GO:0005634,nucleus; GO:0046983,protein dimerization activity; GO:0009813,flavonoid biosynthetic process; GO:0006355,regulation of transcription, DNA-templated; GO:0006351,transcription, DNA-templated; GO:0005515,protein binding; GO:0003674,molecular_function; GO:0005488,binding; GO:0008152,metabolic process; GO:0008150,biological_process; GO:0009058,biosynthetic process; GO:0009812,flavonoid meta…	bHLH-MYC and R2R3-MYB transcription factors N-terminal
Cluster-685.160173	bHLH	3.79	2.73	3.21	1.08	0.97	1.47	70.1	45.61	53.22	16.78	15.14	24.88	1.46949	0.000815738	0.00427841	up	1403	K16189 phytochrome-interacting factor 4 | (RefSeq) transcription factor PIF1 isoform X1 (A)	hypothetical protein PAHAL_I02469 [Panicum hallii]	PIF1_ARATH RecName: Full=Transcription factor PIF1; AltName: Full=Basic helix-loop-helix protein 15; Short=AtbHLH15; Short=bHLH 15; AltName: Full=Protein PHY-INTERACTING FACTOR 1; AltName: Full=Protein PHYTOCHROME INTERACTING FACTOR 3-LIKE 5; AltName: Full=Transcription factor EN 101; AltName: Full=bHLH transcription factor bHLH015;	A0A1E5UPY5_9POAL SubName: Full=Transcription factor PIF1 {ECO:0000313|EMBL:OEL14962.1}; Flags: Fragment;	--	GO:0005634,nucleus; GO:0003677,DNA binding; GO:0003700,DNA-binding transcription factor activity; GO:0042802,identical protein binding; GO:0010313,phytochrome binding; GO:0046983,protein dimerization activity; GO:0015995,chlorophyll biosynthetic process; GO:0009740,gibberellic acid mediated signaling pathway; GO:0006783,heme biosynthetic process; GO:0009959,negative gravitropism; GO:0010100,negat…	Helix-loop-helix DNA-binding domain
Cluster-685.210601	bHLH	9.02	13.43	10.34	1.97	5.6	4.31	35.66	48.38	36.74	6.65	18.58	15.77	1.44465	0.0136293	0.0485651	up	488	K22484 transcriptional regulator CBF1 | (RefSeq) transcription factor bHLH106-like (A)	transcription factor AIG1-like [Aegilops tauschii subsp. tauschii]	BH030_ARATH RecName: Full=Transcription factor bHLH30; AltName: Full=Basic helix-loop-helix protein 30; Short=AtbHLH30; Short=bHLH 30; AltName: Full=Transcription factor EN 53; AltName: Full=bHLH transcription factor bHLH030;	W5AN48_WHEAT SubName: Full=Uncharacterized protein {ECO:0000313|EnsemblPlants:TRIAE_CS42_1DS_TGACv1_080689_AA0252280.1};	--	GO:0005634,nucleus; GO:0003677,DNA binding; GO:0003700,DNA-binding transcription factor activity; GO:0046983,protein dimerization activity; GO:0006355,regulation of transcription, DNA-templated; GO:0006351,transcription, DNA-templated; GO:0003674,molecular_function; GO:0003676,nucleic acid binding; GO:0005488,binding; GO:0097159,organic cyclic compound binding; GO:1901363,heterocyclic compound bi…	Helix-loop-helix DNA-binding domain
Cluster-685.154121	bHLH	4.76	6.02	5.32	1.39	1.65	2.95	40.69	46.67	40.74	10.05	11.91	23.08	1.44012	0.0072828	0.0287216	up	777	--	PREDICTED: transcription factor ILR3 [Brachypodium distachyon]	ILR3_ARATH RecName: Full=Transcription factor ILR3; AltName: Full=Basic helix-loop-helix protein 105; Short=AtbHLH105; Short=bHLH 105; AltName: Full=Protein IAA-LEUCINE RESISTANT 3; AltName: Full=Transcription factor EN 133; AltName: Full=bHLH transcription factor bHLH105;	A0A1D5UBS2_WHEAT SubName: Full=Uncharacterized protein {ECO:0000313|EnsemblPlants:TRIAE_CS42_2BS_TGACv1_146937_AA0475590.1};	--	GO:0005634,nucleus; GO:0003700,DNA-binding transcription factor activity; GO:0046983,protein dimerization activity; GO:0043565,sequence-specific DNA binding; GO:0019760,glucosinolate metabolic process; GO:0006355,regulation of transcription, DNA-templated; GO:0006351,transcription, DNA-templated; GO:0140110,transcription regulator activity; GO:0003674,molecular_function; GO:0005515,protein bindin…	E4 protein
Cluster-685.123666	bHLH	10.93	7.72	9.97	4.14	3.56	3.13	180.19	115.3	147.56	57.61	49.61	47.17	1.41124	9.51089e-07	1.04482e-05	up	1278	K12126 phytochrome-interacting factor 3 | (RAP-DB) Os01g0286100; Helix-loop-helix DNA-binding domain containing protein. (A)	putative BP-5 protein [Oryza sativa Japonica Group]	APG_ORYSJ RecName: Full=Transcription factor APG; AltName: Full=Basic helix-loop-helix protein 106; Short=OsbHLH106; AltName: Full=Protein ANTAGONIST OF PGL1; AltName: Full=bHLH transcription factor bHLH106;	Q0JNI9_ORYSJ SubName: Full=Os01g0286100 protein {ECO:0000313|EMBL:BAF04689.2}; SubName: Full=cDNA clone:J033088H11, full insert sequence {ECO:0000313|EMBL:BAG95464.1};	--	GO:0005634,nucleus; GO:0046983,protein dimerization activity; GO:0009742,brassinosteroid mediated signaling pathway; GO:0080113,regulation of seed growth; GO:0006355,regulation of transcription, DNA-templated; GO:0006351,transcription, DNA-templated; GO:0005515,protein binding; GO:0003674,molecular_function; GO:0005488,binding; GO:0007165,signal transduction; GO:0007154,cell communication; GO:000…	Helix-loop-helix DNA-binding domain
Cluster-685.140119	bHLH	10.79	13.8	12.77	6.08	5.57	3.34	131.9	152.83	140.04	62.79	57.55	37.32	1.33697	8.06006e-05	0.000538935	up	1009	K22484 transcriptional regulator CBF1 | (RefSeq) transcription factor bHLH106-like (A)	PH01B015M02.7 [Phyllostachys edulis]	BH106_ARATH RecName: Full=Transcription factor bHLH106; AltName: Full=Basic helix-loop-helix protein 106; Short=AtbHLH106; Short=bHLH 106; AltName: Full=Transcription factor EN 56; AltName: Full=bHLH transcription factor bHLH106;	L0P1R3_9POAL SubName: Full=PH01B015M02.7 protein {ECO:0000313|EMBL:CCI55406.1};	Aryl-hydrocarbon receptor nuclear translocator	GO:0009941,chloroplast envelope; GO:0005634,nucleus; GO:0003677,DNA binding; GO:0003700,DNA-binding transcription factor activity; GO:0046983,protein dimerization activity; GO:0042538,hyperosmotic salinity response; GO:0006355,regulation of transcription, DNA-templated; GO:0006351,transcription, DNA-templated; GO:0003674,molecular_function; GO:0003676,nucleic acid binding; GO:0005488,binding; GO:…	Helix-loop-helix DNA-binding domain
Cluster-685.164996	bHLH	6.28	8.04	7.87	2.52	2.9	3.53	292.27	338.33	328.58	98.49	114.33	149.9	1.32418	6.5862e-08	9.42273e-07	up	3171	K13422 transcription factor MYC2 | (RefSeq) transcription factor MYC3-like (A)	anthocyanin regulatory R-S protein-like [Aegilops tauschii subsp. tauschii]	ARRS_MAIZE RecName: Full=Anthocyanin regulatory R-S protein;	A0A1D5UGM5_WHEAT SubName: Full=Uncharacterized protein {ECO:0000313|EnsemblPlants:TRIAE_CS42_2DL_TGACv1_157987_AA0504870.1};	--	GO:0005634,nucleus; GO:0003677,DNA binding; GO:0046983,protein dimerization activity; GO:0006355,regulation of transcription, DNA-templated; GO:0006351,transcription, DNA-templated; GO:0003674,molecular_function; GO:0003676,nucleic acid binding; GO:0005488,binding; GO:0097159,organic cyclic compound binding; GO:1901363,heterocyclic compound binding; GO:0005515,protein binding; GO:0008152,metaboli…	bHLH-MYC and R2R3-MYB transcription factors N-terminal
Cluster-685.247552	bHLH	10.84	11	8.34	6.31	4.74	3.35	140.98	129.54	97.26	69.32	52.09	39.78	1.09301	0.00191397	0.00905806	up	1058	K18878 BHLH transcription factor Upa20 | (RefSeq) Upa20; transcription factor bHLH137-like (A)	Transcription factor bHLH62 [Zea mays]	BH077_ARATH RecName: Full=Transcription factor bHLH77; AltName: Full=Basic helix-loop-helix protein 77; Short=AtbHLH77; Short=bHLH 77; AltName: Full=Protein ACTIVATOR FOR CELL ELONGATION 3; AltName: Full=Transcription factor EN 87; AltName: Full=bHLH transcription factor bHLH077;	B4FEL0_MAIZE SubName: Full=BHLH transcription factor {ECO:0000313|EMBL:AIB04375.1};	--	GO:0005634,nucleus; GO:0003700,DNA-binding transcription factor activity; GO:0046983,protein dimerization activity; GO:0044212,transcription regulatory region DNA binding; GO:0006355,regulation of transcription, DNA-templated; GO:0006351,transcription, DNA-templated; GO:0140110,transcription regulator activity; GO:0003674,molecular_function; GO:0005515,protein binding; GO:0005488,binding; GO:0001…	Helix-loop-helix DNA-binding domain
Cluster-685.123148	bHLH	6.86	6.82	7.52	5.09	2.43	3.06	128.59	115.79	126.48	80.52	38.52	52.32	1.01575	0.00542318	0.0223757	up	1420	K12126 phytochrome-interacting factor 3 | (RefSeq) transcription factor PIF3 isoform X1 (A)	PREDICTED: transcription factor UNE12-like isoform X1 [Brachypodium distachyon]	UNE12_ARATH RecName: Full=Transcription factor UNE12; AltName: Full=Basic helix-loop-helix protein 59; Short=AtbHLH59; Short=bHLH 59; AltName: Full=Protein UNFERTILIZED EMBRYO SAC 12; AltName: Full=Transcription factor EN 93; AltName: Full=bHLH transcription factor bHLH059;	I1H329_BRADI SubName: Full=Uncharacterized protein {ECO:0000313|EMBL:KQK20575.1, ECO:0000313|EnsemblPlants:BRADI1G55427.1};	--	GO:0005634,nucleus; GO:0001046,core promoter sequence-specific DNA binding; GO:0003700,DNA-binding transcription factor activity; GO:0046983,protein dimerization activity; GO:0001228,DNA-binding transcription activator activity, RNA polymerase II-specific; GO:0009567,double fertilization forming a zygote and endosperm; GO:0007275,multicellular organism development; GO:0031347,regulation of defens…	Helix-loop-helix DNA-binding domain
Cluster-685.167960	WD40	0	0	0	31.45	23.09	22.14	0	0	0	1951.88	1442.93	1488.05	-13.2045	2.09722e-28	8.03361e-26	down	4889	--	uncharacterized protein LOC103641407 [Zea mays]	--	K7UGU4_MAIZE SubName: Full=Putative WD40-like beta propeller repeat family protein {ECO:0000313|EMBL:AQK42252.1};	--	--	WD40-like Beta Propeller Repeat
Cluster-685.162267	WD40	0	0	0	45.11	26.61	23.24	0	0	0	1756.45	1042.85	980.18	-12.8371	5.58319e-26	1.73842e-23	down	3155	--	uncharacterized protein LOC103641407 [Zea mays]	--	K7UGU4_MAIZE SubName: Full=Putative WD40-like beta propeller repeat family protein {ECO:0000313|EMBL:AQK42252.1};	--	--	WD40-like Beta Propeller Repeat
Cluster-685.154033	WD40	0	0	0	15.44	7.12	11.83	0	0	0	971.97	451.28	806.55	-12.0696	1.07513e-22	2.31032e-20	down	4956	--	uncharacterized protein LOC103641407 [Zea mays]	--	K7UGU4_MAIZE SubName: Full=Putative WD40-like beta propeller repeat family protein {ECO:0000313|EMBL:AQK42252.1};	--	--	WD40-like Beta Propeller Repeat
Cluster-685.150139	WD40	0	0	0	19.59	19.18	9.41	0	0	0	652.86	642.99	339.77	-11.6334	5.01907e-21	8.7208e-19	down	2734	--	uncharacterized protein LOC103641407 [Zea mays]	--	K7UGU4_MAIZE SubName: Full=Putative WD40-like beta propeller repeat family protein {ECO:0000313|EMBL:AQK42252.1};	--	--	WD40-like Beta Propeller Repeat
Cluster-685.168089	WD40	0	0	0	15.92	7.92	6.31	0	0	0	633.94	317.52	272.05	-11.2125	6.9809e-19	8.92542e-17	down	3222	--	uncharacterized protein LOC103641407 [Zea mays]	--	K7UGU4_MAIZE SubName: Full=Putative WD40-like beta propeller repeat family protein {ECO:0000313|EMBL:AQK42252.1};	--	--	WD40-like Beta Propeller Repeat
Cluster-685.174394	WD40	0	0	0	11.15	14.16	10.98	0	0	0	220.58	281.35	235.4	-10.4767	5.86248e-18	6.34811e-16	down	1719	K14298 mRNA export factor | (RefSeq) rae1-like protein (A)	rae1-like protein [Zea mays]	RAE1_ARATH RecName: Full=Protein RAE1 {ECO:0000303|PubMed:21189294}; AltName: Full=RNA export factor 1 {ECO:0000303|PubMed:21189294};	B6TKI9_MAIZE SubName: Full=Protein RAE1 {ECO:0000313|EMBL:AQK40713.1}; SubName: Full=Rae1-like protein {ECO:0000313|EMBL:ACG37622.1};	mRNA export protein (contains WD40 repeats)	GO:0080008,Cul4-RING E3 ubiquitin ligase complex; GO:0005829,cytosol; GO:0005635,nuclear envelope; GO:0005643,nuclear pore; GO:0003723,RNA binding; GO:0043130,ubiquitin binding; GO:0051028,mRNA transport; GO:0006606,protein import into nucleus; GO:0006405,RNA export from nucleus; GO:0000972,transcription-dependent tethering of RNA polymerase II gene DNA at nuclear periphery; GO:0003674,molecular_…	WD domain, G-beta repeat
Cluster-685.169147	WD40	0	0	0	5.84	6.69	3.9	0	0	0	226.16	260.71	163.83	-10.3015	7.55472e-17	6.76671e-15	down	3140	--	uncharacterized protein LOC103641407 [Zea mays]	--	K7UGU4_MAIZE SubName: Full=Putative WD40-like beta propeller repeat family protein {ECO:0000313|EMBL:AQK42252.1};	--	--	WD40-like Beta Propeller Repeat
Cluster-685.131061	WD40	0	0	0	3.03	2.04	2.91	0	0	0	201.89	136.48	209.54	-10.0443	4.00155e-16	3.14267e-14	down	5225	K24738 WD repeat-containing protein 7 | (RefSeq) uncharacterized protein LOC109773546 (A)	uncharacterized protein LOC109773546 [Aegilops tauschii subsp. tauschii]	--	A0A1D6SD79_WHEAT SubName: Full=Uncharacterized protein {ECO:0000313|EnsemblPlants:TRIAE_CS42_7BL_TGACv1_577149_AA1867380.5};	FOG: WD40 repeat	GO:0005829,cytosol; GO:0005622,intracellular; GO:0005575,cellular_component; GO:0005623,cell; GO:0005737,cytoplasm; GO:0044424,intracellular part; GO:0044444,cytoplasmic part; GO:0044464,cell part	WD domain, G-beta repeat
Cluster-685.191795	WD40	0	0	0	2.15	1.8	2.09	0	0	0	96.9	81.5	101.81	-9.0823	3.54551e-13	1.55903e-11	down	3609	K20241 WD repeat-containing protein 44 | (RefSeq) transcription initiation factor TFIID subunit 5-like (A)	WD repeat-containing protein 44 [Setaria italica]	TNPO1_ORYSI RecName: Full=Transportin-1; Short=OsTRN1; AltName: Full=Importin beta-2; AltName: Full=Karyopherin beta-2;	K4A692_SETIT SubName: Full=Uncharacterized protein {ECO:0000313|EMBL:KQK92968.1, ECO:0000313|EnsemblPlants:Si034396m};	WD40 repeat-containing protein	GO:0005737,cytoplasm; GO:0005654,nucleoplasm; GO:0008536,Ran GTPase binding; GO:0006886,intracellular protein transport; GO:0005515,protein binding; GO:0003674,molecular_function; GO:0005488,binding; GO:0017016,Ras GTPase binding; GO:0019899,enzyme binding; GO:0031267,small GTPase binding; GO:0051020,GTPase binding; GO:0008104,protein localization; GO:0006810,transport; GO:0008150,biological_proc…	WD domain, G-beta repeat
Cluster-685.226218	WD40	0	0	0	1.12	1.99	1.88	0	0	0	32.75	58.53	59.5	-8.19521	1.19876e-09	2.48667e-08	down	2427	K14298 mRNA export factor | (RefSeq) rae1-like protein (A)	rae1-like protein [Zea mays]	RAE1_ARATH RecName: Full=Protein RAE1 {ECO:0000303|PubMed:21189294}; AltName: Full=RNA export factor 1 {ECO:0000303|PubMed:21189294};	A0A287EIJ7_HORVV SubName: Full=Uncharacterized protein {ECO:0000313|EnsemblPlants:HORVU1Hr1G004960.2};	mRNA export protein (contains WD40 repeats)	GO:0080008,Cul4-RING E3 ubiquitin ligase complex; GO:0005829,cytosol; GO:0005635,nuclear envelope; GO:0005643,nuclear pore; GO:0003723,RNA binding; GO:0043130,ubiquitin binding; GO:0051028,mRNA transport; GO:0006606,protein import into nucleus; GO:0006405,RNA export from nucleus; GO:0000972,transcription-dependent tethering of RNA polymerase II gene DNA at nuclear periphery; GO:0003674,molecular_…	WD domain, G-beta repeat
Cluster-685.182746	WD40	0	0	0	2.24	0.71	1.6	0	0	0	67.83	21.48	52.36	-8.08536	1.94821e-08	3.13531e-07	down	2505	--	protein CYPRO4 [Setaria italica]	CYPR4_CYNCA RecName: Full=Protein CYPRO4;	K3YQR1_SETIT SubName: Full=Uncharacterized protein {ECO:0000313|EMBL:KQL28468.1, ECO:0000313|EnsemblPlants:Si016605m};	Protein involved in vacuole import and degradation	--	VID27 C-terminal WD40-like domain
Cluster-685.225003	WD40	0	0	0	2.26	0.5	1.78	0	0	0	56.54	12.48	48.45	-7.81336	4.14332e-07	4.97763e-06	down	2114	K14298 mRNA export factor | (RefSeq) rae1-like protein (A)	rae1-like protein [Zea mays]	RAE1_ARATH RecName: Full=Protein RAE1 {ECO:0000303|PubMed:21189294}; AltName: Full=RNA export factor 1 {ECO:0000303|PubMed:21189294};	I1IGB8_BRADI SubName: Full=Uncharacterized protein {ECO:0000313|EnsemblPlants:BRADI4G01400.1};	mRNA export protein (contains WD40 repeats)	GO:0080008,Cul4-RING E3 ubiquitin ligase complex; GO:0005829,cytosol; GO:0005635,nuclear envelope; GO:0005643,nuclear pore; GO:0003723,RNA binding; GO:0043130,ubiquitin binding; GO:0051028,mRNA transport; GO:0006606,protein import into nucleus; GO:0006405,RNA export from nucleus; GO:0000972,transcription-dependent tethering of RNA polymerase II gene DNA at nuclear periphery; GO:0003674,molecular_…	WD domain, G-beta repeat
Cluster-685.141577	WD40	0	0	0	0	0.4	0.77	0	0	0	0	27.5	56.95	-7.3405	0.00255556	0.0116473	down	5374	K20178 vacuolar protein sorting-associated protein 8 | (RefSeq) uncharacterized protein LOC4328144 (A)	hypothetical protein OsI_05666 [Oryza sativa Indica Group]	--	B8AGY5_ORYSI SubName: Full=Uncharacterized protein {ECO:0000313|EMBL:EEC72387.1};	Vacuolar assembly/sorting protein VPS8	--	Anaphase-promoting complex subunit 4 WD40 domain
Cluster-685.85755	WD40	0	0	0	0.82	2.51	0	0	0	0	19.24	58.87	0	-7.25859	0.00352287	0.0154145	down	1986	K18643 katanin p80 WD40 repeat-containing subunit B1 | (RefSeq) katanin p80 WD40 repeat-containing subunit B1 homolog KTN80.3-like isoform X1 (A)	PREDICTED: katanin p80 WD40 repeat-containing subunit B1 homolog isoform X1 [Oryza brachyantha]	KTNB1_ARATH RecName: Full=Katanin p80 WD40 repeat-containing subunit B1 homolog {ECO:0000255|HAMAP-Rule:MF_03022};	A0A0E0BC64_9ORYZ RecName: Full=Katanin p80 WD40 repeat-containing subunit B1 homolog {ECO:0000256|HAMAP-Rule:MF_03022};	Microtubule severing protein katanin p80 subunit B (contains WD40 repeats)	GO:0080008,Cul4-RING E3 ubiquitin ligase complex; GO:0008352,katanin complex; GO:0005874,microtubule; GO:0008017,microtubule binding; GO:0043622,cortical microtubule organization; GO:0051013,microtubule severing; GO:0005515,protein binding; GO:0003674,molecular_function; GO:0005488,binding; GO:0008092,cytoskeletal protein binding; GO:0015631,tubulin binding; GO:0007017,microtubule-based process; …	WD domain, G-beta repeat
Cluster-685.195113	WD40	0	0	0	2.62	0	2.4	0	0	0	35.75	0	35.39	-7.08672	0.00404491	0.0173739	down	1257	K20241 WD repeat-containing protein 44 | (RefSeq) WD repeat-containing protein 44 (A)	WD repeat-containing protein 44 [Setaria italica]	PWP2_ARATH RecName: Full=Periodic tryptophan protein 2 {ECO:0000303|PubMed:19929880}; Short=AtPWP2 {ECO:0000303|PubMed:19929880};	K4A692_SETIT SubName: Full=Uncharacterized protein {ECO:0000313|EMBL:KQK92968.1, ECO:0000313|EnsemblPlants:Si034396m};	WD40 repeat-containing protein	GO:0080008,Cul4-RING E3 ubiquitin ligase complex; GO:0005730,nucleolus; GO:0005634,nucleus; GO:0034388,Pwp2p-containing subcomplex of 90S preribosome; GO:0032040,small-subunit processome; GO:0030515,snoRNA binding; GO:0009553,embryo sac development; GO:0000462,maturation of SSU-rRNA from tricistronic rRNA transcript (SSU-rRNA, 5.8S rRNA, LSU-rRNA); GO:0010119,regulation of stomatal movement; GO:0…	WD domain, G-beta repeat
Cluster-685.161978	WD40	0	0	0	0.61	0.88	1.07	0	0	0	15.17	21.93	28.68	-6.98874	3.25209e-06	3.14733e-05	down	2086	K08518 syntaxin-binding protein 5 | (RefSeq) uncharacterized protein LOC109776463 isoform X1 (A)	uncharacterized protein LOC109776463 isoform X2 [Aegilops tauschii subsp. tauschii]	--	W5C7Q3_WHEAT SubName: Full=Uncharacterized protein {ECO:0000313|EnsemblPlants:TRIAE_CS42_2DS_TGACv1_178099_AA0590770.2};	Tomosyn and related SNARE-interacting proteins	GO:0016021,integral component of membrane; GO:0005886,plasma membrane; GO:0016192,vesicle-mediated transport; GO:0006810,transport; GO:0008150,biological_process; GO:0051179,localization; GO:0051234,establishment of localization; GO:0005575,cellular_component; GO:0016020,membrane; GO:0031224,intrinsic component of membrane; GO:0044425,membrane part; GO:0005623,cell; GO:0044464,cell part; GO:00719…	Anaphase-promoting complex subunit 4 WD40 domain
Cluster-685.196883	WD40	0	0	0	0.07	0.32	0.27	0.01	0.01	0.01	3.58	17.74	15.91	-6.19479	0.000766616	0.00405412	down	4315	K24260 WD repeat-containing protein 11 | (RefSeq) WD repeat-containing protein 11-like (A)	PREDICTED: WD repeat-containing protein 11-like [Oryza brachyantha]	--	J3L9F7_ORYBR SubName: Full=Uncharacterized protein {ECO:0000313|EnsemblPlants:OB02G12740.1};	WD40 repeat protein	--	Anaphase-promoting complex subunit 4 WD40 domain
Cluster-685.143674	WD40	1.17	0	0	18.76	17.69	12.4	17.27	0.02	0	234.23	221.2	167.66	-5.39981	0.0049135	0.020551	down	1171	K14963 COMPASS component SWD3 | (RefSeq) transcriptional corepressor LEUNIG-like (A)	PREDICTED: transcriptional corepressor LEUNIG_HOMOLOG [Brachypodium distachyon]	LUH_ARATH RecName: Full=Transcriptional corepressor LEUNIG_HOMOLOG; AltName: Full=Protein MUCILAGE-MODIFIED 1 {ECO:0000303|PubMed:11706181};	I1IDT0_BRADI SubName: Full=Uncharacterized protein {ECO:0000313|EMBL:KQK01307.1, ECO:0000313|EnsemblPlants:BRADI3G55060.1};	WD40 repeat-containing protein	GO:0005634,nucleus; GO:0003713,transcription coactivator activity; GO:0030154,cell differentiation; GO:0006974,cellular response to DNA damage stimulus; GO:0071217,cellular response to external biotic stimulus; GO:0009793,embryo development ending in seed dormancy; GO:0009908,flower development; GO:0010393,galacturonan metabolic process; GO:0010073,meristem maintenance; GO:0010192,mucilage biosyn…	WD domain, G-beta repeat
Cluster-685.230810	WD40	0	0	0.55	3.6	8.03	3.2	0	0	16.5	101.45	227.5	97.63	-4.80784	0.000260906	0.00154117	down	2349	--	hypothetical protein PAHAL_A00520 [Panicum hallii]	CYPR4_CYNCA RecName: Full=Protein CYPRO4;	A0A1D6QRW4_MAIZE SubName: Full=Vacuolar import/degradation Vid27-related protein {ECO:0000313|EMBL:AQK60231.1};	Protein involved in vacuole import and degradation	--	VID27 C-terminal WD40-like domain
Cluster-685.234545	WD40	0.15	0	0	1.09	1.62	1.7	3.5	0	0	21.82	32.71	36.96	-4.66437	7.98468e-05	0.000534374	down	1738	K14963 COMPASS component SWD3 | (RAP-DB) Os07g0572000; WD40/YVTN repeat-like domain containing protein. (A)	hypothetical protein OsI_26555 [Oryza sativa Indica Group]	PWP2_ARATH RecName: Full=Periodic tryptophan protein 2 {ECO:0000303|PubMed:19929880}; Short=AtPWP2 {ECO:0000303|PubMed:19929880};	A0A0E0EDD5_9ORYZ SubName: Full=Uncharacterized protein {ECO:0000313|EnsemblPlants:OMERI07G16080.1};	WD40-repeat-containing subunit of the 18S rRNA processing complex	GO:0080008,Cul4-RING E3 ubiquitin ligase complex; GO:0005730,nucleolus; GO:0005634,nucleus; GO:0034388,Pwp2p-containing subcomplex of 90S preribosome; GO:0032040,small-subunit processome; GO:0030515,snoRNA binding; GO:0009553,embryo sac development; GO:0000462,maturation of SSU-rRNA from tricistronic rRNA transcript (SSU-rRNA, 5.8S rRNA, LSU-rRNA); GO:0010119,regulation of stomatal movement; GO:0…	WD domain, G-beta repeat
Cluster-685.128619	WD40	0	0.07	0.18	0.43	1.05	1.37	0	5.12	12.39	27.99	68.79	95.93	-3.54921	0.000704478	0.00375833	down	5100	K24738 WD repeat-containing protein 7 | (RefSeq) uncharacterized protein LOC109773546 (A)	uncharacterized protein LOC109773546 [Aegilops tauschii subsp. tauschii]	--	A0A1D6SD79_WHEAT SubName: Full=Uncharacterized protein {ECO:0000313|EnsemblPlants:TRIAE_CS42_7BL_TGACv1_577149_AA1867380.5};	FOG: WD40 repeat	GO:0005829,cytosol; GO:0005622,intracellular; GO:0005575,cellular_component; GO:0005623,cell; GO:0005737,cytoplasm; GO:0044424,intracellular part; GO:0044444,cytoplasmic part; GO:0044464,cell part	WD domain, G-beta repeat
Cluster-685.114912	WD40	0.13	0.43	0	3.2	1.36	1.77	2.22	6.71	0	46.49	19.74	27.89	-3.45165	0.00151256	0.00736367	down	1324	K12602 WD repeat-containing protein 61 | (RefSeq) WD repeat-containing protein VIP3 (A)	WD repeat-containing protein VIP3 [Setaria italica]	VIP3_ARATH RecName: Full=WD repeat-containing protein VIP3 {ECO:0000305}; AltName: Full=Protein BOUQUET-1 {ECO:0000303|PubMed:23134555}; Short=boq-1 {ECO:0000303|PubMed:23134555}; AltName: Full=Protein SKI8 homolog {ECO:0000303|PubMed:16716192}; AltName: Full=Protein VERNALIZATION INDEPENDENCE 3 {ECO:0000303|PubMed:12750345}; AltName: Full=Protein ZWERGERL {ECO:0000303|PubMed:22511887}; Short=zwg;	A0A0E0MHW3_ORYPU SubName: Full=Uncharacterized protein {ECO:0000313|EnsemblPlants:OPUNC11G18400.2};	FOG: WD40 repeat	GO:0016593,Cdc73/Paf1 complex; GO:0080008,Cul4-RING E3 ubiquitin ligase complex; GO:0005829,cytosol; GO:0005634,nucleus; GO:0009908,flower development; GO:0010452,histone H3-K36 methylation; GO:0051568,histone H3-K4 methylation; GO:0009910,negative regulation of flower development; GO:0016441,posttranscriptional gene silencing; GO:0006355,regulation of transcription, DNA-templated; GO:0006351,tra…	WD domain, G-beta repeat
Cluster-685.130455	WD40	1.19	0.67	0	7.85	8.48	4.27	12.77	6.51	0	71.32	76.96	41.99	-3.3822	0.000278636	0.00163431	down	916	K20241 WD repeat-containing protein 44 | (RefSeq) WD repeat-containing protein 44 (A)	PREDICTED: WD repeat-containing protein 44 [Brachypodium distachyon]	--	I1IBY5_BRADI SubName: Full=Uncharacterized protein {ECO:0000313|EMBL:KQK00493.1, ECO:0000313|EnsemblPlants:BRADI3G49817.1};	WD40 repeat-containing protein	--	WD domain, G-beta repeat
Cluster-685.269429	WD40	0.16	0.23	0.07	2.19	1.65	1.41	3.8	4.74	1.55	42.59	32.19	29.71	-3.34886	2.44209e-06	2.42903e-05	down	1695	--	PREDICTED: WD repeat-containing protein tag-125 [Oryza brachyantha]	--	J3L7S2_ORYBR SubName: Full=Uncharacterized protein {ECO:0000313|EnsemblPlants:OB01G52780.1};	FOG: WD40 repeat	--	WD domain, G-beta repeat
Cluster-685.154094	WD40	1.44	0.22	0	4.27	4.54	5.4	30.74	4.26	0	76.64	81.8	104.83	-3.08723	0.00628464	0.0253494	down	1580	K14003 prolactin regulatory element-binding protein | (RefSeq) SEC12-like protein 2 (A)	PREDICTED: SEC12-like protein 2 [Brachypodium distachyon]	STLP2_ARATH RecName: Full=SEC12-like protein 2;	I1IKG4_BRADI SubName: Full=Uncharacterized protein {ECO:0000313|EMBL:KQJ87857.1, ECO:0000313|EnsemblPlants:BRADI4G13950.1};	Prolactin regulatory element-binding protein/Protein transport protein SEC12p	GO:0005783,endoplasmic reticulum; GO:0005794,Golgi apparatus; GO:0030176,integral component of endoplasmic reticulum membrane; GO:0016020,membrane; GO:0005886,plasma membrane; GO:0005774,vacuolar membrane; GO:0005096,GTPase activator activity; GO:0051020,GTPase binding; GO:0005090,Sar guanyl-nucleotide exchange factor activity; GO:0006888,ER to Golgi vesicle-mediated transport; GO:0009306,protein…	Anaphase-promoting complex subunit 4 WD40 domain
Cluster-685.65974	WD40	0.78	0.61	0.98	4.37	3.15	2.56	23.53	16.6	26.46	111.31	80.45	70.51	-2.06639	5.02386e-07	5.90519e-06	down	2143	--	PREDICTED: uncharacterized protein LOC4344044 [Oryza sativa Japonica Group]	--	A0A0A9FTQ5_ARUDO SubName: Full=Uncharacterized protein {ECO:0000313|EMBL:JAE11698.1};	--	--	WD40-like Beta Propeller Repeat
Cluster-685.125510	WD40	5.95	4.73	5.89	15.98	27.23	22.36	125	90	111	283	484	429	-1.97377	5.60231e-13	2.3637e-11	down	1563	K14830 protein MAK11 | (RefSeq) p21-activated protein kinase-interacting protein 1-like (A)	hypothetical protein PAHAL_C04766 [Panicum hallii]	KN14R_ORYSJ RecName: Full=Kinesin-like protein KIN-14R {ECO:0000305};	A0A0E0MPL9_ORYPU SubName: Full=Uncharacterized protein {ECO:0000313|EnsemblPlants:OPUNC12G17060.2};	WD40 repeat-containing protein	GO:0005874,microtubule; GO:0005524,ATP binding; GO:0008017,microtubule binding; GO:0003777,microtubule motor activity; GO:0007018,microtubule-based movement; GO:0000166,nucleotide binding; GO:0003674,molecular_function; GO:0005488,binding; GO:0008144,drug binding; GO:0017076,purine nucleotide binding; GO:0030554,adenyl nucleotide binding; GO:0032553,ribonucleotide binding; GO:0032555,purine ribon…	WD domain, G-beta repeat
Cluster-685.207220	WD40	0.9	0.77	0.2	2.39	1.64	1.92	67.45	52.05	13.45	150.14	104	130.63	-1.65431	0.00416511	0.0178294	down	4956	K18643 katanin p80 WD40 repeat-containing subunit B1 | (RefSeq) katanin p80 WD40 repeat-containing subunit B1 homolog KTN80.3-like isoform X1 (A)	PREDICTED: katanin p80 WD40 repeat-containing subunit B1 homolog isoform X1 [Oryza brachyantha]	KTNB1_ARATH RecName: Full=Katanin p80 WD40 repeat-containing subunit B1 homolog {ECO:0000255|HAMAP-Rule:MF_03022};	A0A0A9R4R9_ARUDO RecName: Full=Katanin p80 WD40 repeat-containing subunit B1 homolog {ECO:0000256|HAMAP-Rule:MF_03022};	Microtubule severing protein katanin p80 subunit B (contains WD40 repeats)	GO:0080008,Cul4-RING E3 ubiquitin ligase complex; GO:0008352,katanin complex; GO:0005874,microtubule; GO:0008017,microtubule binding; GO:0043622,cortical microtubule organization; GO:0051013,microtubule severing; GO:0005515,protein binding; GO:0003674,molecular_function; GO:0005488,binding; GO:0008092,cytoskeletal protein binding; GO:0015631,tubulin binding; GO:0007017,microtubule-based process; …	WD domain, G-beta repeat
Cluster-685.257578	WD40	3.13	2.51	3.41	7.68	11.5	6.01	57.8	42.03	56.52	119.76	179.88	101.56	-1.45926	6.19845e-05	0.000426373	down	1404	K14298 mRNA export factor | (RefSeq) protein RAE1 (A)	predicted protein [Hordeum vulgare subsp. vulgare]	RAE1_ARATH RecName: Full=Protein RAE1 {ECO:0000303|PubMed:21189294}; AltName: Full=RNA export factor 1 {ECO:0000303|PubMed:21189294};	A0A287L549_HORVV SubName: Full=Uncharacterized protein {ECO:0000313|EnsemblPlants:HORVU3Hr1G056400.4};	mRNA export protein (contains WD40 repeats)	GO:0080008,Cul4-RING E3 ubiquitin ligase complex; GO:0005829,cytosol; GO:0005635,nuclear envelope; GO:0005643,nuclear pore; GO:0003723,RNA binding; GO:0043130,ubiquitin binding; GO:0051028,mRNA transport; GO:0006606,protein import into nucleus; GO:0006405,RNA export from nucleus; GO:0000972,transcription-dependent tethering of RNA polymerase II gene DNA at nuclear periphery; GO:0003674,molecular_…	WD domain, G-beta repeat
Cluster-685.232645	WD40	1.04	0.62	1.08	2.02	3.18	2.31	42.33	23.08	39.37	69.36	110.07	86.11	-1.45368	0.000294203	0.00171441	down	2812	K24736 WD repeat-containing protein 1 (actin-interacting protein 1) | (RefSeq) actin-interacting protein 1-2 (A)	hypothetical protein SORBI_3003G089100 [Sorghum bicolor]	AIP12_ARATH RecName: Full=Actin-interacting protein 1-2 {ECO:0000303|PubMed:12417710};	A0A1B6Q258_SORBI SubName: Full=Uncharacterized protein {ECO:0000313|EMBL:KXG32003.1};	WD40 repeat stress protein/actin interacting protein	GO:0042643,actomyosin, actin portion; GO:0030864,cortical actin cytoskeleton; GO:0080008,Cul4-RING E3 ubiquitin ligase complex; GO:0005829,cytosol; GO:0051015,actin filament binding; GO:0030042,actin filament depolymerization; GO:0030836,positive regulation of actin filament depolymerization; GO:0005515,protein binding; GO:0003674,molecular_function; GO:0003779,actin binding; GO:0005488,binding; …	WD domain, G-beta repeat
Cluster-685.217499	WD40	2.7	2.96	5.43	5.42	9.14	13.96	38.21	37.97	68.9	64.76	109.19	180.42	-1.36187	0.00802308	0.031163	down	1130	K24739 WD repeat-containing protein 13 | (RefSeq) WD repeat-containing protein 13 (A)	WD repeat-containing protein 13 [Setaria italica]	FZR3_ARATH RecName: Full=Protein FIZZY-RELATED 3; AltName: Full=Cell cycle switch protein CCS52B;	A0A287LQW6_HORVV SubName: Full=Uncharacterized protein {ECO:0000313|EnsemblPlants:HORVU3Hr1G076030.2};	WD40 repeat-containing protein	GO:0010997,anaphase-promoting complex binding; GO:0097027,ubiquitin-protein transferase activator activity; GO:0007049,cell cycle; GO:0051301,cell division; GO:1904668,positive regulation of ubiquitin protein ligase activity; GO:0016567,protein ubiquitination; GO:0003674,molecular_function; GO:0005488,binding; GO:0044877,protein-containing complex binding; GO:0098772,molecular function regulator;…	WD domain, G-beta repeat
Cluster-685.186261	WD40	5.52	3.16	1.91	8.55	6.02	10.3	130.2	67.34	40.39	169.71	119.95	221.52	-1.2266	0.00893904	0.0341743	down	1724	K14841 ribosome biogenesis protein NSA1 | (RefSeq) WD repeat-containing protein 74 (A)	PREDICTED: WD repeat-containing protein 74 [Brachypodium distachyon]	--	I1GU49_BRADI SubName: Full=Uncharacterized protein {ECO:0000313|EMBL:KQK16091.1, ECO:0000313|EnsemblPlants:BRADI1G26700.1};	Uncharacterized conserved protein	GO:0005730,nucleolus; GO:0030687,preribosome, large subunit precursor; GO:0042273,ribosomal large subunit biogenesis; GO:0042254,ribosome biogenesis; GO:0008150,biological_process; GO:0022613,ribonucleoprotein complex biogenesis; GO:0044085,cellular component biogenesis; GO:0071840,cellular component organization or biogenesis; GO:0005622,intracellular; GO:0005575,cellular_component; GO:0005623,c…	Anaphase-promoting complex subunit 4 WD40 domain
Cluster-685.250186	WD40	4.37	3.53	3.49	7.45	11.35	6.62	51.01	37.41	36.6	73.54	112.01	70.76	-1.1445	0.00225889	0.010455	down	975	K11799 DDB1- and CUL4-associated factor 4 | (RefSeq) DDB1- and CUL4-associated factor 4 (A)	PREDICTED: DDB1- and CUL4-associated factor 4 [Oryza brachyantha]	--	J3MI25_ORYBR SubName: Full=Uncharacterized protein {ECO:0000313|EnsemblPlants:OB07G10570.1};	WD40 repeat protein	--	WD domain, G-beta repeat
Cluster-685.107093	WD40	3.24	3.35	2.49	5.35	6.7	7.4	94.13	88.02	64.7	130.7	164.5	195.83	-1.08337	0.000140095	0.000881185	down	2068	K14793 ribosomal RNA-processing protein 9 | (RefSeq) U3 snoRNP-associated protein-like YAOH (A)	hypothetical protein OsJ_11793 [Oryza sativa Japonica Group]	YAO_ORYSJ RecName: Full=U3 snoRNP-associated protein-like YAOH {ECO:0000305}; AltName: Full=Protein YAO homolog {ECO:0000305};	I1PDM6_ORYGL SubName: Full=Uncharacterized protein {ECO:0000313|EnsemblPlants:ORGLA03G0247200.1};	U3 snoRNP-associated protein (contains WD40 repeats)	GO:0005730,nucleolus; GO:0032040,small-subunit processome; GO:0030515,snoRNA binding; GO:0006364,rRNA processing; GO:0003674,molecular_function; GO:0003676,nucleic acid binding; GO:0003723,RNA binding; GO:0005488,binding; GO:0097159,organic cyclic compound binding; GO:1901363,heterocyclic compound binding; GO:0042254,ribosome biogenesis; GO:0008152,metabolic process; GO:0006139,nucleobase-contain…	WD domain, G-beta repeat
Cluster-685.124040	WD40	3.8	3.88	2.7	5.72	11.39	4.92	85.17	78.83	54.3	108.1	216.06	100.72	-1.06672	0.0137865	0.0490132	down	1652	K10751 chromatin assembly factor 1 subunit B | (RefSeq) chromatin assembly factor 1 subunit FAS2 homolog (A)	PREDICTED: chromatin assembly factor 1 subunit FAS2 homolog [Brachypodium distachyon]	FAS2_ORYSJ RecName: Full=Chromatin assembly factor 1 subunit FAS2 homolog; Short=CAF-1 subunit FAS2 homolog; AltName: Full=CAF-1 p60 homolog; AltName: Full=Protein FASCIATA 2 homolog;	I1I0C4_BRADI SubName: Full=Uncharacterized protein {ECO:0000313|EMBL:KQJ94798.1, ECO:0000313|EnsemblPlants:BRADI3G13280.1};	Chromatin assembly complex 1 subunit B/CAC2 (contains WD40 repeats)	GO:0033186,CAF-1 complex; GO:0005634,nucleus; GO:0042393,histone binding; GO:0016569,covalent chromatin modification; GO:0006310,DNA recombination; GO:0006281,DNA repair; GO:0006334,nucleosome assembly; GO:0006355,regulation of transcription, DNA-templated; GO:0006351,transcription, DNA-templated; GO:0005515,protein binding; GO:0003674,molecular_function; GO:0005488,binding; GO:0051276,chromosome…	WD domain, G-beta repeat
Cluster-685.136003	WD40	3.27	6.29	5.61	12.95	7.35	11.84	93.46	162.51	143.74	311.48	177.6	308.44	-1.06362	0.00382788	0.0165584	down	2039	K22262 WD repeat and FYVE domain-containing protein 3 | (RefSeq) protein SPIRRIG (A)	PREDICTED: protein SPIRRIG [Oryza brachyantha]	BCHA1_ARATH RecName: Full=Protein SPIRRIG {ECO:0000303|PubMed:19392685}; AltName: Full=BEACH domain-containing protein A1 {ECO:0000303|PubMed:25618824}; AltName: Full=BEACH-domain homolog A1 {ECO:0000305};	J3LSQ9_ORYBR SubName: Full=Uncharacterized protein {ECO:0000313|EnsemblPlants:OB03G40850.1};	Lysosomal trafficking regulator LYST and related BEACH and WD40 repeat proteins	GO:0005737,cytoplasm; GO:0000932,P-body; GO:0071472,cellular response to salt stress; GO:0033962,cytoplasmic mRNA processing body assembly; GO:0009825,multidimensional cell growth; GO:1904580,regulation of intracellular mRNA localization; GO:0009737,response to abscisic acid; GO:0010090,trichome morphogenesis; GO:0007034,vacuolar transport; GO:0007033,vacuole organization; GO:0006950,response to …	WD domain, G-beta repeat
Cluster-685.131598	WD40	13.49	10.36	14.35	5.88	6.8	5.73	158.23	110.15	151.07	58.24	67.42	61.52	1.06496	7.89458e-05	0.000529075	up	978	K12616 enhancer of mRNA-decapping protein 4 | (RefSeq) enhancer of mRNA-decapping protein 4 isoform X1 (A)	hypothetical protein OsI_22653 [Oryza sativa Indica Group]	VCS_ARATH RecName: Full=Enhancer of mRNA-decapping protein 4; AltName: Full=Protein VARICOSE;	A0A0E0E149_9ORYZ SubName: Full=Uncharacterized protein {ECO:0000313|EnsemblPlants:OMERI06G14090.1};	Nuclear protein, contains WD40 repeats	GO:0005829,cytosol; GO:0005634,nucleus; GO:0000932,P-body; GO:0003729,mRNA binding; GO:0042803,protein homodimerization activity; GO:0071365,cellular response to auxin stimulus; GO:0031087,deadenylation-independent decapping of nuclear-transcribed mRNA; GO:0009965,leaf morphogenesis; GO:0006402,mRNA catabolic process; GO:0006397,mRNA processing; GO:0009791,post-embryonic development; GO:0010072,p…	WD40 region of Ge1, enhancer of mRNA-decapping protein
Cluster-685.187304	WD40	1.11	0.85	0.91	0.49	0.37	0.47	77.95	53.94	56.88	28.64	21.67	29.97	1.12227	0.00300706	0.0134211	up	4644	K24738 WD repeat-containing protein 7 | (RefSeq) uncharacterized protein LOC109773546 (A)	uncharacterized protein LOC109773546 [Aegilops tauschii subsp. tauschii]	--	A0A1D6SD79_WHEAT SubName: Full=Uncharacterized protein {ECO:0000313|EnsemblPlants:TRIAE_CS42_7BL_TGACv1_577149_AA1867380.5};	FOG: WD40 repeat	GO:0005829,cytosol; GO:0005622,intracellular; GO:0005575,cellular_component; GO:0005623,cell; GO:0005737,cytoplasm; GO:0044424,intracellular part; GO:0044444,cytoplasmic part; GO:0044464,cell part	WD domain, G-beta repeat
Cluster-685.151490	WD40	4.39	6.39	7.52	2.78	3.64	2.05	132.73	174.71	203.77	70.85	92.97	56.47	1.13442	0.00158856	0.00768386	up	2143	--	PREDICTED: uncharacterized protein LOC4344044 [Oryza sativa Japonica Group]	--	A0A0A9FTQ5_ARUDO SubName: Full=Uncharacterized protein {ECO:0000313|EMBL:JAE11698.1};	--	--	WD40-like Beta Propeller Repeat
Cluster-685.167147	WD40	26.78	26.62	27.32	11.71	11.47	11.35	562.34	505.83	514.61	207.21	203.71	217.57	1.2385	3.69443e-22	7.21859e-20	up	1562	K23286 neurobeachin-like protein 1/2 | (RefSeq) predicted protein (A)	PREDICTED: BEACH domain-containing protein C2-like isoform X1 [Brachypodium distachyon]	BCHC2_ARATH RecName: Full=BEACH domain-containing protein C2 {ECO:0000303|PubMed:25618824}; AltName: Full=BEACH-domain homolog C2 {ECO:0000305};	A0A0Q3IJN8_BRADI SubName: Full=Uncharacterized protein {ECO:0000313|EMBL:KQK00660.1};	Kinase A-anchor protein Neurobeachin and related BEACH and WD40 repeat proteins	GO:0012505,endomembrane system; GO:0005575,cellular_component; GO:0005623,cell; GO:0044464,cell part	WD domain, G-beta repeat
Cluster-685.135980	WD40	3.79	3.42	5.28	1.25	2.69	1.13	250.24	204.51	312.82	69.31	150.38	68.03	1.32122	0.00132728	0.00657023	up	4404	K12616 enhancer of mRNA-decapping protein 4 | (RefSeq) enhancer of mRNA-decapping protein 4 isoform X1 (A)	PREDICTED: enhancer of mRNA-decapping protein 4-like [Brachypodium distachyon]	VCS_ARATH RecName: Full=Enhancer of mRNA-decapping protein 4; AltName: Full=Protein VARICOSE;	I1GYW5_BRADI SubName: Full=Uncharacterized protein {ECO:0000313|EMBL:KQK18530.1, ECO:0000313|EnsemblPlants:BRADI1G43097.1};	Nuclear protein, contains WD40 repeats	GO:0005829,cytosol; GO:0005634,nucleus; GO:0000932,P-body; GO:0003729,mRNA binding; GO:0042803,protein homodimerization activity; GO:0071365,cellular response to auxin stimulus; GO:0031087,deadenylation-independent decapping of nuclear-transcribed mRNA; GO:0009965,leaf morphogenesis; GO:0006402,mRNA catabolic process; GO:0006397,mRNA processing; GO:0009791,post-embryonic development; GO:0010072,p…	WD40 region of Ge1, enhancer of mRNA-decapping protein
Cluster-685.207616	WD40	9.55	7.6	7.68	3.58	3.73	2.74	230.66	166.17	166.39	72.79	76.29	60.43	1.32569	2.55183e-07	3.20181e-06	up	1761	K23286 neurobeachin-like protein 1/2 | (RefSeq) predicted protein (A)	PREDICTED: BEACH domain-containing protein C2-like isoform X1 [Brachypodium distachyon]	BCHC2_ARATH RecName: Full=BEACH domain-containing protein C2 {ECO:0000303|PubMed:25618824}; AltName: Full=BEACH-domain homolog C2 {ECO:0000305};	A0A0A9PCG2_ARUDO SubName: Full=Uncharacterized protein {ECO:0000313|EMBL:JAF19060.1};	Kinase A-anchor protein Neurobeachin and related BEACH and WD40 repeat proteins	GO:0012505,endomembrane system; GO:0005575,cellular_component; GO:0005623,cell; GO:0044464,cell part	WD domain, G-beta repeat
Cluster-685.132165	WD40	7.92	8.33	5.29	3.16	3.18	1.99	65	62	39	22	22	15	1.39283	0.0029295	0.0131239	up	756	K24725 angio-associated migratory cell protein | (RefSeq) angio-associated migratory cell protein (A)	PREDICTED: angio-associated migratory cell protein-like [Brachypodium distachyon]	--	I1GRG9_BRADI SubName: Full=Uncharacterized protein {ECO:0000313|EnsemblPlants:BRADI1G18750.2};	Angio-associated migratory cell protein (contains WD40 repeats)	GO:0030687,preribosome, large subunit precursor; GO:0051082,unfolded protein binding; GO:0042273,ribosomal large subunit biogenesis; GO:0005515,protein binding; GO:0003674,molecular_function; GO:0005488,binding; GO:0042254,ribosome biogenesis; GO:0008150,biological_process; GO:0022613,ribonucleoprotein complex biogenesis; GO:0044085,cellular component biogenesis; GO:0071840,cellular component org…	WD domain, G-beta repeat
Cluster-685.168083	WD40	12.19	12.77	13.95	5.43	4.39	3.73	718.74	680.73	737.85	269.52	219.39	200.17	1.54084	3.47752e-18	3.96962e-16	up	3955	K08518 syntaxin-binding protein 5 | (RefSeq) uncharacterized protein LOC113309637 isoform X1 (A)	hypothetical protein OsI_16999 [Oryza sativa Indica Group]	--	B8AT30_ORYSI SubName: Full=Uncharacterized protein {ECO:0000313|EMBL:EEC77809.1};	Tomosyn and related SNARE-interacting proteins	--	Anaphase-promoting complex subunit 4 WD40 domain
Cluster-685.190337	WD40	2.93	2.76	3.11	1.19	0.41	1.23	90.67	77.31	86.53	30.94	10.72	34.81	1.64025	0.000988371	0.00507373	up	2191	K08518 syntaxin-binding protein 5 | (RefSeq) uncharacterized protein LOC109776463 isoform X1 (A)	uncharacterized protein LOC109776463 isoform X2 [Aegilops tauschii subsp. tauschii]	--	W5C7Q3_WHEAT SubName: Full=Uncharacterized protein {ECO:0000313|EnsemblPlants:TRIAE_CS42_2DS_TGACv1_178099_AA0590770.2};	Tomosyn and related SNARE-interacting proteins	GO:0016021,integral component of membrane; GO:0005886,plasma membrane; GO:0016192,vesicle-mediated transport; GO:0006810,transport; GO:0008150,biological_process; GO:0051179,localization; GO:0051234,establishment of localization; GO:0005575,cellular_component; GO:0016020,membrane; GO:0031224,intrinsic component of membrane; GO:0044425,membrane part; GO:0005623,cell; GO:0044464,cell part; GO:00719…	Anaphase-promoting complex subunit 4 WD40 domain
Cluster-685.83099	WD40	2.64	2.2	1.58	0.72	0.96	0.39	39.14	29.58	21	9	12	5.27	1.68191	0.0100614	0.037723	up	1173	--	hypothetical protein BAE44_0021743 [Dichanthelium oligosanthes]	JGB_ARATH RecName: Full=Protein JINGUBANG {ECO:0000303|PubMed:27468890};	A0A1E5UWI5_9POAL SubName: Full=Uncharacterized protein {ECO:0000313|EMBL:OEL17237.1};	FOG: WD40 repeat	GO:0005737,cytoplasm; GO:0005634,nucleus; GO:0009846,pollen germination; GO:0000003,reproduction; GO:0008150,biological_process; GO:0009856,pollination; GO:0022414,reproductive process; GO:0032501,multicellular organismal process; GO:0044706,multi-multicellular organism process; GO:0051704,multi-organism process; GO:0005622,intracellular; GO:0005575,cellular_component; GO:0005623,cell; GO:0044424…	WD domain, G-beta repeat
Cluster-685.196327	WD40	1.97	2.23	2.83	1.21	0.15	0.49	103.23	105.5	132.54	53.16	6.83	23.28	1.95643	0.00437793	0.0186122	up	3534	K24260 WD repeat-containing protein 11 | (RefSeq) WD repeat-containing protein 11 (A)	PREDICTED: WD repeat-containing protein 11 [Oryza sativa Japonica Group]	--	I1NX30_ORYGL SubName: Full=Uncharacterized protein {ECO:0000313|EnsemblPlants:ORGLA02G0028600.1};	WD40 repeat protein	--	Anaphase-promoting complex subunit 4 WD40 domain
Cluster-685.181616	WD40	2.36	4.14	6.22	0.69	0.22	0.68	162.9	257.87	384.64	39.84	13.01	42.49	3.02052	2.42412e-08	3.81691e-07	up	4581	K24260 WD repeat-containing protein 11 | (RefSeq) WD repeat-containing protein 11 (A)	PREDICTED: WD repeat-containing protein 11 [Oryza sativa Japonica Group]	--	I1NX30_ORYGL SubName: Full=Uncharacterized protein {ECO:0000313|EnsemblPlants:ORGLA02G0028600.1};	WD40 repeat protein	--	Anaphase-promoting complex subunit 4 WD40 domain
Cluster-685.124335	WD40	1.29	1.74	2.72	0.1	0	0	101.55	123.17	191.44	6.36	0	0	6.03043	1.81932e-10	4.5071e-09	up	5186	K24738 WD repeat-containing protein 7 | (RefSeq) uncharacterized protein LOC109773546 (A)	uncharacterized protein LOC109773546 [Aegilops tauschii subsp. tauschii]	--	A0A1D6SD79_WHEAT SubName: Full=Uncharacterized protein {ECO:0000313|EnsemblPlants:TRIAE_CS42_7BL_TGACv1_577149_AA1867380.5};	FOG: WD40 repeat	GO:0005829,cytosol; GO:0005622,intracellular; GO:0005575,cellular_component; GO:0005623,cell; GO:0005737,cytoplasm; GO:0044424,intracellular part; GO:0044444,cytoplasmic part; GO:0044464,cell part	WD domain, G-beta repeat
Cluster-685.223307	WD40	0.95	0.19	0.72	0	0	0	29.75	5.43	20.18	0	0	0	6.508	0.000222415	0.0013351	up	2210	K14554 U3 small nucleolar RNA-associated protein 21 | (RefSeq) U3 small nucleolar RNA-associated protein 21 homolog (A)	U3 small nucleolar RNA-associated protein 21 homolog [Setaria italica]	PR19B_ARATH RecName: Full=Pre-mRNA-processing factor 19 homolog 2 {ECO:0000305}; EC=2.3.2.27 {ECO:0000269|PubMed:18393940}; AltName: Full=MOS4-associated complex protein 3B; Short=MAC protein 3B; AltName: Full=Plant U-box protein 60; AltName: Full=RING-type E3 ubiquitin transferase PRP19 2 {ECO:0000305}; AltName: Full=U-box domain-containing protein 60;	K3XV61_SETIT SubName: Full=Uncharacterized protein {ECO:0000313|EMBL:KQL11238.1, ECO:0000313|EnsemblPlants:Si005818m};	WD repeat protein	GO:0005618,cell wall; GO:0009507,chloroplast; GO:0080008,Cul4-RING E3 ubiquitin ligase complex; GO:0005634,nucleus; GO:0000974,Prp19 complex; GO:0071006,U2-type catalytic step 1 spliceosome; GO:0061630,ubiquitin protein ligase activity; GO:0004842,ubiquitin-protein transferase activity; GO:0042742,defense response to bacterium; GO:0006281,DNA repair; GO:0000349,generation of catalytic spliceosome…	Utp21 specific WD40 associated putative domain
Cluster-685.253682	WD40	0.9	0.64	0.78	0	0	0	24.31	15.63	18.74	0	0	0	6.63775	1.20373e-05	0.000100351	up	1937	K14298 mRNA export factor | (RefSeq) rae1-like protein (A)	rae1-like protein [Zea mays]	RAE1_ARATH RecName: Full=Protein RAE1 {ECO:0000303|PubMed:21189294}; AltName: Full=RNA export factor 1 {ECO:0000303|PubMed:21189294};	A0A287EIJ7_HORVV SubName: Full=Uncharacterized protein {ECO:0000313|EnsemblPlants:HORVU1Hr1G004960.2};	mRNA export protein (contains WD40 repeats)	GO:0080008,Cul4-RING E3 ubiquitin ligase complex; GO:0005829,cytosol; GO:0005635,nuclear envelope; GO:0005643,nuclear pore; GO:0003723,RNA binding; GO:0043130,ubiquitin binding; GO:0051028,mRNA transport; GO:0006606,protein import into nucleus; GO:0006405,RNA export from nucleus; GO:0000972,transcription-dependent tethering of RNA polymerase II gene DNA at nuclear periphery; GO:0003674,molecular_…	WD domain, G-beta repeat
Cluster-685.125636	WD40	0.31	0.25	0.24	0	0	0	24.12	17.91	16.85	0	0	0	6.63924	1.1688e-05	9.77757e-05	up	5179	K18643 katanin p80 WD40 repeat-containing subunit B1 | (RefSeq) katanin p80 WD40 repeat-containing subunit B1 homolog KTN80.3-like isoform X1 (A)	PREDICTED: katanin p80 WD40 repeat-containing subunit B1 homolog isoform X1 [Oryza brachyantha]	KTNB1_ARATH RecName: Full=Katanin p80 WD40 repeat-containing subunit B1 homolog {ECO:0000255|HAMAP-Rule:MF_03022};	A0A0E0BC63_9ORYZ RecName: Full=Katanin p80 WD40 repeat-containing subunit B1 homolog {ECO:0000256|HAMAP-Rule:MF_03022};	Microtubule severing protein katanin p80 subunit B (contains WD40 repeats)	GO:0080008,Cul4-RING E3 ubiquitin ligase complex; GO:0008352,katanin complex; GO:0005874,microtubule; GO:0008017,microtubule binding; GO:0043622,cortical microtubule organization; GO:0051013,microtubule severing; GO:0005515,protein binding; GO:0003674,molecular_function; GO:0005488,binding; GO:0008092,cytoskeletal protein binding; GO:0015631,tubulin binding; GO:0007017,microtubule-based process; …	WD domain, G-beta repeat
Cluster-685.170530	WD40	8.71	7.47	6.17	0	0	0.21	651.64	505.12	413.87	0	0	14.09	6.74605	0.000288307	0.00168412	up	4952	--	uncharacterized protein LOC103641407 [Zea mays]	--	K7UGU4_MAIZE SubName: Full=Putative WD40-like beta propeller repeat family protein {ECO:0000313|EMBL:AQK42252.1};	--	--	WD40-like Beta Propeller Repeat
Cluster-685.191568	WD40	1.73	1.89	1.97	0	0	0	21.23	21.03	21.69	0	0	0	6.76838	5.053e-06	4.65544e-05	up	1013	K14549 U3 small nucleolar RNA-associated protein 15 | (RefSeq) protein SLOW WALKER 1 (A)	PREDICTED: protein SLOW WALKER 1 [Brachypodium distachyon]	SWA1_ARATH RecName: Full=Protein SLOW WALKER 1 {ECO:0000303|PubMed:15980260}; AltName: Full=Protein EMBRYO SAC DEVELOPMENT ARREST 13 {ECO:0000303|PubMed:15634699}; AltName: Full=Protein EMBRYO SAC DEVELOPMENT ARREST 19 {ECO:0000303|PubMed:15634699};	I1H2K2_BRADI SubName: Full=Uncharacterized protein {ECO:0000313|EMBL:KQK20321.1, ECO:0000313|EnsemblPlants:BRADI1G53790.1};	Conserved WD40 repeat-containing protein	GO:0080008,Cul4-RING E3 ubiquitin ligase complex; GO:0005730,nucleolus; GO:0007049,cell cycle; GO:0051301,cell division; GO:0009553,embryo sac development; GO:0009561,megagametogenesis; GO:0006364,rRNA processing; GO:0008150,biological_process; GO:0009987,cellular process; GO:0007275,multicellular organism development; GO:0032501,multicellular organismal process; GO:0032502,developmental process;…	WD domain, G-beta repeat
Cluster-685.74370	WD40	3.23	1.31	1.34	0	0	0	41.27	15.19	15.39	0	0	0	6.87766	1.31293e-05	0.000108309	up	1045	K14549 U3 small nucleolar RNA-associated protein 15 | (RefSeq) protein SLOW WALKER 1 (A)	PREDICTED: protein SLOW WALKER 1 [Brachypodium distachyon]	SWA1_ARATH RecName: Full=Protein SLOW WALKER 1 {ECO:0000303|PubMed:15980260}; AltName: Full=Protein EMBRYO SAC DEVELOPMENT ARREST 13 {ECO:0000303|PubMed:15634699}; AltName: Full=Protein EMBRYO SAC DEVELOPMENT ARREST 19 {ECO:0000303|PubMed:15634699};	I1H2K2_BRADI SubName: Full=Uncharacterized protein {ECO:0000313|EMBL:KQK20321.1, ECO:0000313|EnsemblPlants:BRADI1G53790.1};	Conserved WD40 repeat-containing protein	GO:0080008,Cul4-RING E3 ubiquitin ligase complex; GO:0005730,nucleolus; GO:0007049,cell cycle; GO:0051301,cell division; GO:0009553,embryo sac development; GO:0009561,megagametogenesis; GO:0006364,rRNA processing; GO:0008150,biological_process; GO:0009987,cellular process; GO:0007275,multicellular organism development; GO:0032501,multicellular organismal process; GO:0032502,developmental process;…	WD domain, G-beta repeat
Cluster-685.203549	WD40	2.57	1.56	1.7	0	0	0	36.86	20.25	21.92	0	0	0	7.04946	1.44453e-06	1.52268e-05	up	1143	K11806 DDB1- and CUL4-associated factor 13 | (RefSeq) DDB1- and CUL4-associated factor 13 (A)	PREDICTED: DDB1- and CUL4-associated factor 13 [Oryza sativa Japonica Group]	GBLPB_ORYSJ RecName: Full=Guanine nucleotide-binding protein subunit beta-like protein B; Short=GPB-LR; AltName: Full=Receptor for activated C kinase 1B;	A0A0E0FJ99_ORYNI SubName: Full=Uncharacterized protein {ECO:0000313|EnsemblPlants:ONIVA01G11440.1};	Sof1-like rRNA processing protein (contains WD40 repeats)	GO:0005840,ribosome; GO:0004871,NA; GO:0005622,intracellular; GO:0005575,cellular_component; GO:1990904,ribonucleoprotein complex; GO:0005623,cell; GO:0005737,cytoplasm; GO:0032991,protein-containing complex; GO:0043226,organelle; GO:0043228,non-membrane-bounded organelle; GO:0043229,intracellular organelle; GO:0043232,intracellular non-membrane-bounded organelle; GO:0044424,intracellular part; G…	WD domain, G-beta repeat
Cluster-685.151498	WD40	0.63	1.61	0.57	0	0	0	19.04	43.95	15.5	0	0	0	7.09473	6.15531e-06	5.54505e-05	up	2143	--	PREDICTED: uncharacterized protein LOC4344044 [Oryza sativa Japonica Group]	--	A0A0A9FTQ5_ARUDO SubName: Full=Uncharacterized protein {ECO:0000313|EMBL:JAE11698.1};	--	--	WD40-like Beta Propeller Repeat
Cluster-685.76389	WD40	1.54	0	0.93	0	0	0	55.09	0	29.9	0	0	0	7.11498	0.00374861	0.0162613	up	2492	--	protein CYPRO4 [Setaria italica]	CYPR4_CYNCA RecName: Full=Protein CYPRO4;	K3YQR1_SETIT SubName: Full=Uncharacterized protein {ECO:0000313|EMBL:KQL28468.1, ECO:0000313|EnsemblPlants:Si016605m};	Protein involved in vacuole import and degradation	--	VID27 C-terminal WD40-like domain
Cluster-685.181061	WD40	0.6	0.69	2.62	0	0	0	16.11	16.61	62.59	0	0	0	7.36955	5.66217e-06	5.14769e-05	up	1917	K24730 cytosolic iron-sulfur protein assembly protein CIAO1 | (RefSeq) protein CIA1 (A)	Protein CIA1 [Zea mays]	CIA1_ARATH RecName: Full=Protein CIA1 {ECO:0000303|PubMed:23104832}; AltName: Full=Cytosolic iron-sulfur protein assembly 1 {ECO:0000303|PubMed:23104832}; AltName: Full=Protein EMBRYO DEFECTIVE 1345 {ECO:0000303|PubMed:15266054};	A0A1D6HWP7_MAIZE RecName: Full=Probable cytosolic iron-sulfur protein assembly protein CIAO1 homolog {ECO:0000256|HAMAP-Rule:MF_03037};	WD40 repeat protein	GO:0097361,CIA complex; GO:0005634,nucleus; GO:0016226,iron-sulfur cluster assembly; GO:0006790,sulfur compound metabolic process; GO:0008152,metabolic process; GO:0008150,biological_process; GO:0009987,cellular process; GO:0022607,cellular component assembly; GO:0016043,cellular component organization; GO:0031163,metallo-sulfur cluster assembly; GO:0044085,cellular component biogenesis; GO:00442…	WD domain, G-beta repeat
Cluster-685.219092	WD40	0.49	0.91	0.34	0	0	0	41.68	69.12	25.62	0	0	0	7.87748	3.66765e-08	5.54606e-07	up	5549	K24738 WD repeat-containing protein 7 | (RefSeq) uncharacterized protein LOC109773546 (A)	uncharacterized protein LOC109773546 [Aegilops tauschii subsp. tauschii]	--	A0A1D6SD79_WHEAT SubName: Full=Uncharacterized protein {ECO:0000313|EnsemblPlants:TRIAE_CS42_7BL_TGACv1_577149_AA1867380.5};	FOG: WD40 repeat	GO:0005829,cytosol; GO:0005622,intracellular; GO:0005575,cellular_component; GO:0005623,cell; GO:0005737,cytoplasm; GO:0044424,intracellular part; GO:0044444,cytoplasmic part; GO:0044464,cell part	WD domain, G-beta repeat
Cluster-685.141606	WD40	5.69	0	4.5	0	0	0	84.06	0	59.65	0	0	0	7.885	0.000654457	0.00351976	up	1170	K18643 katanin p80 WD40 repeat-containing subunit B1 | (RefSeq) katanin p80 WD40 repeat-containing subunit B1 homolog (A)	hypothetical protein SORBI_3006G267500 [Sorghum bicolor]	KTNB1_ARATH RecName: Full=Katanin p80 WD40 repeat-containing subunit B1 homolog {ECO:0000255|HAMAP-Rule:MF_03022};	A0A1Z5RFL9_SORBI RecName: Full=Katanin p80 WD40 repeat-containing subunit B1 homolog {ECO:0000256|HAMAP-Rule:MF_03022};	Microtubule severing protein katanin p80 subunit B (contains WD40 repeats)	GO:0080008,Cul4-RING E3 ubiquitin ligase complex; GO:0008352,katanin complex; GO:0005874,microtubule; GO:0008017,microtubule binding; GO:0043622,cortical microtubule organization; GO:0051013,microtubule severing; GO:0005515,protein binding; GO:0003674,molecular_function; GO:0005488,binding; GO:0008092,cytoskeletal protein binding; GO:0015631,tubulin binding; GO:0007017,microtubule-based process; …	WD domain, G-beta repeat
Cluster-685.145926	WD40	1.73	1.75	1.82	0	0	0	50.43	46.2	47.49	0	0	0	7.92502	1.70204e-09	3.43292e-08	up	2077	K17908 autophagy-related protein 18 | (RefSeq) autophagy-related protein 18b (A)	autophagy-related protein 18b [Setaria italica]	AT18B_ARATH RecName: Full=Autophagy-related protein 18b; Short=AtATG18b;	K3YTF0_SETIT SubName: Full=Uncharacterized protein {ECO:0000313|EMBL:KQL31876.1, ECO:0000313|EnsemblPlants:Si017545m};	Uncharacterized conserved protein, contains WD40 repeats	GO:0005829,cytosol; GO:0019898,extrinsic component of membrane; GO:0034045,phagophore assembly site membrane; GO:0005774,vacuolar membrane; GO:0080025,phosphatidylinositol-3,5-bisphosphate binding; GO:0032266,phosphatidylinositol-3-phosphate binding; GO:0000422,autophagy of mitochondrion; GO:0044804,autophagy of nucleus; GO:0006497,protein lipidation; GO:0034497,protein localization to phagophore…	Anaphase-promoting complex subunit 4 WD40 domain
Cluster-685.247653	WD40	5.48	1.84	2.47	0	0	0	117.71	35.87	47.7	0	0	0	8.38297	2.27093e-09	4.459e-08	up	1593	K24730 cytosolic iron-sulfur protein assembly protein CIAO1 | (RefSeq) protein CIA1 (A)	Protein CIA1 [Zea mays]	CIA1_ARATH RecName: Full=Protein CIA1 {ECO:0000303|PubMed:23104832}; AltName: Full=Cytosolic iron-sulfur protein assembly 1 {ECO:0000303|PubMed:23104832}; AltName: Full=Protein EMBRYO DEFECTIVE 1345 {ECO:0000303|PubMed:15266054};	A0A1D6HWP7_MAIZE RecName: Full=Probable cytosolic iron-sulfur protein assembly protein CIAO1 homolog {ECO:0000256|HAMAP-Rule:MF_03037};	WD40 repeat protein	GO:0097361,CIA complex; GO:0005634,nucleus; GO:0016226,iron-sulfur cluster assembly; GO:0006790,sulfur compound metabolic process; GO:0008152,metabolic process; GO:0008150,biological_process; GO:0009987,cellular process; GO:0022607,cellular component assembly; GO:0016043,cellular component organization; GO:0031163,metallo-sulfur cluster assembly; GO:0044085,cellular component biogenesis; GO:00442…	WD domain, G-beta repeat
Cluster-685.181427	WD40	3.63	7.95	12.75	0	0	0	40.98	81.27	129.14	0	0	0	8.76327	2.86798e-10	6.81579e-09	up	950	K08266 target of rapamycin complex subunit LST8 | (RefSeq) protein LST8 homolog (A)	Transducin/WD40 repeat-like superfamily protein [Zea mays]	--	A0A1D6F7A0_MAIZE SubName: Full=Transducin/WD40 repeat-like superfamily protein {ECO:0000313|EMBL:ONM27115.1};	G-protein beta subunit-like protein (contains WD40 repeats)	GO:0031931,TORC1 complex; GO:0031932,TORC2 complex; GO:0032008,positive regulation of TOR signaling; GO:0031929,TOR signaling; GO:0007165,signal transduction; GO:0035556,intracellular signal transduction; GO:0007154,cell communication; GO:0008150,biological_process; GO:0009966,regulation of signal transduction; GO:0009967,positive regulation of signal transduction; GO:0009987,cellular process; GO…	WD domain, G-beta repeat
Cluster-685.221134	WD40	4.26	4.93	5.82	0	0	0	108.21	113.39	132.83	0	0	0	9.2388	1.2124e-13	5.85442e-12	up	1841	K24730 cytosolic iron-sulfur protein assembly protein CIAO1 | (RefSeq) protein CIA1 (A)	hypothetical protein PAHAL_B01204 [Panicum hallii]	CIA1_ARATH RecName: Full=Protein CIA1 {ECO:0000303|PubMed:23104832}; AltName: Full=Cytosolic iron-sulfur protein assembly 1 {ECO:0000303|PubMed:23104832}; AltName: Full=Protein EMBRYO DEFECTIVE 1345 {ECO:0000303|PubMed:15266054};	Q6YVM7_ORYSJ RecName: Full=Probable cytosolic iron-sulfur protein assembly protein CIAO1 homolog {ECO:0000256|HAMAP-Rule:MF_03037};	WD40 repeat protein	GO:0097361,CIA complex; GO:0005634,nucleus; GO:0016226,iron-sulfur cluster assembly; GO:0006790,sulfur compound metabolic process; GO:0008152,metabolic process; GO:0008150,biological_process; GO:0009987,cellular process; GO:0022607,cellular component assembly; GO:0016043,cellular component organization; GO:0031163,metallo-sulfur cluster assembly; GO:0044085,cellular component biogenesis; GO:00442…	WD domain, G-beta repeat
Cluster-685.257435	WD40	5.8	7.28	4.72	0	0	0	127.46	144.79	93.09	0	0	0	9.28056	1.67964e-13	7.8714e-12	up	1624	K14298 mRNA export factor | (RefSeq) rae1-like protein (A)	rae1-like protein [Zea mays]	RAE1_ARATH RecName: Full=Protein RAE1 {ECO:0000303|PubMed:21189294}; AltName: Full=RNA export factor 1 {ECO:0000303|PubMed:21189294};	B6TKI9_MAIZE SubName: Full=Protein RAE1 {ECO:0000313|EMBL:AQK40713.1}; SubName: Full=Rae1-like protein {ECO:0000313|EMBL:ACG37622.1};	mRNA export protein (contains WD40 repeats)	GO:0080008,Cul4-RING E3 ubiquitin ligase complex; GO:0005829,cytosol; GO:0005635,nuclear envelope; GO:0005643,nuclear pore; GO:0003723,RNA binding; GO:0043130,ubiquitin binding; GO:0051028,mRNA transport; GO:0006606,protein import into nucleus; GO:0006405,RNA export from nucleus; GO:0000972,transcription-dependent tethering of RNA polymerase II gene DNA at nuclear periphery; GO:0003674,molecular_…	WD domain, G-beta repeat
Cluster-685.229364	WD40	7.7	6.12	8.97	0	0	0	158.7	114.13	165.98	0	0	0	9.53878	1.29298e-14	7.43666e-13	up	1538	K13124 mitogen-activated protein kinase organizer 1 | (RefSeq) WD repeat domain-containing protein 83 (A)	PREDICTED: WD repeat domain-containing protein 83 [Oryza brachyantha]	WDR26_ARATH RecName: Full=WD repeat-containing protein 26 homolog {ECO:0000305}; Short=AtWDR26 {ECO:0000303|PubMed:26706055};	J3LDN1_ORYBR SubName: Full=Uncharacterized protein {ECO:0000313|EnsemblPlants:OB02G27480.1};	Conserved WD40 repeat-containing protein	GO:0005737,cytoplasm; GO:0009737,response to abscisic acid; GO:0009733,response to auxin; GO:0009723,response to ethylene; GO:0009416,response to light stimulus; GO:0006970,response to osmotic stress; GO:0001101,response to acid chemical; GO:0008150,biological_process; GO:0009719,response to endogenous stimulus; GO:0009725,response to hormone; GO:0010033,response to organic substance; GO:0033993,…	WD domain, G-beta repeat
Cluster-685.145255	WD40	5.77	6.52	5.21	0	0	0	206.42	210.91	167.18	0	0	0	9.95632	3.53815e-16	2.81755e-14	up	2492	--	protein CYPRO4 [Setaria italica]	CYPR4_CYNCA RecName: Full=Protein CYPRO4;	K3YQR1_SETIT SubName: Full=Uncharacterized protein {ECO:0000313|EMBL:KQL28468.1, ECO:0000313|EnsemblPlants:Si016605m};	Protein involved in vacuole import and degradation	--	VID27 C-terminal WD40-like domain
Cluster-685.170153	WD40	11.34	9.41	10.49	0	0	0	836	627.37	693.66	0	0	0	11.8333	2.91993e-23	6.6584e-21	up	4885	--	uncharacterized protein LOC103641407 [Zea mays]	--	K7UGU4_MAIZE SubName: Full=Putative WD40-like beta propeller repeat family protein {ECO:0000313|EMBL:AQK42252.1};	--	--	WD40-like Beta Propeller Repeat
Cluster-685.171320	WD40	116.44	101.34	114.86	0	0	0	5485.03	4316.22	4852.16	0	0	0	14.5994	4.78956e-35	3.17928e-32	up	3207	--	uncharacterized protein LOC103641407 [Zea mays]	--	K7UGU4_MAIZE SubName: Full=Putative WD40-like beta propeller repeat family protein {ECO:0000313|EMBL:AQK42252.1};	--	--	WD40-like Beta Propeller Repeat

## Sheet: SShe vs BShe
Supplementary Table 4c. Differentially expressed flavonoid regulatory genes were detected between SShe and BShe
ID	Family	SShe-1_fpkm	SShe-2_fpkm	SShe-3_fpkm	YShe-1_fpkm	YShe-2_fpkm	YShe-3_fpkm	SShe-1_count	SShe-2_count	SShe-3_count	YShe-1_count	YShe-2_count	YShe-3_count	log2FoldChange	pvalue	padj	regulated	length	KEGG	Nr	Swissprot	TrEMBL	KOG	GO	Pfam
Cluster-685.102021	MYB	0	0	0	4.36	1.87	1.63	0	0	0	287.59	114.89	107.07	-9.69031	3.1287e-14	7.60715e-13	down	4188	K09422 transcription factor MYB, plant | (RefSeq) myb-related protein B-like (A)	unnamed protein product [Triticum aestivum]	MB3R2_ORYSJ RecName: Full=Transcription factor MYB3R-2 {ECO:0000305}; AltName: Full=Myb-related protein MYB3R-2 {ECO:0000305}; Short=OsMYB3R-2 {ECO:0000303|PubMed:17293435};	A0A077S4V4_WHEAT SubName: Full=Uncharacterized protein {ECO:0000313|EMBL:CDM84947.1, ECO:0000313|EnsemblPlants:TRIAE_CS42_3B_TGACv1_221577_AA0744740.1};	Transcription factor, Myb superfamily	GO:0005634,nucleus; GO:0000981,DNA-binding transcription factor activity, RNA polymerase II-specific; GO:0043565,sequence-specific DNA binding; GO:0001135,RNA polymerase II transcription regulator recruiting activity; GO:0044212,transcription regulatory region DNA binding; GO:0030154,cell differentiation; GO:1901002,positive regulation of response to salt stress; GO:1902584,positive regulation of…	--
Cluster-685.184837	MYB-related	0	0	0	0.64	1.07	1.02	0	0	0	59.63	93.06	94.91	-8.66931	2.95688e-12	5.06765e-11	down	5846	K09422 transcription factor MYB, plant | (RefSeq) myb-related protein Hv1 (A)	FGGY carbohydrate kinase domain-containing protein [Aegilops tauschii subsp. tauschii]	MYB08_ANTMA RecName: Full=Myb-related protein 308;	A0A1D6BF83_WHEAT SubName: Full=Uncharacterized protein {ECO:0000313|EnsemblPlants:TRIAE_CS42_6DS_TGACv1_543493_AA1740770.4};	Ribulose kinase and related carbohydrate kinases	GO:0005634,nucleus; GO:0003677,DNA binding; GO:0006355,regulation of transcription, DNA-templated; GO:0006351,transcription, DNA-templated; GO:0003674,molecular_function; GO:0003676,nucleic acid binding; GO:0005488,binding; GO:0097159,organic cyclic compound binding; GO:1901363,heterocyclic compound binding; GO:0008152,metabolic process; GO:0006139,nucleobase-containing compound metabolic process…	Myb-like DNA-binding domain
Cluster-685.230344	MYB-related	0	0	0	1.47	1.66	1.45	0	0	0	48.87	51.3	48.05	-7.92033	1.57611e-10	1.94687e-09	down	2239	K08869 aarF domain-containing kinase | (RefSeq) predicted protein (A)	hypothetical protein PAHAL_G02817 [Panicum hallii]	SRM1_ARATH RecName: Full=Transcription factor SRM1 {ECO:0000305}; AltName: Full=Myb-related protein SRM1 {ECO:0000305}; AltName: Full=Protein SALT-RELATED MYB 1 {ECO:0000303|PubMed:26243618};	A0A0E0KWT0_ORYPU SubName: Full=Uncharacterized protein {ECO:0000313|EnsemblPlants:OPUNC04G27130.1};	Zuotin and related molecular chaperones (DnaJ superfamily), contains DNA-binding domains	GO:0005634,nucleus; GO:0003677,DNA binding; GO:0003700,DNA-binding transcription factor activity; GO:0009738,abscisic acid-activated signaling pathway; GO:1901001,negative regulation of response to salt stress; GO:0010116,positive regulation of abscisic acid biosynthetic process; GO:1905615,positive regulation of developmental vegetative growth; GO:0045893,positive regulation of transcription, DN…	--
Cluster-685.257154	MYB-related	0	0	0	0.91	0.46	0.7	0	0	0	31.37	14.65	24.03	-6.82708	3.68068e-07	2.28798e-06	down	2300	--	PREDICTED: TSL-kinase interacting protein 1 [Oryza sativa Japonica Group]	TKI1_ARATH RecName: Full=TSL-kinase interacting protein 1; AltName: Full=Myb-related protein TKI1;	A0A0D9VRR3_9ORYZ SubName: Full=Uncharacterized protein {ECO:0000313|EnsemblPlants:LPERR03G08990.1};	Polycomb-group transcriptional regulator	GO:0005634,nucleus; GO:0003682,chromatin binding; GO:0003677,DNA binding; GO:0006355,regulation of transcription, DNA-templated; GO:0006351,transcription, DNA-templated; GO:0003674,molecular_function; GO:0005488,binding; GO:0003676,nucleic acid binding; GO:0097159,organic cyclic compound binding; GO:1901363,heterocyclic compound binding; GO:0008152,metabolic process; GO:0006139,nucleobase-contain…	Myb-like DNA-binding domain
Cluster-685.130763	MYB-related	0	0.23	0	2.38	2.11	2.12	0	6.82	0	80.74	66.36	71.59	-4.78306	5.69282e-09	5.12297e-08	down	2276	K12133 MYB-related transcription factor LHY | (RefSeq) uncharacterized protein LOC112280611 (A)	PREDICTED: protein REVEILLE 6 isoform X1 [Oryza brachyantha]	RVE6_ARATH RecName: Full=Protein REVEILLE 6;	K3YUN1_SETIT SubName: Full=Uncharacterized protein {ECO:0000313|EMBL:KQL30944.1, ECO:0000313|EnsemblPlants:Si017977m};	Zuotin and related molecular chaperones (DnaJ superfamily), contains DNA-binding domains	GO:0005634,nucleus; GO:0003677,DNA binding; GO:0003700,DNA-binding transcription factor activity; GO:0042752,regulation of circadian rhythm; GO:0009737,response to abscisic acid; GO:0046686,response to cadmium ion; GO:0009723,response to ethylene; GO:0009739,response to gibberellin; GO:0009753,response to jasmonic acid; GO:0009751,response to salicylic acid; GO:0009651,response to salt stress; GO…	Myb-like DNA-binding domain
Cluster-685.184210	MYB	0	0.52	0	2.64	3.44	1.71	0	9.44	0	55.73	67.2	35.9	-3.94535	0.000269172	0.000961569	down	1509	K09422 transcription factor MYB, plant | (RefSeq) transcription factor MYB4 (A)	MYB protein [Phyllostachys edulis]	MYB4_ORYSJ RecName: Full=Transcription factor MYB4 {ECO:0000305}; AltName: Full=Myb-related protein 4 {ECO:0000305}; Short=OsMyb4 {ECO:0000303|PubMed:14675437}; AltName: Full=Transcription factor RLTR1 {ECO:0000312|EMBL:AAP92750.1};	A0A0A9GDJ9_ARUDO SubName: Full=Uncharacterized protein {ECO:0000313|EMBL:JAE20596.1};	Transcription factor, Myb superfamily	GO:0005634,nucleus; GO:0000981,DNA-binding transcription factor activity, RNA polymerase II-specific; GO:0043565,sequence-specific DNA binding; GO:0001135,RNA polymerase II transcription regulator recruiting activity; GO:0044212,transcription regulatory region DNA binding; GO:0030154,cell differentiation; GO:0045893,positive regulation of transcription, DNA-templated; GO:0006357,regulation of tra…	Myb-like DNA-binding domain
Cluster-685.242358	MYB-related	3.62	1.38	1.6	5.6	22.12	21.59	25.1	8.69	9.96	40.38	144.57	154.06	-2.84157	4.70674e-06	2.32376e-05	down	676	K09422 transcription factor MYB, plant | (RefSeq) MYB-like transcription factor ETC3 (A)	MYB-related protein [Aegilops speltoides]	TRY_ARATH RecName: Full=Transcription factor TRY; AltName: Full=Protein TRIPTYCHON;	M7YVH5_TRIUA SubName: Full=Transcription factor TRY {ECO:0000313|EMBL:EMS51126.1, ECO:0000313|EnsemblPlants:TRIUR3_10842-P1};	--	GO:0005634,nucleus; GO:0003700,DNA-binding transcription factor activity; GO:0000981,DNA-binding transcription factor activity, RNA polymerase II-specific; GO:0043565,sequence-specific DNA binding; GO:0001135,RNA polymerase II transcription regulator recruiting activity; GO:0044212,transcription regulatory region DNA binding; GO:0007275,multicellular organism development; GO:0006357,regulation of…	--
Cluster-685.211490	MYB-related	0.94	0	0.72	3.06	5.01	3.05	13.19	0	9.13	45.12	67.87	44.58	-2.74647	0.000303896	0.0010748	down	1126	K09422 transcription factor MYB, plant | (RefSeq) pl; PL transcription factor isoform X1 (A)	PL transcription factor isoform X1 [Zea mays]	MYBC_MAIZE RecName: Full=Anthocyanin regulatory C1 protein;	Q6QP46_MAIZE SubName: Full=Anthocyanin biosynthesis regulatory protein Pl1_B73 {ECO:0000313|EMBL:AAT08017.1};	Transcription factor, Myb superfamily	GO:0005634,nucleus; GO:0003677,DNA binding; GO:0006355,regulation of transcription, DNA-templated; GO:0006351,transcription, DNA-templated; GO:0003674,molecular_function; GO:0003676,nucleic acid binding; GO:0005488,binding; GO:0097159,organic cyclic compound binding; GO:1901363,heterocyclic compound binding; GO:0008152,metabolic process; GO:0006139,nucleobase-containing compound metabolic process…	--
Cluster-685.251713	MYB-related	1.48	0.63	1.36	6.26	7.5	4.96	22.65	8.71	18.7	100.32	110.73	78.89	-2.37814	5.10407e-10	5.69967e-09	down	1204	K09422 transcription factor MYB, plant | (RefSeq) MYB-like transcription factor ETC3 (A)	hypothetical protein BAE44_0018992 [Dichanthelium oligosanthes]	TRY_ARATH RecName: Full=Transcription factor TRY; AltName: Full=Protein TRIPTYCHON;	A0A1E5V4A8_9POAL SubName: Full=Uncharacterized protein {ECO:0000313|EMBL:OEL19992.1};	--	GO:0005634,nucleus; GO:0003700,DNA-binding transcription factor activity; GO:0000981,DNA-binding transcription factor activity, RNA polymerase II-specific; GO:0043565,sequence-specific DNA binding; GO:0001135,RNA polymerase II transcription regulator recruiting activity; GO:0044212,transcription regulatory region DNA binding; GO:0007275,multicellular organism development; GO:0006357,regulation of…	--
Cluster-685.202805	MYB-related	0.22	0.34	0.83	2.37	1.33	2.68	6.44	8.95	21.68	72.33	37.65	81.28	-2.19202	0.000139573	0.000526153	down	2069	K12133 MYB-related transcription factor LHY | (RefSeq) protein LHY isoform X1 (A)	PREDICTED: protein REVEILLE 1 isoform X1 [Oryza sativa Japonica Group]	LHY_ARATH RecName: Full=Protein LHY {ECO:0000303|PubMed:9657154}; AltName: Full=MYB-related transcription factor LHY {ECO:0000303|PubMed:9657154}; AltName: Full=Protein LATE ELONGATED HYPOCOTYL {ECO:0000303|PubMed:9657154};	A0A0E0K3Q3_ORYPU SubName: Full=Uncharacterized protein {ECO:0000313|EnsemblPlants:OPUNC02G25920.1};	Zuotin and related molecular chaperones (DnaJ superfamily), contains DNA-binding domains	GO:0005634,nucleus; GO:0003700,DNA-binding transcription factor activity; GO:0044212,transcription regulatory region DNA binding; GO:0007623,circadian rhythm; GO:0048574,long-day photoperiodism, flowering; GO:0042754,negative regulation of circadian rhythm; GO:0043433,negative regulation of DNA-binding transcription factor activity; GO:0042752,regulation of circadian rhythm; GO:0006355,regulation…	Myb-like DNA-binding domain
Cluster-685.110353	MYB-related	1.04	0.64	1.28	2.51	5.33	5.63	15.87	8.84	17.56	40.2	78.71	89.57	-2.14697	9.76122e-06	4.5413e-05	down	1204	K09422 transcription factor MYB, plant | (RefSeq) MYB-like transcription factor ETC3 (A)	hypothetical protein BAE44_0018992 [Dichanthelium oligosanthes]	TRY_ARATH RecName: Full=Transcription factor TRY; AltName: Full=Protein TRIPTYCHON;	A0A1E5V4A8_9POAL SubName: Full=Uncharacterized protein {ECO:0000313|EMBL:OEL19992.1};	--	GO:0005634,nucleus; GO:0003700,DNA-binding transcription factor activity; GO:0000981,DNA-binding transcription factor activity, RNA polymerase II-specific; GO:0043565,sequence-specific DNA binding; GO:0001135,RNA polymerase II transcription regulator recruiting activity; GO:0044212,transcription regulatory region DNA binding; GO:0007275,multicellular organism development; GO:0006357,regulation of…	--
Cluster-685.100008	MYB-related	0.15	0.01	0.36	0.91	0.62	0.74	9.41	0.71	20.1	59.64	37.7	48.22	-2.1355	0.00404189	0.0111455	down	4167	K15198 transcription factor TFIIIB component B'' | (RefSeq) uncharacterized protein LOC9267825 (A)	hypothetical protein OsI_14255 [Oryza sativa Indica Group]	--	B8AN66_ORYSI SubName: Full=Uncharacterized protein {ECO:0000313|EMBL:EEC76496.1};	Transcription initiation factor TFIIIB, Bdp1 subunit	GO:0000126,transcription factor TFIIIB complex; GO:0003677,DNA binding; GO:0001026,NA; GO:0006383,transcription by RNA polymerase III; GO:0003674,molecular_function; GO:0003676,nucleic acid binding; GO:0005488,binding; GO:0097159,organic cyclic compound binding; GO:1901363,heterocyclic compound binding; GO:0008152,metabolic process; GO:0006139,nucleobase-containing compound metabolic process; GO:…	Myb DNA-binding like
Cluster-685.180923	MYB-related	2.4	1.6	1.22	7.35	8.5	6.12	55.71	33.66	25.36	178.75	191.22	147.81	-2.04216	2.06032e-11	3.02998e-10	down	1700	K09422 transcription factor MYB, plant | (RefSeq) single myb histone 2-like (A)	hypothetical protein PAHAL_E02587 [Panicum hallii]	SMH2_MAIZE RecName: Full=Single myb histone 2; AltName: Full=Protein SINGLE MYB HISTONE2;	A0A0A9F804_ARUDO SubName: Full=Uncharacterized protein {ECO:0000313|EMBL:JAE06271.1};	--	GO:0000785,chromatin; GO:0000781,chromosome, telomeric region; GO:0005730,nucleolus; GO:0000786,nucleosome; GO:0005634,nucleus; GO:0003691,double-stranded telomeric DNA binding; GO:0042803,protein homodimerization activity; GO:0043047,single-stranded telomeric DNA binding; GO:0006334,nucleosome assembly; GO:0006355,regulation of transcription, DNA-templated; GO:0006351,transcription, DNA-template…	linker histone H1 and H5 family
Cluster-685.144626	MYB-related	0.56	0.38	0.99	3.02	1.1	2.46	30.37	18.61	47.71	170.91	57.91	138.1	-1.75497	0.000316629	0.00111591	down	3629	K03164 DNA topoisomerase II [EC:5.6.2.2] | (RefSeq) DNA topoisomerase 2-like (A)	PREDICTED: protein ALWAYS EARLY 2 isoform X1 [Oryza brachyantha]	ALY3_ARATH RecName: Full=Protein ALWAYS EARLY 3; Short=AtALY3;	J3MQD2_ORYBR SubName: Full=Uncharacterized protein {ECO:0000313|EnsemblPlants:OB08G13110.1};	Retinoblastoma pathway protein LIN-9/chromatin-associated protein Aly	GO:0005634,nucleus; GO:0017053,transcriptional repressor complex; GO:0003677,DNA binding; GO:0007049,cell cycle; GO:0006351,transcription, DNA-templated; GO:0003674,molecular_function; GO:0003676,nucleic acid binding; GO:0005488,binding; GO:0097159,organic cyclic compound binding; GO:1901363,heterocyclic compound binding; GO:0008150,biological_process; GO:0009987,cellular process; GO:0008152,meta…	DIRP
Cluster-685.188748	MYB-related	1.55	0.95	1.92	6.03	5.54	3.87	9	5	10	36.33	30.06	23.07	-1.74869	0.00066757	0.00220575	down	605	K08869 aarF domain-containing kinase | (RefSeq) predicted protein (A)	transcription factor SRM1-like [Aegilops tauschii subsp. tauschii]	KUA1_ARATH RecName: Full=Transcription factor KUA1 {ECO:0000303|PubMed:24806884}; AltName: Full=Myb-related protein H {ECO:0000303|PubMed:23888064}; Short=AtMYBH {ECO:0000303|PubMed:23888064}; Short=AtMYBS3 {ECO:0000303|PubMed:25920996}; Short=MYBS3-homolg protein {ECO:0000303|PubMed:25920996}; AltName: Full=Protein KUODA1 {ECO:0000303|PubMed:24806884};	A0A1D5V6C8_WHEAT SubName: Full=Uncharacterized protein {ECO:0000313|EnsemblPlants:TRIAE_CS42_3AL_TGACv1_194070_AA0625880.1};	--	GO:0005634,nucleus; GO:0003700,DNA-binding transcription factor activity; GO:0000976,transcription regulatory region sequence-specific DNA binding; GO:0008270,zinc ion binding; GO:0010252,auxin homeostasis; GO:0048527,lateral root development; GO:0048366,leaf development; GO:0010150,leaf senescence; GO:2000469,negative regulation of peroxidase activity; GO:0000122,negative regulation of transcrip…	Myb-like DNA-binding domain
Cluster-685.230078	MYB-related	1.26	1.17	1.51	3.84	3.45	4.66	15.4	12.99	16.48	49	40.39	59	-1.59887	2.42467e-05	0.000105448	down	1008	K09422 transcription factor MYB, plant | (RefSeq) transcription factor RAX1 (A)	PREDICTED: transcription factor RAX1 [Oryza sativa Japonica Group]	MYB25_ARATH RecName: Full=Transcription factor MYB25 {ECO:0000303|PubMed:11597504}; AltName: Full=Myb-related protein 25 {ECO:0000303|PubMed:11597504}; Short=AtMYB25 {ECO:0000303|PubMed:11597504};	A0A0E0JR38_ORYPU SubName: Full=Uncharacterized protein {ECO:0000313|EnsemblPlants:OPUNC01G36300.1};	Transcription factor, Myb superfamily	GO:0005634,nucleus; GO:0003700,DNA-binding transcription factor activity; GO:0000981,DNA-binding transcription factor activity, RNA polymerase II-specific; GO:0043565,sequence-specific DNA binding; GO:0001135,RNA polymerase II transcription regulator recruiting activity; GO:0044212,transcription regulatory region DNA binding; GO:0030154,cell differentiation; GO:0009555,pollen development; GO:0006…	Myb-like DNA-binding domain
Cluster-685.74633	MYB-related	2.96	0.63	2.06	4.4	4.28	7.32	34.56	6.63	21.58	53.68	47.88	88.61	-1.45622	0.007745	0.019777	down	975	K08869 aarF domain-containing kinase | (RefSeq) predicted protein (A)	hypothetical protein BRADI_3g17170v3 [Brachypodium distachyon]	MYBS2_ORYSI RecName: Full=Transcription factor MYBS2 {ECO:0000250|UniProtKB:Q7XC51}; AltName: Full=Myb-related protein S2 {ECO:0000250|UniProtKB:Q7XC51}; Short=OsMYBS2 {ECO:0000250|UniProtKB:Q7XC51};	I1I1N2_BRADI SubName: Full=Uncharacterized protein {ECO:0000313|EMBL:KQJ95432.1, ECO:0000313|EnsemblPlants:BRADI3G17170.1};	--	GO:0005634,nucleus; GO:0003677,DNA binding; GO:0003700,DNA-binding transcription factor activity; GO:0045893,positive regulation of transcription, DNA-templated; GO:0006351,transcription, DNA-templated; GO:0003674,molecular_function; GO:0003676,nucleic acid binding; GO:0005488,binding; GO:0097159,organic cyclic compound binding; GO:1901363,heterocyclic compound binding; GO:0140110,transcription r…	Myb-like DNA-binding domain
Cluster-685.84968	MYB	0.99	0.75	1.01	1.82	3.35	2.26	12.61	8.65	11.57	24.22	40.97	29.81	-1.349	0.00480741	0.012985	down	1041	K09422 transcription factor MYB, plant | (RefSeq) anthocyanin regulatory C1 protein (A)	anthocyanin regulatory C1 protein [Setaria italica]	MYBC_MAIZE RecName: Full=Anthocyanin regulatory C1 protein;	A0A1E5WII7_9POAL SubName: Full=Anthocyanin regulatory C1 protein {ECO:0000313|EMBL:OEL37191.1};	Transcription factor, Myb superfamily	GO:0005634,nucleus; GO:0003677,DNA binding; GO:0006355,regulation of transcription, DNA-templated; GO:0006351,transcription, DNA-templated; GO:0003674,molecular_function; GO:0003676,nucleic acid binding; GO:0005488,binding; GO:0097159,organic cyclic compound binding; GO:1901363,heterocyclic compound binding; GO:0008152,metabolic process; GO:0006139,nucleobase-containing compound metabolic process…	Myb-like DNA-binding domain
Cluster-685.177380	MYB-related	0.71	0.47	0.69	1.25	1.39	2.09	57.96	34.93	50.88	107.48	111.48	178.49	-1.3176	2.07491e-05	9.13375e-05	down	5392	K09422 transcription factor MYB, plant | (RefSeq) myb-related protein Hv1 (A)	FGGY carbohydrate kinase domain-containing protein [Aegilops tauschii subsp. tauschii]	MYB08_ANTMA RecName: Full=Myb-related protein 308;	A0A1D6BF83_WHEAT SubName: Full=Uncharacterized protein {ECO:0000313|EnsemblPlants:TRIAE_CS42_6DS_TGACv1_543493_AA1740770.4};	Ribulose kinase and related carbohydrate kinases	GO:0005634,nucleus; GO:0003677,DNA binding; GO:0006355,regulation of transcription, DNA-templated; GO:0006351,transcription, DNA-templated; GO:0003674,molecular_function; GO:0003676,nucleic acid binding; GO:0005488,binding; GO:0097159,organic cyclic compound binding; GO:1901363,heterocyclic compound binding; GO:0008152,metabolic process; GO:0006139,nucleobase-containing compound metabolic process…	Myb-like DNA-binding domain
Cluster-685.62100	MYB-related	0.47	0.6	0.71	1.89	1.39	1.07	23.18	26.9	31.27	98	67.27	55.33	-1.28433	0.000418058	0.00143925	down	3354	K02605 origin recognition complex subunit 3 | (RefSeq) origin of replication complex subunit 3 (A)	origin of replication complex subunit 3 [Aegilops tauschii subsp. tauschii]	ORC3_ORYSJ RecName: Full=Origin of replication complex subunit 3 {ECO:0000303|PubMed:15939553}; Short=OsORC3 {ECO:0000303|PubMed:16100779};	A0A1D6CJ38_WHEAT SubName: Full=Uncharacterized protein {ECO:0000313|EnsemblPlants:TRIAE_CS42_7BS_TGACv1_593453_AA1951720.1};	Origin recognition complex, subunit 3	GO:0031261,DNA replication preinitiation complex; GO:0000784,nuclear chromosome, telomeric region; GO:0005664,nuclear origin of replication recognition complex; GO:0005656,nuclear pre-replicative complex; GO:0003688,DNA replication origin binding; GO:0006270,DNA replication initiation; GO:0048527,lateral root development; GO:0006267,pre-replicative complex assembly involved in nuclear cell cycle …	Myb-like DNA-binding domain
Cluster-685.160100	MYB-related	2.18	1.4	1.59	4.07	4.31	3.91	98	57	64	192	189	183	-1.2295	1.03995e-08	8.85948e-08	down	3066	K17545 serine/threonine-protein kinase ULK4 [EC:2.7.11.1] | (RefSeq) uncharacterized protein LOC103634684 (A)	uncharacterized protein LOC103634684 [Zea mays]	POLR1_ARATH RecName: Full=Retrovirus-related Pol polyprotein from transposon RE1; AltName: Full=Retro element 1 {ECO:0000303|PubMed:10689195}; Short=AtRE1 {ECO:0000303|PubMed:10689195}; Includes: RecName: Full=Protease RE1; EC=3.4.23.-; Includes: RecName: Full=Reverse transcriptase RE1; EC=2.7.7.49; Includes: RecName: Full=Endonuclease RE1;	A0A0A9V1F3_ARUDO SubName: Full=Uncharacterized protein {ECO:0000313|EMBL:JAF89005.1};	FOG: Transposon-encoded proteins with TYA, reverse transcriptase, integrase domains in various combinations	GO:0004190,aspartic-type endopeptidase activity; GO:0004519,endonuclease activity; GO:0046872,metal ion binding; GO:0003676,nucleic acid binding; GO:0003964,RNA-directed DNA polymerase activity; GO:0015074,DNA integration; GO:0006310,DNA recombination; GO:0003674,molecular_function; GO:0003824,catalytic activity; GO:0004175,endopeptidase activity; GO:0008233,peptidase activity; GO:0070011,peptida…	Reverse transcriptase (RNA-dependent DNA polymerase)
Cluster-685.139511	MYB-related	9.45	15.12	11.47	24.91	33.24	27.5	182.18	264	198.39	503.41	620.5	551.71	-1.22345	1.63797e-08	1.34043e-07	down	1454	K12133 MYB-related transcription factor LHY | (RefSeq) LOW QUALITY PROTEIN: protein LHY-like (A)	PREDICTED: LOW QUALITY PROTEIN: protein LHY-like [Elaeis guineensis]	LHY_ARATH RecName: Full=Protein LHY {ECO:0000303|PubMed:9657154}; AltName: Full=MYB-related transcription factor LHY {ECO:0000303|PubMed:9657154}; AltName: Full=Protein LATE ELONGATED HYPOCOTYL {ECO:0000303|PubMed:9657154};	K3YKB6_SETIT SubName: Full=Uncharacterized protein {ECO:0000313|EMBL:KQL00734.1, ECO:0000313|EnsemblPlants:Si014685m};	Zuotin and related molecular chaperones (DnaJ superfamily), contains DNA-binding domains	GO:0005634,nucleus; GO:0003700,DNA-binding transcription factor activity; GO:0044212,transcription regulatory region DNA binding; GO:0007623,circadian rhythm; GO:0048574,long-day photoperiodism, flowering; GO:0042754,negative regulation of circadian rhythm; GO:0043433,negative regulation of DNA-binding transcription factor activity; GO:0042752,regulation of circadian rhythm; GO:0006355,regulation…	Myb-like DNA-binding domain
Cluster-685.85715	MYB-related	2.51	2.97	2.8	6.54	6.45	5.86	13	14	13	35	31	31	-1.12779	0.00530842	0.0141833	down	565	K08869 aarF domain-containing kinase | (RefSeq) predicted protein (A)	transcription factor MYBS3 [Setaria italica]	KUA1_ARATH RecName: Full=Transcription factor KUA1 {ECO:0000303|PubMed:24806884}; AltName: Full=Myb-related protein H {ECO:0000303|PubMed:23888064}; Short=AtMYBH {ECO:0000303|PubMed:23888064}; Short=AtMYBS3 {ECO:0000303|PubMed:25920996}; Short=MYBS3-homolg protein {ECO:0000303|PubMed:25920996}; AltName: Full=Protein KUODA1 {ECO:0000303|PubMed:24806884};	K3Z8C6_SETIT SubName: Full=Uncharacterized protein {ECO:0000313|EMBL:KQL13888.1, ECO:0000313|EnsemblPlants:Si022796m};	--	GO:0005634,nucleus; GO:0003700,DNA-binding transcription factor activity; GO:0000976,transcription regulatory region sequence-specific DNA binding; GO:0008270,zinc ion binding; GO:0010252,auxin homeostasis; GO:0048527,lateral root development; GO:0048366,leaf development; GO:0010150,leaf senescence; GO:2000469,negative regulation of peroxidase activity; GO:0000122,negative regulation of transcrip…	Myb-like DNA-binding domain
Cluster-685.241673	MYB-related	2.74	2.07	2.42	5.11	5.32	5.48	22.76	15.65	18.09	44.25	42	47	-1.07957	0.00188087	0.00562763	down	763	K09422 transcription factor MYB, plant | (RefSeq) transcription factor MYB24 (A)	predicted protein [Hordeum vulgare subsp. vulgare]	JAMYB_ORYSJ RecName: Full=Transcription factor JAMYB {ECO:0000305}; AltName: Full=OsJAMyb {ECO:0000303|PubMed:11310740};	F2D9I9_HORVV SubName: Full=Predicted protein {ECO:0000313|EMBL:BAJ91760.1, ECO:0000313|EnsemblPlants:HORVU5Hr1G022690.1};	Transcription factor, Myb superfamily	GO:0005634,nucleus; GO:0000981,DNA-binding transcription factor activity, RNA polymerase II-specific; GO:0043565,sequence-specific DNA binding; GO:0001135,RNA polymerase II transcription regulator recruiting activity; GO:0044212,transcription regulatory region DNA binding; GO:0030154,cell differentiation; GO:0006952,defense response; GO:0006357,regulation of transcription by RNA polymerase II; GO…	Myb-like DNA-binding domain
Cluster-685.139638	MYB-related	2.49	1.91	2.09	3.96	4.1	5.18	68.33	47.48	51.63	114.24	109.49	148.37	-1.00859	2.65908e-05	0.000114854	down	1971	K12133 MYB-related transcription factor LHY | (RefSeq) protein LHY isoform X1 (A)	PREDICTED: protein REVEILLE 1-like isoform X1 [Brachypodium distachyon]	RVE2_ARATH RecName: Full=Protein REVEILLE 2; AltName: Full=MYB family transcription factor Circadian 1;	I1GV56_BRADI SubName: Full=Uncharacterized protein {ECO:0000313|EMBL:KQK16639.1, ECO:0000313|EnsemblPlants:BRADI1G29680.1};	Zuotin and related molecular chaperones (DnaJ superfamily), contains DNA-binding domains	GO:0005634,nucleus; GO:0003677,DNA binding; GO:0003700,DNA-binding transcription factor activity; GO:0007623,circadian rhythm; GO:0009909,regulation of flower development; GO:0006355,regulation of transcription, DNA-templated; GO:0009737,response to abscisic acid; GO:0009733,response to auxin; GO:0009723,response to ethylene; GO:0009739,response to gibberellin; GO:0009753,response to jasmonic aci…	Myb-like DNA-binding domain
Cluster-685.175137	MYB-related	16.32	21.77	22.69	11.03	10.46	9.07	276.84	334.49	345.3	196	171.39	159.95	1.01637	4.47941e-08	3.35624e-07	up	1308	K09422 transcription factor MYB, plant | (RefSeq) transcription factor MYB44 (A)	hypothetical protein PAHAL_B02389 [Panicum hallii]	MYB44_ARATH RecName: Full=Transcription factor MYB44 {ECO:0000303|PubMed:11597504}; AltName: Full=Myb-related protein 44 {ECO:0000303|PubMed:11597504}; Short=AtMYB44 {ECO:0000303|PubMed:11597504}; AltName: Full=Myb-related protein R1 {ECO:0000303|PubMed:9678577}; Short=AtMYBR1 {ECO:0000303|PubMed:9678577};	W5FAS4_WHEAT SubName: Full=Uncharacterized protein {ECO:0000313|EnsemblPlants:TRIAE_CS42_5BL_TGACv1_405373_AA1326030.1};	Transcription factor, Myb superfamily	GO:0005634,nucleus; GO:0003700,DNA-binding transcription factor activity; GO:0000981,DNA-binding transcription factor activity, RNA polymerase II-specific; GO:0043565,sequence-specific DNA binding; GO:0001135,RNA polymerase II transcription regulator recruiting activity; GO:0044212,transcription regulatory region DNA binding; GO:0009738,abscisic acid-activated signaling pathway; GO:0030154,cell d…	Myb-like DNA-binding domain
Cluster-685.189508	MYB-related	2.04	3	1.54	1.15	0.83	1.29	52.37	69.78	35.41	31.07	20.74	34.49	1.03082	0.0117444	0.0285326	up	1857	K12133 MYB-related transcription factor LHY | (RefSeq) uncharacterized protein LOC112280611 (A)	PREDICTED: protein REVEILLE 6 isoform X1 [Oryza brachyantha]	RVE6_ARATH RecName: Full=Protein REVEILLE 6;	K3YUN1_SETIT SubName: Full=Uncharacterized protein {ECO:0000313|EMBL:KQL30944.1, ECO:0000313|EnsemblPlants:Si017977m};	Zuotin and related molecular chaperones (DnaJ superfamily), contains DNA-binding domains	GO:0005634,nucleus; GO:0003677,DNA binding; GO:0003700,DNA-binding transcription factor activity; GO:0042752,regulation of circadian rhythm; GO:0009737,response to abscisic acid; GO:0046686,response to cadmium ion; GO:0009723,response to ethylene; GO:0009739,response to gibberellin; GO:0009753,response to jasmonic acid; GO:0009751,response to salicylic acid; GO:0009651,response to salt stress; GO…	Myb-like DNA-binding domain
Cluster-685.79413	MYB	1.1	0.88	1.45	0.59	0.54	0.55	65.27	47.09	76.85	37	31.12	33.81	1.03662	0.000969643	0.00309531	up	3968	K09422 transcription factor MYB, plant | (RefSeq) transcription factor MYB13-like (A)	PREDICTED: myb-related protein 305-like [Oryza brachyantha]	MYB63_ARATH RecName: Full=Transcription factor MYB63 {ECO:0000303|PubMed:9839469}; AltName: Full=Myb-related protein 63 {ECO:0000303|PubMed:9839469}; Short=AtMYB63 {ECO:0000303|PubMed:9839469};	J3NE41_ORYBR SubName: Full=Uncharacterized protein {ECO:0000313|EnsemblPlants:OB12G22490.1};	Transcription factor, Myb superfamily	GO:0005634,nucleus; GO:0003700,DNA-binding transcription factor activity; GO:0000981,DNA-binding transcription factor activity, RNA polymerase II-specific; GO:0043565,sequence-specific DNA binding; GO:0001135,RNA polymerase II transcription regulator recruiting activity; GO:0044212,transcription regulatory region DNA binding; GO:0030154,cell differentiation; GO:0009809,lignin biosynthetic process…	--
Cluster-685.109485	MYB	4.24	4.42	4.68	2.06	1.23	3.3	60.93	57.52	60.41	31.05	17.04	49.26	1.04451	0.00989356	0.0245207	up	1145	K09522 DnaJ homolog subfamily C member 2 | (RefSeq) dnaJ homolog subfamily C member 2 (A)	PREDICTED: dnaJ homolog subfamily C member 2 [Oryza brachyantha]	MAMYB_ARATH RecName: Full=Transcription factor MAMYB {ECO:0000305}; AltName: Full=Membrane-anchored MYB {ECO:0000303|PubMed:21477080};	J3LX48_ORYBR SubName: Full=Uncharacterized protein {ECO:0000313|EnsemblPlants:OB04G17230.1};	Zuotin and related molecular chaperones (DnaJ superfamily), contains DNA-binding domains	GO:0005783,endoplasmic reticulum; GO:0005789,endoplasmic reticulum membrane; GO:0016021,integral component of membrane; GO:0005634,nucleus; GO:0005886,plasma membrane; GO:0003677,DNA binding; GO:0006355,regulation of transcription, DNA-templated; GO:0048767,root hair elongation; GO:0006351,transcription, DNA-templated; GO:0003674,molecular_function; GO:0003676,nucleic acid binding; GO:0005488,bin…	Myb-like DNA-binding domain
Cluster-685.190196	MYB-related	8.53	8.62	10.49	4.8	4.62	3.92	104.53	95.72	115.3	61.49	54.37	49.76	1.08643	2.02501e-06	1.0732e-05	up	1011	K08869 aarF domain-containing kinase | (RefSeq) predicted protein (A)	PREDICTED: transcription factor DIVARICATA-like [Oryza brachyantha]	DIV_ANTMA RecName: Full=Transcription factor DIVARICATA;	J3M7R0_ORYBR SubName: Full=Uncharacterized protein {ECO:0000313|EnsemblPlants:OB05G26340.1};	Zuotin and related molecular chaperones (DnaJ superfamily), contains DNA-binding domains	GO:0005634,nucleus; GO:0003677,DNA binding; GO:0048262,determination of dorsal/ventral asymmetry; GO:0009908,flower development; GO:0006355,regulation of transcription, DNA-templated; GO:0006351,transcription, DNA-templated; GO:0003674,molecular_function; GO:0003676,nucleic acid binding; GO:0005488,binding; GO:0097159,organic cyclic compound binding; GO:1901363,heterocyclic compound binding; GO:0…	Myb-like DNA-binding domain
Cluster-685.196844	MYB-related	27.71	25.36	25.47	9.3	12.07	15.23	283.26	235.04	233.61	99.23	117.86	161.03	1.13664	4.74795e-08	3.54385e-07	up	883	K09422 transcription factor MYB, plant | (RefSeq) myb-related protein Hv33-like (A)	PREDICTED: myb-related protein Hv33-like [Oryza brachyantha]	MYB3_HORVU RecName: Full=Myb-related protein Hv33;	J3M9C9_ORYBR SubName: Full=Uncharacterized protein {ECO:0000313|EnsemblPlants:OB05G32030.1};	Transcription factor, Myb superfamily	GO:0005634,nucleus; GO:0003677,DNA binding; GO:0006355,regulation of transcription, DNA-templated; GO:0006351,transcription, DNA-templated; GO:0003674,molecular_function; GO:0003676,nucleic acid binding; GO:0005488,binding; GO:0097159,organic cyclic compound binding; GO:1901363,heterocyclic compound binding; GO:0008152,metabolic process; GO:0006139,nucleobase-containing compound metabolic process…	Myb-like DNA-binding domain
Cluster-685.230562	MYB-related	2.48	4.47	4.25	0.95	2.43	1.63	25.67	41.91	39.45	10.26	24	17.41	1.22103	0.0153592	0.0360308	up	890	K09422 transcription factor MYB, plant | (RefSeq) myb-related protein 330-like (A)	myb-related protein 330-like [Aegilops tauschii subsp. tauschii]	MYB30_ANTMA RecName: Full=Myb-related protein 330;	A0A1D5XTK1_WHEAT SubName: Full=Uncharacterized protein {ECO:0000313|EnsemblPlants:TRIAE_CS42_4BS_TGACv1_329272_AA1099480.1};	Transcription factor, Myb superfamily	GO:0005634,nucleus; GO:0003677,DNA binding; GO:0006355,regulation of transcription, DNA-templated; GO:0006351,transcription, DNA-templated; GO:0003674,molecular_function; GO:0003676,nucleic acid binding; GO:0005488,binding; GO:0097159,organic cyclic compound binding; GO:1901363,heterocyclic compound binding; GO:0008152,metabolic process; GO:0006139,nucleobase-containing compound metabolic process…	Myb-like DNA-binding domain
Cluster-685.217127	MYB	4.06	4.63	2.65	2.02	1.78	1.09	29	30	17	15	12	8	1.26594	0.0126307	0.0304029	up	689	K09422 transcription factor MYB, plant | (RefSeq) transcription factor MYB44-like isoform X2 (A)	transcription factor MYB44-like [Aegilops tauschii subsp. tauschii]	MYB77_ARATH RecName: Full=Transcription factor MYB77 {ECO:0000303|PubMed:11597504}; AltName: Full=Myb-related protein 77 {ECO:0000303|PubMed:11597504}; Short=AtMYB77 {ECO:0000303|PubMed:11597504}; AltName: Full=Myb-related protein R2 {ECO:0000303|PubMed:9678577}; Short=AtMYBR2 {ECO:0000303|PubMed:9678577};	M8BE66_AEGTA SubName: Full=Uncharacterized protein {ECO:0000313|EMBL:EMT05058.1, ECO:0000313|EnsemblPlants:EMT05058};	Transcription factor, Myb superfamily	GO:0005634,nucleus; GO:0003700,DNA-binding transcription factor activity; GO:0000981,DNA-binding transcription factor activity, RNA polymerase II-specific; GO:0043565,sequence-specific DNA binding; GO:0001135,RNA polymerase II transcription regulator recruiting activity; GO:0044212,transcription regulatory region DNA binding; GO:0030154,cell differentiation; GO:0048527,lateral root development; G…	Myb-like DNA-binding domain
Cluster-685.219306	MYB	7.7	16.21	11.54	2.55	5.16	7.76	29.36	56.32	39.52	9.99	17.88	29.97	1.27626	0.0182465	0.0418309	up	479	K09422 transcription factor MYB, plant | (RefSeq) myb-related protein P (A)	Myb-related protein P [Dichanthelium oligosanthes]	MYBP_MAIZE RecName: Full=Myb-related protein P;	A0A0A9FD64_ARUDO SubName: Full=MYB-IF35 {ECO:0000313|EMBL:JAE10302.1};	Transcription factor, Myb superfamily	GO:0005634,nucleus; GO:0003677,DNA binding; GO:0006355,regulation of transcription, DNA-templated; GO:0006351,transcription, DNA-templated; GO:0003674,molecular_function; GO:0003676,nucleic acid binding; GO:0005488,binding; GO:0097159,organic cyclic compound binding; GO:1901363,heterocyclic compound binding; GO:0008152,metabolic process; GO:0006139,nucleobase-containing compound metabolic process…	Myb-like DNA-binding domain
Cluster-685.136345	MYB-related	2.7	1.46	1.54	0.49	0.91	0.91	36.96	18.13	18.9	7	11.99	13	1.33266	0.0133322	0.0318684	up	1102	K08869 aarF domain-containing kinase | (RefSeq) predicted protein (A)	PREDICTED: uncharacterized protein LOC102703403 [Oryza brachyantha]	KUA1_ARATH RecName: Full=Transcription factor KUA1 {ECO:0000303|PubMed:24806884}; AltName: Full=Myb-related protein H {ECO:0000303|PubMed:23888064}; Short=AtMYBH {ECO:0000303|PubMed:23888064}; Short=AtMYBS3 {ECO:0000303|PubMed:25920996}; Short=MYBS3-homolg protein {ECO:0000303|PubMed:25920996}; AltName: Full=Protein KUODA1 {ECO:0000303|PubMed:24806884};	J3MAA6_ORYBR SubName: Full=Uncharacterized protein {ECO:0000313|EnsemblPlants:OB05G35300.1};	--	GO:0005634,nucleus; GO:0003700,DNA-binding transcription factor activity; GO:0000976,transcription regulatory region sequence-specific DNA binding; GO:0008270,zinc ion binding; GO:0010252,auxin homeostasis; GO:0048527,lateral root development; GO:0048366,leaf development; GO:0010150,leaf senescence; GO:2000469,negative regulation of peroxidase activity; GO:0000122,negative regulation of transcrip…	Myb-like DNA-binding domain
Cluster-685.179574	MYB-related	29.41	21.58	27.62	8.28	13.74	9.59	449.97	298.96	379.13	132.57	202.76	152.45	1.33846	1.72585e-09	1.72817e-08	up	1203	K09422 transcription factor MYB, plant | (RefSeq) myb-related protein Hv33 (A)	myb-related protein Hv33 [Setaria italica]	MYB3_HORVU RecName: Full=Myb-related protein Hv33;	K3XJZ7_SETIT SubName: Full=Uncharacterized protein {ECO:0000313|EMBL:KQL05460.1, ECO:0000313|EnsemblPlants:Si002220m};	Transcription factor, Myb superfamily	GO:0005634,nucleus; GO:0003677,DNA binding; GO:0006355,regulation of transcription, DNA-templated; GO:0006351,transcription, DNA-templated; GO:0003674,molecular_function; GO:0003676,nucleic acid binding; GO:0005488,binding; GO:0097159,organic cyclic compound binding; GO:1901363,heterocyclic compound binding; GO:0008152,metabolic process; GO:0006139,nucleobase-containing compound metabolic process…	Myb-like DNA-binding domain
Cluster-685.151993	MYB	10.04	11.01	8.19	3.44	4.51	4.31	32.37	32.43	23.74	11.33	13.03	14	1.35837	0.00161303	0.00490793	up	442	K09422 transcription factor MYB, plant | (RefSeq) myb-related protein 306 (A)	myb-related protein 306 [Sorghum bicolor]	MYB06_ANTMA RecName: Full=Myb-related protein 306;	A0A1B6QCI4_SORBI SubName: Full=Uncharacterized protein {ECO:0000313|EMBL:KXG35628.1};	Transcription factor, Myb superfamily	GO:0005634,nucleus; GO:0003677,DNA binding; GO:0006355,regulation of transcription, DNA-templated; GO:0006351,transcription, DNA-templated; GO:0003674,molecular_function; GO:0003676,nucleic acid binding; GO:0005488,binding; GO:0097159,organic cyclic compound binding; GO:1901363,heterocyclic compound binding; GO:0008152,metabolic process; GO:0006139,nucleobase-containing compound metabolic process…	Myb-like DNA-binding domain
Cluster-685.143206	MYB	3.58	3.44	4.1	1.99	1.13	1.21	29.17	25.5	30.05	16.93	8.73	10.18	1.39253	0.00211182	0.00624646	up	753	K09422 transcription factor MYB, plant | (RefSeq) transcription factor GAMYB (A)	Transcription factor GAMYB [Triticum urartu]	GAM1_ORYSI RecName: Full=Transcription factor GAMYB; AltName: Full=OsGAMyb;	M7ZHD6_TRIUA SubName: Full=Transcription factor GAMYB {ECO:0000313|EMBL:EMS62608.1, ECO:0000313|EnsemblPlants:TRIUR3_27104-P1};	Transcription factor, Myb superfamily	GO:0005634,nucleus; GO:0003677,DNA binding; GO:0048653,anther development; GO:0030154,cell differentiation; GO:0009555,pollen development; GO:0006355,regulation of transcription, DNA-templated; GO:0006351,transcription, DNA-templated; GO:0003674,molecular_function; GO:0003676,nucleic acid binding; GO:0005488,binding; GO:0097159,organic cyclic compound binding; GO:1901363,heterocyclic compound bin…	Myb-like DNA-binding domain
Cluster-685.197977	MYB-related	2.75	4.55	3.84	1.37	1.93	1.06	32.73	49	41	17	22	13	1.39642	0.00118183	0.00370068	up	988	K09422 transcription factor MYB, plant | (RefSeq) transcription factor MYB8-like (A)	predicted protein [Hordeum vulgare subsp. vulgare]	LAX2_ORYSJ RecName: Full=Protein LAX PANICLE 2 {ECO:0000303|PubMed:21963665};	F2E2T0_HORVV SubName: Full=Predicted protein {ECO:0000313|EMBL:BAK01652.1};	Transcription factor, Myb superfamily	GO:0005634,nucleus; GO:0007275,multicellular organism development; GO:0045893,positive regulation of transcription, DNA-templated; GO:2000032,regulation of secondary shoot formation; GO:0008150,biological_process; GO:0032501,multicellular organismal process; GO:0032502,developmental process; GO:0048856,anatomical structure development; GO:0008152,metabolic process; GO:0006139,nucleobase-containin…	Myb-like DNA-binding domain
Cluster-685.177482	MYB-related	35.97	32.84	37.55	11.76	15.6	13.7	600.03	496.04	561.87	205.43	251.24	237.55	1.39869	1.27147e-25	1.31625e-23	up	1290	K09422 transcription factor MYB, plant | (RefSeq) myb-related protein Hv33 (A)	myb-related protein Hv33 [Setaria italica]	MYB3_HORVU RecName: Full=Myb-related protein Hv33;	K3XJZ7_SETIT SubName: Full=Uncharacterized protein {ECO:0000313|EMBL:KQL05460.1, ECO:0000313|EnsemblPlants:Si002220m};	Transcription factor, Myb superfamily	GO:0005634,nucleus; GO:0003677,DNA binding; GO:0006355,regulation of transcription, DNA-templated; GO:0006351,transcription, DNA-templated; GO:0003674,molecular_function; GO:0003676,nucleic acid binding; GO:0005488,binding; GO:0097159,organic cyclic compound binding; GO:1901363,heterocyclic compound binding; GO:0008152,metabolic process; GO:0006139,nucleobase-containing compound metabolic process…	Myb-like DNA-binding domain
Cluster-685.167970	MYB	18.15	16.72	17.73	6.45	6.79	7.11	113.29	94.77	99.32	41.76	39.7	45.55	1.40813	7.70504e-10	8.24571e-09	up	632	K09422 transcription factor MYB, plant | (RefSeq) myb-related protein Hv33 (A)	hypothetical protein PAHAL_C02101 [Panicum hallii]	MYB3_HORVU RecName: Full=Myb-related protein Hv33;	K3Z860_SETIT SubName: Full=Uncharacterized protein {ECO:0000313|EMBL:KQL14525.1, ECO:0000313|EnsemblPlants:Si022730m};	Transcription factor, Myb superfamily	GO:0005634,nucleus; GO:0003677,DNA binding; GO:0006355,regulation of transcription, DNA-templated; GO:0006351,transcription, DNA-templated; GO:0003674,molecular_function; GO:0003676,nucleic acid binding; GO:0005488,binding; GO:0097159,organic cyclic compound binding; GO:1901363,heterocyclic compound binding; GO:0008152,metabolic process; GO:0006139,nucleobase-containing compound metabolic process…	Myb-like DNA-binding domain
Cluster-685.182225	MYB-related	18.56	16.98	17.24	7.67	5.88	6.6	210.1	174.2	175.06	90.61	63.78	77.33	1.41654	1.92291e-14	4.85431e-13	up	952	K09422 transcription factor MYB, plant | (RefSeq) myb-related protein Hv33-like (A)	PREDICTED: myb-related protein Hv33-like [Oryza brachyantha]	MYB3_HORVU RecName: Full=Myb-related protein Hv33;	J3M9C9_ORYBR SubName: Full=Uncharacterized protein {ECO:0000313|EnsemblPlants:OB05G32030.1};	Transcription factor, Myb superfamily	GO:0005634,nucleus; GO:0003677,DNA binding; GO:0006355,regulation of transcription, DNA-templated; GO:0006351,transcription, DNA-templated; GO:0003674,molecular_function; GO:0003676,nucleic acid binding; GO:0005488,binding; GO:0097159,organic cyclic compound binding; GO:1901363,heterocyclic compound binding; GO:0008152,metabolic process; GO:0006139,nucleobase-containing compound metabolic process…	Myb-like DNA-binding domain
Cluster-685.169333	MYB	11.15	11.39	11.32	4.91	3.4	4.21	960.84	886.73	874.67	445.49	286.6	379.09	1.44753	5.58203e-25	5.38461e-23	up	5668	K09422 transcription factor MYB, plant | (RefSeq) myb-like protein L isoform X1 (A)	PREDICTED: myb-like protein L isoform X1 [Oryza sativa Japonica Group]	BAME1_ARATH RecName: Full=Leucine-rich repeat receptor-like serine/threonine-protein kinase BAM1; EC=2.7.11.1; AltName: Full=Protein BARELY ANY MERISTEM 1; Flags: Precursor;	A0A0E0LGZ2_ORYPU SubName: Full=Uncharacterized protein {ECO:0000313|EnsemblPlants:OPUNC07G02500.2};	Transcription factor, Myb superfamily	GO:0016021,integral component of membrane; GO:0005886,plasma membrane; GO:0005524,ATP binding; GO:0043621,protein self-association; GO:0004674,protein serine/threonine kinase activity; GO:0033612,receptor serine/threonine kinase binding; GO:0030154,cell differentiation; GO:0048437,floral organ development; GO:0048229,gametophyte development; GO:0010075,regulation of meristem growth; GO:0000166,nu…	Leucine rich repeat
Cluster-685.168353	MYB-related	2.58	3.06	2.47	1.36	1.26	0.42	21.94	23.54	18.79	12.05	10.19	3.7	1.47073	0.0092126	0.0230288	up	774	K09422 transcription factor MYB, plant | (RefSeq) transcription factor MYB30 (A)	transcription factor MYB30 [Setaria italica]	MYB96_ARATH RecName: Full=Transcription factor MYB96 {ECO:0000303|PubMed:11597504}; AltName: Full=Myb-related protein 96 {ECO:0000303|PubMed:11597504}; Short=AtMYB96 {ECO:0000303|PubMed:11597504};	K3ZJI0_SETIT SubName: Full=Uncharacterized protein {ECO:0000313|EMBL:KQK94956.1, ECO:0000313|EnsemblPlants:Si026733m};	Transcription factor, Myb superfamily	GO:0005634,nucleus; GO:0003700,DNA-binding transcription factor activity; GO:0000981,DNA-binding transcription factor activity, RNA polymerase II-specific; GO:0043565,sequence-specific DNA binding; GO:0001135,RNA polymerase II transcription regulator recruiting activity; GO:0044212,transcription regulatory region DNA binding; GO:0009738,abscisic acid-activated signaling pathway; GO:0030154,cell d…	Myb-like DNA-binding domain
Cluster-685.220192	MYB-related	21.79	15.62	26.69	5.08	11.81	10.73	18	12	20	4	7	8	1.53602	0.0120973	0.0292778	up	286	K09422 transcription factor MYB, plant | (RefSeq) transcription factor RAX2 (A)	PREDICTED: transcription factor RAX2 [Oryza sativa Japonica Group]	MYB36_ARATH RecName: Full=Transcription factor MYB36 {ECO:0000303|PubMed:9839469}; AltName: Full=Myb-related protein 36 {ECO:0000303|PubMed:9839469}; Short=AtMYB36 {ECO:0000303|PubMed:9839469};	Q6I634_ORYSJ SubName: Full=Os05g0553400 protein {ECO:0000313|EMBL:BAF18177.1}; SubName: Full=Putative Myb-related transcription factor {ECO:0000313|EMBL:AAT85200.1}; SubName: Full=Putative myb transctiption factor {ECO:0000313|EMBL:AAT58725.1};	Transcription factor, Myb superfamily	GO:0048226,Casparian strip; GO:0005634,nucleus; GO:0003700,DNA-binding transcription factor activity; GO:0000981,DNA-binding transcription factor activity, RNA polymerase II-specific; GO:0043565,sequence-specific DNA binding; GO:0001135,RNA polymerase II transcription regulator recruiting activity; GO:0044212,transcription regulatory region DNA binding; GO:0030154,cell differentiation; GO:0035987…	--
Cluster-685.216170	MYB-related	12.37	10.25	11.86	4.23	3.89	3.91	65	49	56	23	19	21	1.5766	7.54536e-07	4.38574e-06	up	570	K09422 transcription factor MYB, plant | (RefSeq) transcription factor MYB41 (A)	ScMYB7 protein [Saccharum hybrid cultivar Co 86032]	MYB3_HORVU RecName: Full=Myb-related protein Hv33;	A0A0C6WCT0_9POAL SubName: Full=ScMYB7 protein {ECO:0000313|EMBL:CCU64159.1};	Transcription factor, Myb superfamily	GO:0005634,nucleus; GO:0003677,DNA binding; GO:0006355,regulation of transcription, DNA-templated; GO:0006351,transcription, DNA-templated; GO:0003674,molecular_function; GO:0003676,nucleic acid binding; GO:0005488,binding; GO:0097159,organic cyclic compound binding; GO:1901363,heterocyclic compound binding; GO:0008152,metabolic process; GO:0006139,nucleobase-containing compound metabolic process…	Myb-like DNA-binding domain
Cluster-685.212650	MYB-related	2.31	1.52	1.98	0.29	0.51	1.18	40.32	24	31.11	5.26	8.67	21.43	1.5791	0.0069772	0.0180406	up	1340	K09422 transcription factor MYB, plant | (RefSeq) transcription factor MYB106 (A)	MYB protein [Phyllostachys edulis]	MY106_ARATH RecName: Full=Transcription factor MYB106 {ECO:0000305}; AltName: Full=Myb-related protein 106 {ECO:0000303|PubMed:11597504}; Short=AtMYB106 {ECO:0000303|PubMed:11597504}; AltName: Full=Transcription factor NOEK {ECO:0000303|PubMed:18805951};	A0A1D8F0J9_9POAL SubName: Full=MYB protein {ECO:0000313|EMBL:AOT28207.1};	Transcription factor, Myb superfamily	GO:0005634,nucleus; GO:0003677,DNA binding; GO:0000902,cell morphogenesis; GO:0035017,cuticle pattern formation; GO:1901957,regulation of cutin biosynthetic process; GO:0006355,regulation of transcription, DNA-templated; GO:0006351,transcription, DNA-templated; GO:0010091,trichome branching; GO:0003674,molecular_function; GO:0003676,nucleic acid binding; GO:0005488,binding; GO:0097159,organic cyc…	Myb-like DNA-binding domain
Cluster-685.209329	MYB-related	3.1	4.69	4.26	0.7	2.26	1.17	33.03	45.32	40.73	7.75	23	12.93	1.57958	0.00199983	0.00594565	up	910	K09422 transcription factor MYB, plant | (RefSeq) transcription factor LAF1-like (A)	transcription factor LAF1-like [Aegilops tauschii subsp. tauschii]	MYB53_ARATH RecName: Full=Transcription factor MYB53 {ECO:0000303|PubMed:9839469}; AltName: Full=Myb-related protein 53 {ECO:0000303|PubMed:9839469}; Short=AtMYB53 {ECO:0000303|PubMed:9839469};	M8BNP8_AEGTA SubName: Full=Transcription factor LAF1 {ECO:0000313|EMBL:EMT26625.1, ECO:0000313|EnsemblPlants:EMT26625};	Transcription factor, Myb superfamily	GO:0005634,nucleus; GO:0003700,DNA-binding transcription factor activity; GO:0000981,DNA-binding transcription factor activity, RNA polymerase II-specific; GO:0043565,sequence-specific DNA binding; GO:0001135,RNA polymerase II transcription regulator recruiting activity; GO:0044212,transcription regulatory region DNA binding; GO:0030154,cell differentiation; GO:0006357,regulation of transcription…	Myb-like DNA-binding domain
Cluster-685.176843	MYB-related	28.04	18.67	24.51	7.96	9.75	8.84	50.15	30.7	39.47	14.2	14.48	15.4	1.61878	3.60923e-05	0.000151823	up	351	K09422 transcription factor MYB, plant | (RefSeq) myb-related protein 308-like (A)	myb-related protein 308 [Setaria italica]	MYB08_ANTMA RecName: Full=Myb-related protein 308;	J3L6B1_ORYBR SubName: Full=Uncharacterized protein {ECO:0000313|EnsemblPlants:OB01G47670.1};	Transcription factor, Myb superfamily	GO:0005634,nucleus; GO:0003677,DNA binding; GO:0006355,regulation of transcription, DNA-templated; GO:0006351,transcription, DNA-templated; GO:0003674,molecular_function; GO:0003676,nucleic acid binding; GO:0005488,binding; GO:0097159,organic cyclic compound binding; GO:1901363,heterocyclic compound binding; GO:0008152,metabolic process; GO:0006139,nucleobase-containing compound metabolic process…	Myb-like DNA-binding domain
Cluster-685.87794	MYB	2.21	2.12	2.32	0.37	1.05	0.75	17.16	15	16.19	3	7.7	6	1.63601	0.00966744	0.024031	up	729	K09422 transcription factor MYB, plant | (RefSeq) transcription factor MYB30 (A)	hypothetical protein PAHAL_F01979 [Panicum hallii]	MYB20_ARATH RecName: Full=Transcription factor MYB20 {ECO:0000305}; AltName: Full=Myb-related protein 20 {ECO:0000303|PubMed:16463103}; Short=AtMYB20 {ECO:0000303|PubMed:11597504};	I1I7G1_BRADI SubName: Full=Uncharacterized protein {ECO:0000313|EMBL:KQJ98451.1, ECO:0000313|EnsemblPlants:BRADI3G37047.1};	Transcription factor, Myb superfamily	GO:0005634,nucleus; GO:0001046,core promoter sequence-specific DNA binding; GO:0003700,DNA-binding transcription factor activity; GO:0000981,DNA-binding transcription factor activity, RNA polymerase II-specific; GO:0043565,sequence-specific DNA binding; GO:0001135,RNA polymerase II transcription regulator recruiting activity; GO:0044212,transcription regulatory region DNA binding; GO:0030154,cell…	Myb-like DNA-binding domain
Cluster-685.213944	MYB-related	14.53	13.97	12.73	3.87	6.04	3.51	165.1	143.86	129.86	45.98	65.74	41.32	1.65821	3.80568e-10	4.36255e-09	up	955	K09422 transcription factor MYB, plant | (RefSeq) transcription factor RAX1-like (A)	PREDICTED: transcription factor RAX1-like [Oryza brachyantha]	RAX3_ARATH RecName: Full=Transcription factor RAX3; AltName: Full=Myb-related protein 84; Short=AtMYB84; AltName: Full=Protein REGULATOR OF AXILLARY MERISTEMS 3;	J3M9J1_ORYBR SubName: Full=Uncharacterized protein {ECO:0000313|EnsemblPlants:OB05G32650.1};	Transcription factor, Myb superfamily	GO:0005634,nucleus; GO:0003700,DNA-binding transcription factor activity; GO:0000981,DNA-binding transcription factor activity, RNA polymerase II-specific; GO:0043565,sequence-specific DNA binding; GO:0001135,RNA polymerase II transcription regulator recruiting activity; GO:0044212,transcription regulatory region DNA binding; GO:0030154,cell differentiation; GO:0007275,multicellular organism deve…	Myb-like DNA-binding domain
Cluster-685.208329	MYB	8.2	12.22	14.11	3.11	3.79	3.82	130.17	175.69	200.98	51.64	58	63	1.71109	7.37945e-10	7.92508e-09	up	1239	K09422 transcription factor MYB, plant | (RefSeq) transcription factor MYB44-like (A)	predicted protein [Hordeum vulgare subsp. vulgare]	MYB73_ARATH RecName: Full=Transcription factor MYB73 {ECO:0000303|PubMed:11597504}; AltName: Full=Myb-related protein 73 {ECO:0000303|PubMed:11597504}; Short=AtMYB73 {ECO:0000303|PubMed:11597504};	M0YXY7_HORVV SubName: Full=Uncharacterized protein {ECO:0000313|EnsemblPlants:HORVU6Hr1G035470.1};	Transcription factor, Myb superfamily	GO:0005634,nucleus; GO:0003700,DNA-binding transcription factor activity; GO:0000981,DNA-binding transcription factor activity, RNA polymerase II-specific; GO:0043565,sequence-specific DNA binding; GO:0001135,RNA polymerase II transcription regulator recruiting activity; GO:0044212,transcription regulatory region DNA binding; GO:0030154,cell differentiation; GO:0019760,glucosinolate metabolic pro…	Myb-like DNA-binding domain
Cluster-685.132801	MYB-related	2.95	5.62	4.84	2.15	0.73	1	14.46	25.1	21.33	10.89	3.33	5.03	1.83725	0.0063294	0.0165572	up	548	K09422 transcription factor MYB, plant | (RefSeq) transcription factor LAF1 (A)	transcription factor LAF1 [Setaria italica]	LAF1_ARATH RecName: Full=Transcription factor LAF1 {ECO:0000303|PubMed:11581165}; AltName: Full=Myb-related protein 18 {ECO:0000303|PubMed:9839469}; Short=AtMYB18 {ECO:0000303|PubMed:9839469}; AltName: Full=Protein LONG AFTER FAR-RED LIGHT 1 {ECO:0000303|PubMed:11581165};	K3YDJ9_SETIT SubName: Full=Uncharacterized protein {ECO:0000313|EMBL:KQK98241.1, ECO:0000313|EnsemblPlants:Si012304m};	Transcription factor, Myb superfamily	GO:0016607,nuclear speck; GO:0005634,nucleus; GO:0003700,DNA-binding transcription factor activity; GO:0000981,DNA-binding transcription factor activity, RNA polymerase II-specific; GO:0043565,sequence-specific DNA binding; GO:0001135,RNA polymerase II transcription regulator recruiting activity; GO:0044212,transcription regulatory region DNA binding; GO:0030154,cell differentiation; GO:0010018,f…	Myb-like DNA-binding domain
Cluster-685.279525	MYB-related	5.57	2.83	4.56	0.85	1.93	0.84	115.88	53.18	85.12	18.45	38.87	18.21	1.87122	4.55754e-05	0.000187893	up	1549	K08869 aarF domain-containing kinase | (RefSeq) predicted protein (A)	OSJNBa0064G10.8 [Oryza sativa Japonica Group]	SRM1_ARATH RecName: Full=Transcription factor SRM1 {ECO:0000305}; AltName: Full=Myb-related protein SRM1 {ECO:0000305}; AltName: Full=Protein SALT-RELATED MYB 1 {ECO:0000303|PubMed:26243618};	Q7XKC3_ORYSJ SubName: Full=OSJNBa0064G10.8 protein {ECO:0000313|EMBL:CAE05757.1}; SubName: Full=Os04g0676700 protein {ECO:0000313|EMBL:BAF16172.1};	Zuotin and related molecular chaperones (DnaJ superfamily), contains DNA-binding domains	GO:0005634,nucleus; GO:0003677,DNA binding; GO:0003700,DNA-binding transcription factor activity; GO:0009738,abscisic acid-activated signaling pathway; GO:1901001,negative regulation of response to salt stress; GO:0010116,positive regulation of abscisic acid biosynthetic process; GO:1905615,positive regulation of developmental vegetative growth; GO:0045893,positive regulation of transcription, DN…	--
Cluster-685.241542	MYB-related	8.3	7.05	5.44	1.56	1.96	2.26	71.41	55	42	14	16	20.04	1.88827	6.28094e-07	3.71224e-06	up	781	K09422 transcription factor MYB, plant | (RefSeq) myb-related protein Myb4-like (A)	myb-related protein Myb4-like [Aegilops tauschii subsp. tauschii]	MYB30_ORYSJ RecName: Full=Transcription factor MYB30 {ECO:0000305}; Short=OsMYB30 {ECO:0000303|PubMed:18987217};	W5H139_WHEAT SubName: Full=Uncharacterized protein {ECO:0000313|EnsemblPlants:TRIAE_CS42_6DL_TGACv1_527325_AA1702290.1};	Transcription factor, Myb superfamily	GO:0005634,nucleus; GO:0000981,DNA-binding transcription factor activity, RNA polymerase II-specific; GO:0043565,sequence-specific DNA binding; GO:0001135,RNA polymerase II transcription regulator recruiting activity; GO:0044212,transcription regulatory region DNA binding; GO:0030154,cell differentiation; GO:0006357,regulation of transcription by RNA polymerase II; GO:0006351,transcription, DNA-t…	--
Cluster-685.77681	MYB-related	1.69	7.42	5.85	1.6	1.5	1.04	17.31	68.72	53.66	17.03	14.67	10.97	1.88852	0.00257115	0.0074542	up	883	K09422 transcription factor MYB, plant | (RefSeq) transcription factor LAF1 (A)	transcription factor LAF1 [Setaria italica]	LAF1_ARATH RecName: Full=Transcription factor LAF1 {ECO:0000303|PubMed:11581165}; AltName: Full=Myb-related protein 18 {ECO:0000303|PubMed:9839469}; Short=AtMYB18 {ECO:0000303|PubMed:9839469}; AltName: Full=Protein LONG AFTER FAR-RED LIGHT 1 {ECO:0000303|PubMed:11581165};	K3YDJ9_SETIT SubName: Full=Uncharacterized protein {ECO:0000313|EMBL:KQK98241.1, ECO:0000313|EnsemblPlants:Si012304m};	Transcription factor, Myb superfamily	GO:0016607,nuclear speck; GO:0005634,nucleus; GO:0003700,DNA-binding transcription factor activity; GO:0000981,DNA-binding transcription factor activity, RNA polymerase II-specific; GO:0043565,sequence-specific DNA binding; GO:0001135,RNA polymerase II transcription regulator recruiting activity; GO:0044212,transcription regulatory region DNA binding; GO:0030154,cell differentiation; GO:0010018,f…	Myb-like DNA-binding domain
Cluster-685.163081	MYB-related	24.1	29.16	28.58	5.61	8.65	8.21	325.95	357.24	346.82	79.28	112.53	115.21	1.89585	4.63209e-20	2.62595e-18	up	1091	K09422 transcription factor MYB, plant | (RefSeq) myb-related protein Hv33-like (A)	PREDICTED: myb-related protein Hv33-like [Oryza brachyantha]	MYB3_HORVU RecName: Full=Myb-related protein Hv33;	J3L3A0_ORYBR SubName: Full=Uncharacterized protein {ECO:0000313|EnsemblPlants:OB01G37060.1};	Transcription factor, Myb superfamily	GO:0005634,nucleus; GO:0003677,DNA binding; GO:0006355,regulation of transcription, DNA-templated; GO:0006351,transcription, DNA-templated; GO:0003674,molecular_function; GO:0003676,nucleic acid binding; GO:0005488,binding; GO:0097159,organic cyclic compound binding; GO:1901363,heterocyclic compound binding; GO:0008152,metabolic process; GO:0006139,nucleobase-containing compound metabolic process…	Myb-like DNA-binding domain
Cluster-685.237570	MYB-related	5.85	7.73	5.6	1.48	2.23	1.51	161.32	192.74	138.51	42.7	59.69	43.48	1.90368	7.56946e-12	1.2084e-10	up	1975	K12133 MYB-related transcription factor LHY | (RefSeq) protein LHY-like (A)	PREDICTED: protein REVEILLE 1 isoform X2 [Oryza sativa Japonica Group]	RVE1_ARATH RecName: Full=Protein REVEILLE 1;	A0A0E0K3Q3_ORYPU SubName: Full=Uncharacterized protein {ECO:0000313|EnsemblPlants:OPUNC02G25920.1};	Zuotin and related molecular chaperones (DnaJ superfamily), contains DNA-binding domains	GO:0005634,nucleus; GO:0003677,DNA binding; GO:0003700,DNA-binding transcription factor activity; GO:0009851,auxin biosynthetic process; GO:0009734,auxin-activated signaling pathway; GO:0007623,circadian rhythm; GO:0010600,regulation of auxin biosynthetic process; GO:0006355,regulation of transcription, DNA-templated; GO:0006351,transcription, DNA-templated; GO:0003674,molecular_function; GO:0003…	Myb-like DNA-binding domain
Cluster-685.183922	MYB	12.41	13.82	10.86	2.65	2.41	4.75	231.18	233.18	181.55	51.77	43.47	92	1.94452	6.64332e-11	8.83072e-10	up	1413	K09422 transcription factor MYB, plant | (RefSeq) transcription factor MYB4 (A)	MYB protein [Phyllostachys edulis]	MYB4_ORYSJ RecName: Full=Transcription factor MYB4 {ECO:0000305}; AltName: Full=Myb-related protein 4 {ECO:0000305}; Short=OsMyb4 {ECO:0000303|PubMed:14675437}; AltName: Full=Transcription factor RLTR1 {ECO:0000312|EMBL:AAP92750.1};	A0A0A9GDJ9_ARUDO SubName: Full=Uncharacterized protein {ECO:0000313|EMBL:JAE20596.1};	Transcription factor, Myb superfamily	GO:0005634,nucleus; GO:0000981,DNA-binding transcription factor activity, RNA polymerase II-specific; GO:0043565,sequence-specific DNA binding; GO:0001135,RNA polymerase II transcription regulator recruiting activity; GO:0044212,transcription regulatory region DNA binding; GO:0030154,cell differentiation; GO:0045893,positive regulation of transcription, DNA-templated; GO:0006357,regulation of tra…	Myb-like DNA-binding domain
Cluster-685.249451	MYB-related	1.24	4.52	2.44	0.77	0.61	0.77	17	56	30	11	8	11	1.96652	0.00155375	0.004745	up	1101	K09422 transcription factor MYB, plant | (RefSeq) transcription factor MYB2 (A)	R2R3-MYB protein [Triticum aestivum]	MYB2_ORYSJ RecName: Full=Transcription factor MYB2 {ECO:0000305}; AltName: Full=Myb-related protein 2 {ECO:0000305}; Short=OsMYB2 {ECO:0000303|PubMed:22301384};	G9DR72_WHEAT SubName: Full=R2R3-MYB protein {ECO:0000313|EMBL:AEV91149.1};	Transcription factor, Myb superfamily	GO:0005634,nucleus; GO:0000981,DNA-binding transcription factor activity, RNA polymerase II-specific; GO:0043565,sequence-specific DNA binding; GO:0001135,RNA polymerase II transcription regulator recruiting activity; GO:0044212,transcription regulatory region DNA binding; GO:0030154,cell differentiation; GO:1901002,positive regulation of response to salt stress; GO:1902584,positive regulation of…	Myb-like DNA-binding domain
Cluster-685.246356	MYB-related	4.56	6.39	3.33	0.82	0.85	2.11	50.19	63.73	32.88	9.38	9	24	1.96927	0.000262499	0.000939968	up	932	K09422 transcription factor MYB, plant | (RefSeq) transcription factor LAF1-like (A)	transcription factor LAF1-like [Aegilops tauschii subsp. tauschii]	MYB53_ARATH RecName: Full=Transcription factor MYB53 {ECO:0000303|PubMed:9839469}; AltName: Full=Myb-related protein 53 {ECO:0000303|PubMed:9839469}; Short=AtMYB53 {ECO:0000303|PubMed:9839469};	M8BNP8_AEGTA SubName: Full=Transcription factor LAF1 {ECO:0000313|EMBL:EMT26625.1, ECO:0000313|EnsemblPlants:EMT26625};	Transcription factor, Myb superfamily	GO:0005634,nucleus; GO:0003700,DNA-binding transcription factor activity; GO:0000981,DNA-binding transcription factor activity, RNA polymerase II-specific; GO:0043565,sequence-specific DNA binding; GO:0001135,RNA polymerase II transcription regulator recruiting activity; GO:0044212,transcription regulatory region DNA binding; GO:0030154,cell differentiation; GO:0006357,regulation of transcription…	Myb-like DNA-binding domain
Cluster-685.240227	MYB	2	2.57	2.78	0.2	0.91	0.85	18.8	21.92	23.46	1.96	8.18	8.29	1.97693	0.00180694	0.00543039	up	831	K09422 transcription factor MYB, plant | (RefSeq) myb-related protein 306 (A)	myb-related protein 306 [Zea mays]	MYB06_ANTMA RecName: Full=Myb-related protein 306;	A0A096QJ49_MAIZE SubName: Full=Transcription factor MYB30 {ECO:0000313|EMBL:ONM54962.1};	Transcription factor, Myb superfamily	GO:0005634,nucleus; GO:0003677,DNA binding; GO:0006355,regulation of transcription, DNA-templated; GO:0006351,transcription, DNA-templated; GO:0003674,molecular_function; GO:0003676,nucleic acid binding; GO:0005488,binding; GO:0097159,organic cyclic compound binding; GO:1901363,heterocyclic compound binding; GO:0008152,metabolic process; GO:0006139,nucleobase-containing compound metabolic process…	Myb-like DNA-binding domain
Cluster-685.150419	MYB	6.2	5.91	3.35	1.54	0.87	1.56	23.55	20.47	11.42	6	3	6	2.02131	0.00216147	0.0063796	up	478	K09422 transcription factor MYB, plant | (RefSeq) transcription factor LAF1-like (A)	Transcription factor LAF1 [Triticum urartu]	LAF1_ARATH RecName: Full=Transcription factor LAF1 {ECO:0000303|PubMed:11581165}; AltName: Full=Myb-related protein 18 {ECO:0000303|PubMed:9839469}; Short=AtMYB18 {ECO:0000303|PubMed:9839469}; AltName: Full=Protein LONG AFTER FAR-RED LIGHT 1 {ECO:0000303|PubMed:11581165};	A0A1D6B2J1_WHEAT SubName: Full=Uncharacterized protein {ECO:0000313|EnsemblPlants:TRIAE_CS42_6DL_TGACv1_526309_AA1679130.1};	Transcription factor, Myb superfamily	GO:0016607,nuclear speck; GO:0005634,nucleus; GO:0003700,DNA-binding transcription factor activity; GO:0000981,DNA-binding transcription factor activity, RNA polymerase II-specific; GO:0043565,sequence-specific DNA binding; GO:0001135,RNA polymerase II transcription regulator recruiting activity; GO:0044212,transcription regulatory region DNA binding; GO:0030154,cell differentiation; GO:0010018,f…	Myb-like DNA-binding domain
Cluster-685.240228	MYB-related	5.13	2.91	4.07	0.31	1.83	0.89	37.11	19.14	26.48	2.34	12.47	6.6	2.07814	0.00178848	0.00537971	up	695	K09422 transcription factor MYB, plant | (RefSeq) transcription factor MYB30 (A)	PH01B001E05.10 [Phyllostachys edulis]	MYB30_ARATH RecName: Full=Transcription factor MYB30 {ECO:0000303|PubMed:10929106}; AltName: Full=Myb-related protein 30 {ECO:0000303|PubMed:10929106}; Short=AtMYB30 {ECO:0000303|PubMed:10929106};	L0P1U9_9POAL SubName: Full=PH01B001E05.10 protein {ECO:0000313|EMBL:CCI55454.1};	Transcription factor, Myb superfamily	GO:0005634,nucleus; GO:0003700,DNA-binding transcription factor activity; GO:0000981,DNA-binding transcription factor activity, RNA polymerase II-specific; GO:0043565,sequence-specific DNA binding; GO:0001135,RNA polymerase II transcription regulator recruiting activity; GO:0044212,transcription regulatory region DNA binding; GO:0030154,cell differentiation; GO:0009626,plant-type hypersensitive r…	Myb-like DNA-binding domain
Cluster-685.127868	MYB-related	2.64	10.36	6.96	1.57	1.49	1.66	38.58	136.99	91.16	23.92	20.93	25.18	2.11907	5.60934e-05	0.000227612	up	1159	K08869 aarF domain-containing kinase | (RefSeq) predicted protein (A)	MYB protein [Phyllostachys edulis]	DIV_ANTMA RecName: Full=Transcription factor DIVARICATA;	A0A1D8F0J5_9POAL SubName: Full=MYB protein {ECO:0000313|EMBL:AOT28205.1};	Zuotin and related molecular chaperones (DnaJ superfamily), contains DNA-binding domains	GO:0005634,nucleus; GO:0003677,DNA binding; GO:0048262,determination of dorsal/ventral asymmetry; GO:0009908,flower development; GO:0006355,regulation of transcription, DNA-templated; GO:0006351,transcription, DNA-templated; GO:0003674,molecular_function; GO:0003676,nucleic acid binding; GO:0005488,binding; GO:0097159,organic cyclic compound binding; GO:1901363,heterocyclic compound binding; GO:0…	Myb-like DNA-binding domain
Cluster-685.105052	MYB-related	2.07	2.09	1.54	0.25	0.09	0.92	24	22	16	3	1	11	2.20776	0.00543296	0.0144776	up	970	K09422 transcription factor MYB, plant | (RefSeq) myb-related protein Zm38 (A)	hypothetical protein OsI_03462 [Oryza sativa Indica Group]	MYB86_ARATH RecName: Full=Transcription factor MYB86; AltName: Full=Myb homolog 4; Short=AtMyb4; AltName: Full=Myb-related protein 86; Short=AtMYB86;	M0V4F9_HORVV SubName: Full=Uncharacterized protein {ECO:0000313|EnsemblPlants:HORVU3Hr1G066860.10};	Transcription factor, Myb superfamily	GO:0005634,nucleus; GO:0000981,DNA-binding transcription factor activity, RNA polymerase II-specific; GO:0043565,sequence-specific DNA binding; GO:0001135,RNA polymerase II transcription regulator recruiting activity; GO:0044212,transcription regulatory region DNA binding; GO:0030154,cell differentiation; GO:0006357,regulation of transcription by RNA polymerase II; GO:0006351,transcription, DNA-t…	Myb-like DNA-binding domain
Cluster-685.215748	MYB	4.98	6.47	8.03	3.25	0	1.11	13.45	16	19.52	8.91	0	3	2.21517	0.0195976	0.0444789	up	409	K09422 transcription factor MYB, plant | (RefSeq) transcription factor LAF1-like (A)	Transcription factor LAF1 [Triticum urartu]	LAF1_ARATH RecName: Full=Transcription factor LAF1 {ECO:0000303|PubMed:11581165}; AltName: Full=Myb-related protein 18 {ECO:0000303|PubMed:9839469}; Short=AtMYB18 {ECO:0000303|PubMed:9839469}; AltName: Full=Protein LONG AFTER FAR-RED LIGHT 1 {ECO:0000303|PubMed:11581165};	A0A1D6B2J1_WHEAT SubName: Full=Uncharacterized protein {ECO:0000313|EnsemblPlants:TRIAE_CS42_6DL_TGACv1_526309_AA1679130.1};	Transcription factor, Myb superfamily	GO:0016607,nuclear speck; GO:0005634,nucleus; GO:0003700,DNA-binding transcription factor activity; GO:0000981,DNA-binding transcription factor activity, RNA polymerase II-specific; GO:0043565,sequence-specific DNA binding; GO:0001135,RNA polymerase II transcription regulator recruiting activity; GO:0044212,transcription regulatory region DNA binding; GO:0030154,cell differentiation; GO:0010018,f…	Myb-like DNA-binding domain
Cluster-685.158679	MYB-related	2.2	1.53	1.63	0	0.75	0.39	59.67	37.39	39.72	0	19.69	11.04	2.24464	0.0127904	0.0307298	up	1946	--	DNA-binding bromodomain-containing protein [Zea mays]	--	A0A1D6I782_MAIZE SubName: Full=DNA-binding bromodomain-containing protein {ECO:0000313|EMBL:ONM55924.1};	--	GO:0003677,DNA binding; GO:0003674,molecular_function; GO:0003676,nucleic acid binding; GO:0005488,binding; GO:0097159,organic cyclic compound binding; GO:1901363,heterocyclic compound binding	Myb-like DNA-binding domain
Cluster-685.164720	MYB-related	2.08	2.04	2.07	0.21	0.56	0.57	54.33	48.21	48.59	5.81	14.11	15.47	2.25111	1.70263e-07	1.13309e-06	up	1886	K11111 telomeric repeat-binding factor 2 | (RefSeq) uncharacterized protein LOC100830298 isoform X1 (A)	PREDICTED: uncharacterized protein LOC100830298 [Brachypodium distachyon]	TRP3_ARATH RecName: Full=Telomere repeat-binding protein 3; AltName: Full=Protein TRF-LIKE 9; AltName: Full=Telomeric DNA-binding protein 2; Short=AtTBP2;	A0A0Q3H8R5_BRADI SubName: Full=Uncharacterized protein {ECO:0000313|EMBL:KQK19311.1};	--	GO:0000783,nuclear telomere cap complex; GO:0008301,DNA binding, bending; GO:0003691,double-stranded telomeric DNA binding; GO:0042162,telomeric DNA binding; GO:0006355,regulation of transcription, DNA-templated; GO:0009737,response to abscisic acid; GO:0031627,telomeric loop formation; GO:0006351,transcription, DNA-templated; GO:0003674,molecular_function; GO:0003676,nucleic acid binding; GO:000…	Myb-like DNA-binding domain
Cluster-685.247375	MYB	2.04	4.77	6.39	1.12	1.02	0.63	34.14	72.09	95.73	19.5	16.47	11	2.27691	1.84215e-05	8.1757e-05	up	1291	K09422 transcription factor MYB, plant | (RefSeq) pco081562; uncharacterized protein LOC100281240 (A)	PREDICTED: transcription factor MYB44 [Oryza sativa Japonica Group]	MYB73_ARATH RecName: Full=Transcription factor MYB73 {ECO:0000303|PubMed:11597504}; AltName: Full=Myb-related protein 73 {ECO:0000303|PubMed:11597504}; Short=AtMYB73 {ECO:0000303|PubMed:11597504};	A0A0E0LDT2_ORYPU SubName: Full=Uncharacterized protein {ECO:0000313|EnsemblPlants:OPUNC06G19910.1};	Transcription factor, Myb superfamily	GO:0005634,nucleus; GO:0003700,DNA-binding transcription factor activity; GO:0000981,DNA-binding transcription factor activity, RNA polymerase II-specific; GO:0043565,sequence-specific DNA binding; GO:0001135,RNA polymerase II transcription regulator recruiting activity; GO:0044212,transcription regulatory region DNA binding; GO:0030154,cell differentiation; GO:0019760,glucosinolate metabolic pro…	Myb-like DNA-binding domain
Cluster-685.175834	MYB-related	11.31	6.48	8.19	3.15	1.31	0.66	100	52	65	29	11	6	2.37643	2.36723e-05	0.000103125	up	796	K09522 DnaJ homolog subfamily C member 2 | (RefSeq) dnaJ homolog subfamily C member 2-like (A)	MYB-related protein [Aegilops speltoides]	MAMYB_ARATH RecName: Full=Transcription factor MAMYB {ECO:0000305}; AltName: Full=Membrane-anchored MYB {ECO:0000303|PubMed:21477080};	A0A1D6BPU0_WHEAT SubName: Full=Uncharacterized protein {ECO:0000313|EnsemblPlants:TRIAE_CS42_7AL_TGACv1_558149_AA1790600.1};	Zuotin and related molecular chaperones (DnaJ superfamily), contains DNA-binding domains	GO:0005783,endoplasmic reticulum; GO:0005789,endoplasmic reticulum membrane; GO:0016021,integral component of membrane; GO:0005634,nucleus; GO:0005886,plasma membrane; GO:0003677,DNA binding; GO:0006355,regulation of transcription, DNA-templated; GO:0048767,root hair elongation; GO:0006351,transcription, DNA-templated; GO:0003674,molecular_function; GO:0003676,nucleic acid binding; GO:0005488,bin…	Myb-like DNA-binding domain
Cluster-685.149105	MYB-related	61.65	103.43	34.67	23.15	9.9	9.63	37	58	19	13	4	5	2.54679	0.000176745	0.000653885	up	268	K09422 transcription factor MYB, plant | (RefSeq) myb-related protein 308 (A)	PREDICTED: myb-related protein 308 [Oryza sativa Japonica Group]	MYB30_ANTMA RecName: Full=Myb-related protein 330;	Q5TKI8_ORYSJ SubName: Full=Myb transcription factor {ECO:0000313|EMBL:ACF60464.1}; SubName: Full=Os05g0429900 protein {ECO:0000313|EMBL:BAH93167.1}; SubName: Full=Putative myb protein {ECO:0000313|EMBL:AAV59423.1}; SubName: Full=cDNA clone:001-023-G03, full insert sequence {ECO:0000313|EMBL:BAG96391.1}; SubName: Full=cDNA clone:J013083O13, full insert sequence {ECO:0000313|EMBL:BAG90147.1}; SubNa…	Transcription factor, Myb superfamily	GO:0005634,nucleus; GO:0003677,DNA binding; GO:0006355,regulation of transcription, DNA-templated; GO:0006351,transcription, DNA-templated; GO:0003674,molecular_function; GO:0003676,nucleic acid binding; GO:0005488,binding; GO:0097159,organic cyclic compound binding; GO:1901363,heterocyclic compound binding; GO:0008152,metabolic process; GO:0006139,nucleobase-containing compound metabolic process…	--
Cluster-685.167967	MYB-related	2.69	2.99	3.98	0.57	0.53	0.59	15.1	15.27	20.08	3.33	2.76	3.37	2.62603	0.000227035	0.000822328	up	593	K09422 transcription factor MYB, plant | (RefSeq) myb-related protein Hv33 (A)	hypothetical protein PAHAL_C02101 [Panicum hallii]	MYB3_HORVU RecName: Full=Myb-related protein Hv33;	A0A0E0L590_ORYPU SubName: Full=Uncharacterized protein {ECO:0000313|EnsemblPlants:OPUNC05G22050.1};	Transcription factor, Myb superfamily	GO:0005634,nucleus; GO:0003677,DNA binding; GO:0006355,regulation of transcription, DNA-templated; GO:0006351,transcription, DNA-templated; GO:0003674,molecular_function; GO:0003676,nucleic acid binding; GO:0005488,binding; GO:0097159,organic cyclic compound binding; GO:1901363,heterocyclic compound binding; GO:0008152,metabolic process; GO:0006139,nucleobase-containing compound metabolic process…	--
Cluster-685.266782	MYB-related	1.59	8.74	5.31	1.36	0.42	0.72	21.92	109.02	65.68	19.56	5.53	10.27	2.66064	0.000188484	0.000693292	up	1107	K08869 aarF domain-containing kinase | (RefSeq) predicted protein (A)	MYB protein [Phyllostachys edulis]	DIV_ANTMA RecName: Full=Transcription factor DIVARICATA;	A0A1D8F0J8_9POAL SubName: Full=MYB protein {ECO:0000313|EMBL:AOT28206.1};	Zuotin and related molecular chaperones (DnaJ superfamily), contains DNA-binding domains	GO:0005634,nucleus; GO:0003677,DNA binding; GO:0048262,determination of dorsal/ventral asymmetry; GO:0009908,flower development; GO:0006355,regulation of transcription, DNA-templated; GO:0006351,transcription, DNA-templated; GO:0003674,molecular_function; GO:0003676,nucleic acid binding; GO:0005488,binding; GO:0097159,organic cyclic compound binding; GO:1901363,heterocyclic compound binding; GO:0…	Myb-like DNA-binding domain
Cluster-685.138282	MYB-related	78.31	94.52	80.3	14.25	29.7	7.7	47	53	44	8	12	4	2.73012	2.16694e-08	1.73038e-07	up	268	K09422 transcription factor MYB, plant | (RefSeq) myb-related protein 308 (A)	PREDICTED: myb-related protein 308 [Oryza sativa Japonica Group]	MYB6_ARATH RecName: Full=Transcription repressor MYB6; AltName: Full=Myb-related protein 6; Short=AtMYB6;	Q5TKI8_ORYSJ SubName: Full=Myb transcription factor {ECO:0000313|EMBL:ACF60464.1}; SubName: Full=Os05g0429900 protein {ECO:0000313|EMBL:BAH93167.1}; SubName: Full=Putative myb protein {ECO:0000313|EMBL:AAV59423.1}; SubName: Full=cDNA clone:001-023-G03, full insert sequence {ECO:0000313|EMBL:BAG96391.1}; SubName: Full=cDNA clone:J013083O13, full insert sequence {ECO:0000313|EMBL:BAG90147.1}; SubNa…	Transcription factor, Myb superfamily	GO:0005634,nucleus; GO:0003700,DNA-binding transcription factor activity; GO:0000981,DNA-binding transcription factor activity, RNA polymerase II-specific; GO:0043565,sequence-specific DNA binding; GO:0001135,RNA polymerase II transcription regulator recruiting activity; GO:0044212,transcription regulatory region DNA binding; GO:0030154,cell differentiation; GO:0006357,regulation of transcription…	--
Cluster-685.272806	MYB	3.35	4.17	11.21	1.73	0.26	0.72	13.83	15.7	41.58	7.36	1	3	2.88963	0.00069871	0.00229791	up	499	K09422 transcription factor MYB, plant | (RefSeq) transcription factor MYB44 (A)	hypothetical protein OsJ_05678 [Oryza sativa Japonica Group]	MYB73_ARATH RecName: Full=Transcription factor MYB73 {ECO:0000303|PubMed:11597504}; AltName: Full=Myb-related protein 73 {ECO:0000303|PubMed:11597504}; Short=AtMYB73 {ECO:0000303|PubMed:11597504};	A0A0E0CGZ8_9ORYZ SubName: Full=Uncharacterized protein {ECO:0000313|EnsemblPlants:OMERI02G07700.1};	Transcription factor, Myb superfamily	GO:0005634,nucleus; GO:0003700,DNA-binding transcription factor activity; GO:0000981,DNA-binding transcription factor activity, RNA polymerase II-specific; GO:0043565,sequence-specific DNA binding; GO:0001135,RNA polymerase II transcription regulator recruiting activity; GO:0044212,transcription regulatory region DNA binding; GO:0030154,cell differentiation; GO:0019760,glucosinolate metabolic pro…	Myb-like DNA-binding domain
Cluster-685.113332	MYB-related	29.51	36.33	27.94	3.29	5.72	1.15	28	32	24	3	4	1	3.54053	2.66819e-07	1.70801e-06	up	295	K09422 transcription factor MYB, plant | (RefSeq) transcription factor MYB44-like (A)	ScMYB19 protein [Saccharum hybrid cultivar Co 86032]	MYB73_ARATH RecName: Full=Transcription factor MYB73 {ECO:0000303|PubMed:11597504}; AltName: Full=Myb-related protein 73 {ECO:0000303|PubMed:11597504}; Short=AtMYB73 {ECO:0000303|PubMed:11597504};	A0A0C6WCK6_9POAL SubName: Full=ScMYB19 protein {ECO:0000313|EMBL:CCU64171.1};	Transcription factor, Myb superfamily	GO:0005634,nucleus; GO:0003700,DNA-binding transcription factor activity; GO:0000981,DNA-binding transcription factor activity, RNA polymerase II-specific; GO:0043565,sequence-specific DNA binding; GO:0001135,RNA polymerase II transcription regulator recruiting activity; GO:0044212,transcription regulatory region DNA binding; GO:0030154,cell differentiation; GO:0019760,glucosinolate metabolic pro…	--
Cluster-685.238914	MYB	2.63	2.27	2.11	0.21	0.21	0	38.34	29.99	27.52	3.19	2.88	0	4.13931	2.3499e-08	1.86335e-07	up	1156	K09422 transcription factor MYB, plant | (RefSeq) transcription factor RAX1-like (A)	PREDICTED: transcription factor RAX1-like [Oryza brachyantha]	RAX2_ARATH RecName: Full=Transcription factor RAX2; AltName: Full=Myb-related protein 38; Short=AtMYB38; AltName: Full=Protein REGULATOR OF AXILLARY MERISTEMS 2;	J3M9J1_ORYBR SubName: Full=Uncharacterized protein {ECO:0000313|EnsemblPlants:OB05G32650.1};	Transcription factor, Myb superfamily	GO:0005634,nucleus; GO:0003700,DNA-binding transcription factor activity; GO:0000981,DNA-binding transcription factor activity, RNA polymerase II-specific; GO:0043565,sequence-specific DNA binding; GO:0001135,RNA polymerase II transcription regulator recruiting activity; GO:0044212,transcription regulatory region DNA binding; GO:0009785,blue light signaling pathway; GO:0030154,cell differentiatio…	Myb-like DNA-binding domain
Cluster-685.118226	MYB-related	5.18	4.16	5.99	0	0.86	0	26	19	27	0	4	0	4.29268	1.13436e-05	5.2151e-05	up	555	K09422 transcription factor MYB, plant | (RefSeq) transcription factor MYB41 (A)	ScMYB7 protein [Saccharum hybrid cultivar Co 86032]	MYB3_HORVU RecName: Full=Myb-related protein Hv33;	A0A0C6WCT0_9POAL SubName: Full=ScMYB7 protein {ECO:0000313|EMBL:CCU64159.1};	Transcription factor, Myb superfamily	GO:0005634,nucleus; GO:0003677,DNA binding; GO:0006355,regulation of transcription, DNA-templated; GO:0006351,transcription, DNA-templated; GO:0003674,molecular_function; GO:0003676,nucleic acid binding; GO:0005488,binding; GO:0097159,organic cyclic compound binding; GO:1901363,heterocyclic compound binding; GO:0008152,metabolic process; GO:0006139,nucleobase-containing compound metabolic process…	Myb-like DNA-binding domain
Cluster-685.192332	MYB-related	4.73	4.73	4.04	0.23	0.21	0.11	168.91	152.92	129.58	8.63	7.35	3.97	4.64441	3.97034e-32	6.83578e-30	up	2490	--	PREDICTED: TSL-kinase interacting protein 1 [Oryza sativa Japonica Group]	TKI1_ARATH RecName: Full=TSL-kinase interacting protein 1; AltName: Full=Myb-related protein TKI1;	A0A0D9VRR3_9ORYZ SubName: Full=Uncharacterized protein {ECO:0000313|EnsemblPlants:LPERR03G08990.1};	Polycomb-group transcriptional regulator	GO:0005634,nucleus; GO:0003682,chromatin binding; GO:0003677,DNA binding; GO:0006355,regulation of transcription, DNA-templated; GO:0006351,transcription, DNA-templated; GO:0003674,molecular_function; GO:0005488,binding; GO:0003676,nucleic acid binding; GO:0097159,organic cyclic compound binding; GO:1901363,heterocyclic compound binding; GO:0008152,metabolic process; GO:0006139,nucleobase-contain…	Myb-like DNA-binding domain
Cluster-685.131851	MYB-related	11.48	32.31	25.23	0	4.14	0	8	21	16	0	2	0	4.65097	0.000440916	0.00151059	up	276	K09422 transcription factor MYB, plant | (RefSeq) transcription factor MYB60-like (A)	MYB transcription factor MYB60, partial [Glycine max]	MYB06_ANTMA RecName: Full=Myb-related protein 306;	A0A0D9VUK5_9ORYZ SubName: Full=Uncharacterized protein {ECO:0000313|EnsemblPlants:LPERR03G16640.1};	Transcription factor, Myb superfamily	GO:0005634,nucleus; GO:0003677,DNA binding; GO:0006355,regulation of transcription, DNA-templated; GO:0006351,transcription, DNA-templated; GO:0003674,molecular_function; GO:0003676,nucleic acid binding; GO:0005488,binding; GO:0097159,organic cyclic compound binding; GO:1901363,heterocyclic compound binding; GO:0008152,metabolic process; GO:0006139,nucleobase-containing compound metabolic process…	--
Cluster-685.105920	MYB-related	0.99	0.63	0.88	0	0.08	0	22.48	12.96	17.84	0	1.75	0	4.85312	5.88512e-05	0.000237775	up	1666	K11649 SWI/SNF related-matrix-associated actin-dependent regulator of chromatin subfamily C | (RefSeq) SWI/SNF complex subunit SWI3B (A)	PREDICTED: SWI/SNF complex subunit SWI3B [Oryza sativa Japonica Group]	SWI3B_ARATH RecName: Full=SWI/SNF complex subunit SWI3B; Short=AtSWI3B; AltName: Full=Transcription regulatory protein SWI3B;	A0A0E0G381_ORYNI SubName: Full=Uncharacterized protein {ECO:0000313|EnsemblPlants:ONIVA02G08780.1};	Chromatin remodeling factor subunit and related transcription factors	GO:0005634,nucleus; GO:0016514,SWI/SNF complex; GO:0003677,DNA binding; GO:0006338,chromatin remodeling; GO:0016569,covalent chromatin modification; GO:0007275,multicellular organism development; GO:0006355,regulation of transcription, DNA-templated; GO:0006351,transcription, DNA-templated; GO:0003674,molecular_function; GO:0003676,nucleic acid binding; GO:0005488,binding; GO:0097159,organic cycl…	Myb-like DNA-binding domain
Cluster-685.184126	MYB	2.33	4.35	6.49	0.36	0	0	25.44	43.07	63.63	4.11	0	0	5.22696	1.16529e-07	8.02463e-07	up	927	K09422 transcription factor MYB, plant | (RefSeq) pco081562; uncharacterized protein LOC100281240 (A)	PREDICTED: transcription factor MYB44 [Oryza sativa Japonica Group]	MYB73_ARATH RecName: Full=Transcription factor MYB73 {ECO:0000303|PubMed:11597504}; AltName: Full=Myb-related protein 73 {ECO:0000303|PubMed:11597504}; Short=AtMYB73 {ECO:0000303|PubMed:11597504};	A0A0E0LDT2_ORYPU SubName: Full=Uncharacterized protein {ECO:0000313|EnsemblPlants:OPUNC06G19910.1};	Transcription factor, Myb superfamily	GO:0005634,nucleus; GO:0003700,DNA-binding transcription factor activity; GO:0000981,DNA-binding transcription factor activity, RNA polymerase II-specific; GO:0043565,sequence-specific DNA binding; GO:0001135,RNA polymerase II transcription regulator recruiting activity; GO:0044212,transcription regulatory region DNA binding; GO:0030154,cell differentiation; GO:0019760,glucosinolate metabolic pro…	Myb-like DNA-binding domain
Cluster-685.267803	MYB-related	0.48	0.6	0	0	0	0	17.44	19.93	0.08	0	0	0	6.21248	0.00573275	0.0151782	up	2535	--	PREDICTED: TSL-kinase interacting protein 1 [Oryza sativa Japonica Group]	TKI1_ARATH RecName: Full=TSL-kinase interacting protein 1; AltName: Full=Myb-related protein TKI1;	A0A0D9VRR3_9ORYZ SubName: Full=Uncharacterized protein {ECO:0000313|EnsemblPlants:LPERR03G08990.1};	Polycomb-group transcriptional regulator	GO:0005634,nucleus; GO:0003682,chromatin binding; GO:0003677,DNA binding; GO:0006355,regulation of transcription, DNA-templated; GO:0006351,transcription, DNA-templated; GO:0003674,molecular_function; GO:0005488,binding; GO:0003676,nucleic acid binding; GO:0097159,organic cyclic compound binding; GO:1901363,heterocyclic compound binding; GO:0008152,metabolic process; GO:0006139,nucleobase-contain…	Myb-like DNA-binding domain
Cluster-685.240231	MYB-related	1.26	3.24	2.34	0	0	0	9	21	15	0	0	0	6.52345	6.78694e-06	3.25177e-05	up	689	K09422 transcription factor MYB, plant | (RefSeq) transcription factor MYB30 (A)	PH01B001E05.10 [Phyllostachys edulis]	MYB30_ARATH RecName: Full=Transcription factor MYB30 {ECO:0000303|PubMed:10929106}; AltName: Full=Myb-related protein 30 {ECO:0000303|PubMed:10929106}; Short=AtMYB30 {ECO:0000303|PubMed:10929106};	L0P1U9_9POAL SubName: Full=PH01B001E05.10 protein {ECO:0000313|EMBL:CCI55454.1};	Transcription factor, Myb superfamily	GO:0005634,nucleus; GO:0003700,DNA-binding transcription factor activity; GO:0000981,DNA-binding transcription factor activity, RNA polymerase II-specific; GO:0043565,sequence-specific DNA binding; GO:0001135,RNA polymerase II transcription regulator recruiting activity; GO:0044212,transcription regulatory region DNA binding; GO:0030154,cell differentiation; GO:0009626,plant-type hypersensitive r…	Myb-like DNA-binding domain
Cluster-685.117407	MYB-related	6.43	11.08	8.93	0	0	0	12	19	15	0	0	0	6.54431	2.80331e-06	1.44459e-05	up	356	K09422 transcription factor MYB, plant | (RefSeq) myb-related protein Hv1-like (A)	MYB transcription factor SM152-1 [Triticum aestivum]	MYB93_ARATH RecName: Full=Transcription factor MYB93 {ECO:0000303|PubMed:11597504}; AltName: Full=Myb-related protein 93 {ECO:0000303|PubMed:11597504}; Short=AtMYB93 {ECO:0000303|PubMed:11597504};	W5HUQ1_WHEAT SubName: Full=MYB transcription factor SM152-1 {ECO:0000313|EMBL:ALI88577.1, ECO:0000313|EnsemblPlants:TRIAE_CS42_7BS_TGACv1_593821_AA1954600.1};	Transcription factor, Myb superfamily	GO:0005737,cytoplasm; GO:0005634,nucleus; GO:0003700,DNA-binding transcription factor activity; GO:0000981,DNA-binding transcription factor activity, RNA polymerase II-specific; GO:0043565,sequence-specific DNA binding; GO:0001135,RNA polymerase II transcription regulator recruiting activity; GO:0044212,transcription regulatory region DNA binding; GO:0030154,cell differentiation; GO:0071365,cellu…	Myb-like DNA-binding domain
Cluster-685.125076	MYB-related	0.18	0.25	0	0	0	0	20.95	26.11	0	0	0	0	6.56011	0.00233552	0.00684015	up	7514	K10615 E3 ubiquitin-protein ligase HERC4 [EC:2.3.2.26] | (RefSeq) probable E3 ubiquitin-protein ligase HERC4 isoform X1 (A)	hypothetical protein OsI_17124 [Oryza sativa Indica Group]	PRAF1_ARATH RecName: Full=PH, RCC1 and FYVE domains-containing protein 1 {ECO:0000303|PubMed:11563980}; AltName: Full=Protein Praf4 {ECO:0000303|PubMed:15358268};	A0A0D9ZPS3_9ORYZ SubName: Full=Uncharacterized protein {ECO:0000313|EnsemblPlants:OGLUM04G22910.6};	--	GO:0046872,metal ion binding; GO:0070300,phosphatidic acid binding; GO:0035091,phosphatidylinositol binding; GO:0017112,Rab guanyl-nucleotide exchange factor activity; GO:0003674,molecular_function; GO:0005488,binding; GO:0043167,ion binding; GO:0043169,cation binding; GO:0005543,phospholipid binding; GO:0008289,lipid binding; GO:0043168,anion binding; GO:0005515,protein binding; GO:0005085,guany…	RNA recognition motif. (a.k.a. RRM, RBD, or RNP domain)
Cluster-685.115668	MYB	2.85	2.54	4.39	0	0	0	21	17	29	0	0	0	7.07247	9.47607e-08	6.66472e-07	up	703	K09422 transcription factor MYB, plant | (RefSeq) myb-related protein 330 (A)	PREDICTED: myb-related protein 330 [Oryza sativa Japonica Group]	MYB93_ARATH RecName: Full=Transcription factor MYB93 {ECO:0000303|PubMed:11597504}; AltName: Full=Myb-related protein 93 {ECO:0000303|PubMed:11597504}; Short=AtMYB93 {ECO:0000303|PubMed:11597504};	Q67VZ4_ORYSJ SubName: Full=Os06g0221000 protein {ECO:0000313|EMBL:BAF19088.1}; SubName: Full=Putative MYB family transcription factor {ECO:0000313|EMBL:BAD37675.1};	Transcription factor, Myb superfamily	GO:0005737,cytoplasm; GO:0005634,nucleus; GO:0003700,DNA-binding transcription factor activity; GO:0000981,DNA-binding transcription factor activity, RNA polymerase II-specific; GO:0043565,sequence-specific DNA binding; GO:0001135,RNA polymerase II transcription regulator recruiting activity; GO:0044212,transcription regulatory region DNA binding; GO:0030154,cell differentiation; GO:0071365,cellu…	Myb-like DNA-binding domain
Cluster-685.85150	MYB	1.09	1.63	1.47	0	0	0	23.03	31.26	27.87	0	0	0	7.37391	1.1108e-08	9.41947e-08	up	1573	K09422 transcription factor MYB, plant | (RefSeq) transcription factor MYB124 isoform X1 (A)	R2R3-MYB protein [Triticum carthlicum]	MYB88_ARATH RecName: Full=Transcription factor MYB88 {ECO:0000303|PubMed:9839469}; AltName: Full=Myb-related protein 88 {ECO:0000303|PubMed:9839469}; Short=AtMYB88 {ECO:0000303|PubMed:9839469};	G9DR76_9POAL SubName: Full=R2R3-MYB protein {ECO:0000313|EMBL:AEV91153.1};	Transcription factor, Myb superfamily	GO:0005634,nucleus; GO:0003700,DNA-binding transcription factor activity; GO:0000981,DNA-binding transcription factor activity, RNA polymerase II-specific; GO:0043565,sequence-specific DNA binding; GO:0001135,RNA polymerase II transcription regulator recruiting activity; GO:0044212,transcription regulatory region DNA binding; GO:0009553,embryo sac development; GO:0010052,guard cell differentiatio…	Myb-like DNA-binding domain
Cluster-685.219019	MYB-related	5.52	6.41	1.54	0	0	0	36.02	38	9	0	0	0	7.37691	2.33013e-07	1.50862e-06	up	650	K09584 protein disulfide-isomerase A6 [EC:5.3.4.1] | (RefSeq) uncharacterized protein LOC100192937 (A)	Putative thioredoxin superfamily protein [Zea mays]	LAF1_ARATH RecName: Full=Transcription factor LAF1 {ECO:0000303|PubMed:11581165}; AltName: Full=Myb-related protein 18 {ECO:0000303|PubMed:9839469}; Short=AtMYB18 {ECO:0000303|PubMed:9839469}; AltName: Full=Protein LONG AFTER FAR-RED LIGHT 1 {ECO:0000303|PubMed:11581165};	A0A1D6H3J6_MAIZE SubName: Full=Protein disulfide-isomerase like 2-1 {ECO:0000313|EMBL:AQK69409.1};	Transcription factor, Myb superfamily	GO:0016607,nuclear speck; GO:0005634,nucleus; GO:0003700,DNA-binding transcription factor activity; GO:0000981,DNA-binding transcription factor activity, RNA polymerase II-specific; GO:0043565,sequence-specific DNA binding; GO:0001135,RNA polymerase II transcription regulator recruiting activity; GO:0044212,transcription regulatory region DNA binding; GO:0030154,cell differentiation; GO:0010018,f…	--
Cluster-685.242390	MYB-related	1.2	1.36	2.84	0	0	0	21.29	21.76	45.02	0	0	0	7.47524	2.39282e-08	1.89479e-07	up	1354	--	uncharacterized protein LOC109761475 [Aegilops tauschii subsp. tauschii]	--	A0A1D6C1K1_WHEAT SubName: Full=Uncharacterized protein {ECO:0000313|EnsemblPlants:TRIAE_CS42_7AS_TGACv1_572428_AA1852090.1};	--	GO:0003677,DNA binding; GO:0003674,molecular_function; GO:0003676,nucleic acid binding; GO:0005488,binding; GO:0097159,organic cyclic compound binding; GO:1901363,heterocyclic compound binding	Myb-like DNA-binding domain
Cluster-685.234189	MYB-related	1.1	0.94	1.14	0	0	0	33.34	25.9	31.02	0	0	0	7.49361	3.32932e-09	3.14051e-08	up	2150	K22825 non-structural maintenance of chromosomes element 4 | (RefSeq) non-structural maintenance of chromosomes element 4 homolog A-like (A)	uncharacterized protein LOC109761475 [Aegilops tauschii subsp. tauschii]	--	A0A1D6D629_WHEAT SubName: Full=Uncharacterized protein {ECO:0000313|EnsemblPlants:TRIAE_CS42_7DS_TGACv1_625976_AA2066100.1};	--	GO:0003677,DNA binding; GO:0003674,molecular_function; GO:0003676,nucleic acid binding; GO:0005488,binding; GO:0097159,organic cyclic compound binding; GO:1901363,heterocyclic compound binding	REV protein (anti-repression trans-activator protein)
Cluster-685.207698	MYB-related	1.07	7.98	6.95	0	0	0	9.82	66.27	57.12	0	0	0	8.10766	3.08028e-08	2.38518e-07	up	816	K00784 ribonuclease Z [EC:3.1.26.11] | (RefSeq) tRNase Z TRZ1 isoform X1 (A)	MYB protein [Phyllostachys edulis]	DIV_ANTMA RecName: Full=Transcription factor DIVARICATA;	A0A1D8F0J8_9POAL SubName: Full=MYB protein {ECO:0000313|EMBL:AOT28206.1};	Zuotin and related molecular chaperones (DnaJ superfamily), contains DNA-binding domains	GO:0005634,nucleus; GO:0003677,DNA binding; GO:0048262,determination of dorsal/ventral asymmetry; GO:0009908,flower development; GO:0006355,regulation of transcription, DNA-templated; GO:0006351,transcription, DNA-templated; GO:0003674,molecular_function; GO:0003676,nucleic acid binding; GO:0005488,binding; GO:0097159,organic cyclic compound binding; GO:1901363,heterocyclic compound binding; GO:0…	Myb-like DNA-binding domain
Cluster-685.142634	MYB-related	9.69	0	5.87	0	0	0	188.67	0	102.6	0	0	0	9.13256	0.0194362	0.0441591	up	1466	K12133 MYB-related transcription factor LHY | (RefSeq) LOW QUALITY PROTEIN: protein LHY-like (A)	PREDICTED: LOW QUALITY PROTEIN: protein LHY-like [Elaeis guineensis]	LHY_ARATH RecName: Full=Protein LHY {ECO:0000303|PubMed:9657154}; AltName: Full=MYB-related transcription factor LHY {ECO:0000303|PubMed:9657154}; AltName: Full=Protein LATE ELONGATED HYPOCOTYL {ECO:0000303|PubMed:9657154};	K3YKB6_SETIT SubName: Full=Uncharacterized protein {ECO:0000313|EMBL:KQL00734.1, ECO:0000313|EnsemblPlants:Si014685m};	Zuotin and related molecular chaperones (DnaJ superfamily), contains DNA-binding domains	GO:0005634,nucleus; GO:0003700,DNA-binding transcription factor activity; GO:0044212,transcription regulatory region DNA binding; GO:0007623,circadian rhythm; GO:0048574,long-day photoperiodism, flowering; GO:0042754,negative regulation of circadian rhythm; GO:0043433,negative regulation of DNA-binding transcription factor activity; GO:0042752,regulation of circadian rhythm; GO:0006355,regulation…	Myb-like DNA-binding domain
Cluster-685.203564	bHLH	0	0	0	20.93	20.85	23.06	0	0	0	191.83	174.29	209.33	-9.87463	1.44903e-16	5.13638e-15	down	793	--	PREDICTED: transcription factor BIM2-like isoform X1 [Brachypodium distachyon]	BIM1_ARATH RecName: Full=Transcription factor BIM1; AltName: Full=BES1-interacting Myc-like protein 1; AltName: Full=Basic helix-loop-helix protein 46; Short=AtbHLH46; Short=bHLH 46; AltName: Full=Transcription factor EN 126; AltName: Full=bHLH transcription factor bHLH046;	I1I845_BRADI SubName: Full=Uncharacterized protein {ECO:0000313|EMBL:KQJ98764.1, ECO:0000313|EnsemblPlants:BRADI3G38970.1};	--	GO:0005634,nucleus; GO:0003677,DNA binding; GO:0046983,protein dimerization activity; GO:0006355,regulation of transcription, DNA-templated; GO:0006351,transcription, DNA-templated; GO:0003674,molecular_function; GO:0003676,nucleic acid binding; GO:0005488,binding; GO:0097159,organic cyclic compound binding; GO:1901363,heterocyclic compound binding; GO:0005515,protein binding; GO:0008152,metaboli…	Helix-loop-helix DNA-binding domain
Cluster-685.203563	bHLH	0	0	0	10.47	8.72	11.41	0	0	0	147.53	113.01	159.55	-9.42153	6.0146e-15	1.65023e-13	down	1088	--	PREDICTED: transcription factor BIM2-like isoform X1 [Brachypodium distachyon]	BIM2_ARATH RecName: Full=Transcription factor BIM2; AltName: Full=BES1-interacting Myc-like protein 2; AltName: Full=Basic helix-loop-helix protein 102; Short=AtbHLH102; Short=bHLH 102; AltName: Full=Transcription factor EN 125; AltName: Full=bHLH transcription factor bHLH102;	I1I845_BRADI SubName: Full=Uncharacterized protein {ECO:0000313|EMBL:KQJ98764.1, ECO:0000313|EnsemblPlants:BRADI3G38970.1};	--	GO:0005634,nucleus; GO:0003700,DNA-binding transcription factor activity; GO:0046983,protein dimerization activity; GO:0043565,sequence-specific DNA binding; GO:0006351,transcription, DNA-templated; GO:0140110,transcription regulator activity; GO:0003674,molecular_function; GO:0005515,protein binding; GO:0005488,binding; GO:0003676,nucleic acid binding; GO:0003677,DNA binding; GO:0097159,organic …	Helix-loop-helix DNA-binding domain
Cluster-685.257114	bHLH	0	0	0	2.08	3.5	2.38	0	0	0	57.7	89.87	65.57	-8.46036	1.15948e-11	1.78252e-10	down	1904	K18878 BHLH transcription factor Upa20 | (RefSeq) Upa20; transcription factor bHLH137-like (A)	transcription factor bHLH130 isoform X1 [Setaria italica]	BH130_ARATH RecName: Full=Transcription factor bHLH130; AltName: Full=Basic helix-loop-helix protein 130; Short=AtbHLH130; Short=bHLH 130; AltName: Full=Transcription factor EN 69; AltName: Full=bHLH transcription factor bHLH130;	K3YI81_SETIT SubName: Full=Uncharacterized protein {ECO:0000313|EMBL:KQL02425.1, ECO:0000313|EnsemblPlants:Si013950m};	--	GO:0005634,nucleus; GO:0001046,core promoter sequence-specific DNA binding; GO:0003700,DNA-binding transcription factor activity; GO:0046983,protein dimerization activity; GO:0001228,DNA-binding transcription activator activity, RNA polymerase II-specific; GO:0048573,photoperiodism, flowering; GO:0006355,regulation of transcription, DNA-templated; GO:0006366,transcription by RNA polymerase II; GO…	Helix-loop-helix DNA-binding domain
Cluster-685.103083	bHLH	0	0	0	0.72	2.32	0.72	0	0	0	39.74	118.06	39.38	-8.36026	7.98034e-10	8.51605e-09	down	3525	K12126 phytochrome-interacting factor 3 | (RefSeq) transcription factor APG isoform X1 (A)	hypothetical protein PAHAL_E03259 [Panicum hallii]	APG_ORYSJ RecName: Full=Transcription factor APG; AltName: Full=Basic helix-loop-helix protein 106; Short=OsbHLH106; AltName: Full=Protein ANTAGONIST OF PGL1; AltName: Full=bHLH transcription factor bHLH106;	A0A1E5VW10_9POAL SubName: Full=Transcription factor APG {ECO:0000313|EMBL:OEL29252.1}; Flags: Fragment;	--	GO:0005634,nucleus; GO:0046983,protein dimerization activity; GO:0009742,brassinosteroid mediated signaling pathway; GO:0080113,regulation of seed growth; GO:0006355,regulation of transcription, DNA-templated; GO:0006351,transcription, DNA-templated; GO:0005515,protein binding; GO:0003674,molecular_function; GO:0005488,binding; GO:0007165,signal transduction; GO:0007154,cell communication; GO:000…	Helix-loop-helix DNA-binding domain
Cluster-685.265488	bHLH	0	0	0	2.25	2.83	2.06	0	0	0	57.87	67.43	52.61	-8.18956	3.56708e-11	4.99745e-10	down	1785	K12126 phytochrome-interacting factor 3 | (RefSeq) PIF3; hypothetical protein (A)	uncharacterized protein LOC101783147 [Setaria italica]	BH082_ARATH RecName: Full=Transcription factor bHLH82; AltName: Full=Basic helix-loop-helix protein 82; Short=AtbHLH82; Short=bHLH 82; AltName: Full=Transcription factor EN 96; AltName: Full=bHLH transcription factor bHLH082;	K3YRP5_SETIT SubName: Full=Uncharacterized protein {ECO:0000313|EMBL:KQL30105.1, ECO:0000313|EnsemblPlants:Si016939m};	--	GO:0005634,nucleus; GO:0001046,core promoter sequence-specific DNA binding; GO:0003700,DNA-binding transcription factor activity; GO:0046983,protein dimerization activity; GO:0001228,DNA-binding transcription activator activity, RNA polymerase II-specific; GO:0006355,regulation of transcription, DNA-templated; GO:0080147,root hair cell development; GO:0006366,transcription by RNA polymerase II; G…	Helix-loop-helix DNA-binding domain
Cluster-685.138462	bHLH	0	0	0	1.09	1.01	4.97	0	0	0	27.62	23.78	125.49	-8.16013	1.61056e-08	1.31988e-07	down	1767	--	PREDICTED: transcription factor BIM2 [Oryza brachyantha]	BIM2_ARATH RecName: Full=Transcription factor BIM2; AltName: Full=BES1-interacting Myc-like protein 2; AltName: Full=Basic helix-loop-helix protein 102; Short=AtbHLH102; Short=bHLH 102; AltName: Full=Transcription factor EN 125; AltName: Full=bHLH transcription factor bHLH102;	B7EJ81_ORYSJ SubName: Full=cDNA clone:J023084K14, full insert sequence {ECO:0000313|EMBL:BAG92428.1};	--	GO:0005634,nucleus; GO:0003700,DNA-binding transcription factor activity; GO:0046983,protein dimerization activity; GO:0043565,sequence-specific DNA binding; GO:0006351,transcription, DNA-templated; GO:0140110,transcription regulator activity; GO:0003674,molecular_function; GO:0005515,protein binding; GO:0005488,binding; GO:0003676,nucleic acid binding; GO:0003677,DNA binding; GO:0097159,organic …	Helix-loop-helix DNA-binding domain
Cluster-685.199971	bHLH	0	0	0	0.84	1.77	0.72	0	0	0	28.29	55.06	23.95	-7.46949	2.41289e-08	1.90929e-07	down	2252	K12126 phytochrome-interacting factor 3 | (RefSeq) PIF3; hypothetical protein (A)	Transcription factor bHLH82 [Dichanthelium oligosanthes]	BH082_ARATH RecName: Full=Transcription factor bHLH82; AltName: Full=Basic helix-loop-helix protein 82; Short=AtbHLH82; Short=bHLH 82; AltName: Full=Transcription factor EN 96; AltName: Full=bHLH transcription factor bHLH082;	A0A1E5VT88_9POAL SubName: Full=Transcription factor bHLH82 {ECO:0000313|EMBL:OEL28320.1};	--	GO:0005634,nucleus; GO:0001046,core promoter sequence-specific DNA binding; GO:0003700,DNA-binding transcription factor activity; GO:0046983,protein dimerization activity; GO:0001228,DNA-binding transcription activator activity, RNA polymerase II-specific; GO:0006355,regulation of transcription, DNA-templated; GO:0080147,root hair cell development; GO:0006366,transcription by RNA polymerase II; G…	Domain of unknown function (DUF4175)
Cluster-685.167945	bHLH	0	0	0	0.36	0.17	0.23	0	0	0	28.46	13.01	18.1	-6.58052	1.85176e-06	9.90848e-06	down	5036	K14506 jasmonic acid-amino synthetase [EC:6.3.2.52] | (RefSeq) jasmonoyl--L-amino acid synthetase GH3.5 (A)	PREDICTED: jasmonic acid-amido synthetase JAR1 [Oryza brachyantha]	GH35_ORYSJ RecName: Full=Jasmonic acid-amido synthetase JAR1 {ECO:0000305}; EC=6.3.2.-; AltName: Full=Auxin-responsive GH3-like protein 5 {ECO:0000303|PubMed:15856348}; Short=OsGH3-5 {ECO:0000303|PubMed:15856348}; AltName: Full=Indole-3-acetic acid-amido synthetase GH3.5 {ECO:0000305}; AltName: Full=Jasmonate-amino acid synthetase JAR1 {ECO:0000305}; AltName: Full=Protein JASMONATE RESISTANT 1 {E…	A0A0E0L6B3_ORYPU SubName: Full=Uncharacterized protein {ECO:0000313|EnsemblPlants:OPUNC05G25060.1};	--	GO:0005773,vacuole; GO:0070566,adenylyltransferase activity; GO:0019899,enzyme binding; GO:0080123,jasmonate-amino synthetase activity; GO:0071365,cellular response to auxin stimulus; GO:0009864,induced systemic resistance, jasmonic acid mediated signaling pathway; GO:0009694,jasmonic acid metabolic process; GO:0031348,negative regulation of defense response; GO:0009640,photomorphogenesis; GO:000…	Helix-loop-helix DNA-binding domain
Cluster-685.96513	bHLH	0	0	0	0.53	0	0.47	0	0	0	19.48	0	17	-5.84302	0.0122831	0.0296685	down	2436	K18878 BHLH transcription factor Upa20 | (RefSeq) Upa20; transcription factor bHLH137-like (A)	PREDICTED: transcription factor bHLH49 [Oryza brachyantha]	BH076_ARATH RecName: Full=Transcription factor bHLH76; AltName: Full=Basic helix-loop-helix protein 76; Short=AtbHLH76; Short=bHLH 76; AltName: Full=Protein CRYPTOCHROME INTERACTING BASIC-HELIX-LOOP-HELIX 5; AltName: Full=Transcription factor EN 83; AltName: Full=bHLH transcription factor bHLH076;	J3MYF4_ORYBR SubName: Full=Uncharacterized protein {ECO:0000313|EnsemblPlants:OB09G20330.1};	--	GO:0005634,nucleus; GO:0003677,DNA binding; GO:0003700,DNA-binding transcription factor activity; GO:0046983,protein dimerization activity; GO:0009911,positive regulation of flower development; GO:0040008,regulation of growth; GO:0006355,regulation of transcription, DNA-templated; GO:0009637,response to blue light; GO:0006351,transcription, DNA-templated; GO:0003674,molecular_function; GO:0003676…	Helix-loop-helix DNA-binding domain
Cluster-685.158914	bHLH	0	0	0.54	6.97	8.07	2.04	0	0	15.66	238.35	255.9	69.33	-4.97267	0.0159437	0.0372114	down	2290	K12126 phytochrome-interacting factor 3 | (RefSeq) transcription factor PIF3 (A)	PREDICTED: transcription factor SPATULA-like isoform X1 [Oryza brachyantha]	BH082_ARATH RecName: Full=Transcription factor bHLH82; AltName: Full=Basic helix-loop-helix protein 82; Short=AtbHLH82; Short=bHLH 82; AltName: Full=Transcription factor EN 96; AltName: Full=bHLH transcription factor bHLH082;	A0A0A9D175_ARUDO SubName: Full=Uncharacterized protein {ECO:0000313|EMBL:JAD79390.1};	--	GO:0005634,nucleus; GO:0001046,core promoter sequence-specific DNA binding; GO:0003700,DNA-binding transcription factor activity; GO:0046983,protein dimerization activity; GO:0001228,DNA-binding transcription activator activity, RNA polymerase II-specific; GO:0006355,regulation of transcription, DNA-templated; GO:0080147,root hair cell development; GO:0006366,transcription by RNA polymerase II; G…	Helix-loop-helix DNA-binding domain
Cluster-685.232691	bHLH	0.33	0.17	0.12	2.41	0.96	1.94	13.02	6.25	4.42	101.29	37.52	81.03	-3.11375	5.24946e-08	3.88756e-07	down	2762	K16189 phytochrome-interacting factor 4 | (RefSeq) transcription factor PIF1 isoform X1 (A)	hypothetical protein PAHAL_I02469 [Panicum hallii]	BH119_ARATH RecName: Full=Transcription factor bHLH119; AltName: Full=Basic helix-loop-helix protein 119; Short=AtbHLH119; Short=bHLH 119; AltName: Full=Transcription factor EN 104; AltName: Full=bHLH transcription factor bHLH119;	K4A8A4_SETIT SubName: Full=Uncharacterized protein {ECO:0000313|EMBL:KQK87991.1, ECO:0000313|EnsemblPlants:Si035110m};	--	GO:0005634,nucleus; GO:0003677,DNA binding; GO:0046983,protein dimerization activity; GO:0006355,regulation of transcription, DNA-templated; GO:0006351,transcription, DNA-templated; GO:0003674,molecular_function; GO:0003676,nucleic acid binding; GO:0005488,binding; GO:0097159,organic cyclic compound binding; GO:1901363,heterocyclic compound binding; GO:0005515,protein binding; GO:0008152,metaboli…	Helix-loop-helix DNA-binding domain
Cluster-685.199934	bHLH	1.05	1.21	1.89	9.53	8.42	9.67	9.86	10.35	15.92	93.41	75.38	93.85	-2.7103	6.89329e-14	1.59047e-12	down	831	K16189 phytochrome-interacting factor 4 | (RefSeq) transcription factor PIF4 isoform X1 (A)	Transcription factor SPATULA [Zea mays]	SPT_ARATH RecName: Full=Transcription factor SPATULA; AltName: Full=Basic helix-loop-helix protein 24; Short=AtbHLH24; Short=bHLH 24; AltName: Full=Transcription factor EN 99; AltName: Full=bHLH transcription factor bHLH024;	A0A1D6HNP8_MAIZE SubName: Full=Transcription factor SPATULA {ECO:0000313|EMBL:AQK75917.1};	--	GO:0005634,nucleus; GO:0003677,DNA binding; GO:0003700,DNA-binding transcription factor activity; GO:0046983,protein dimerization activity; GO:0048440,carpel development; GO:0007623,circadian rhythm; GO:0010154,fruit development; GO:0010187,negative regulation of seed germination; GO:0009409,response to cold; GO:0010114,response to red light; GO:0006351,transcription, DNA-templated; GO:0003674,mo…	--
Cluster-685.197118	bHLH	0.31	1.09	0.17	2.27	4.66	2.89	9.71	30.98	4.73	74.76	142.37	94.46	-2.59258	5.95596e-05	0.000240418	down	2216	K13422 transcription factor MYC2 | (RefSeq) transcription factor MYC3-like (A)	hypothetical protein PAHAL_G01894 [Panicum hallii]	ARRS_MAIZE RecName: Full=Anthocyanin regulatory R-S protein;	K3XG26_SETIT SubName: Full=Uncharacterized protein {ECO:0000313|EMBL:KQL08099.1, ECO:0000313|EnsemblPlants:Si000845m};	--	GO:0005634,nucleus; GO:0003677,DNA binding; GO:0046983,protein dimerization activity; GO:0006355,regulation of transcription, DNA-templated; GO:0006351,transcription, DNA-templated; GO:0003674,molecular_function; GO:0003676,nucleic acid binding; GO:0005488,binding; GO:0097159,organic cyclic compound binding; GO:1901363,heterocyclic compound binding; GO:0005515,protein binding; GO:0008152,metaboli…	Helix-loop-helix DNA-binding domain
Cluster-685.223563	bHLH	0.41	0.25	0.14	0.94	1.28	1.39	8.33	4.59	2.47	19.72	24.83	29.1	-2.16911	0.000511838	0.00173223	down	1505	K22484 transcriptional regulator CBF1 | (RefSeq) transcription factor bHLH106-like (A)	PREDICTED: putative transcription factor bHLH107 [Oryza sativa Japonica Group]	BH051_ARATH RecName: Full=Transcription factor bHLH51; AltName: Full=Basic helix-loop-helix protein 51; Short=AtbHLH51; Short=bHLH 51; AltName: Full=Transcription factor EN 57; AltName: Full=bHLH transcription factor bHLH051;	A0A0D9Y3K3_9ORYZ SubName: Full=Uncharacterized protein {ECO:0000313|EnsemblPlants:OGLUM01G04250.2};	--	GO:0005634,nucleus; GO:0003677,DNA binding; GO:0003700,DNA-binding transcription factor activity; GO:0046983,protein dimerization activity; GO:0006355,regulation of transcription, DNA-templated; GO:0006351,transcription, DNA-templated; GO:0003674,molecular_function; GO:0003676,nucleic acid binding; GO:0005488,binding; GO:0097159,organic cyclic compound binding; GO:1901363,heterocyclic compound bi…	Helix-loop-helix DNA-binding domain
Cluster-685.234765	bHLH	3.5	1.29	1.01	8.72	7.12	6.16	27	9	7	70	52	49	-1.87365	0.000352188	0.00122952	down	725	--	hypothetical protein BAE44_0024108 [Dichanthelium oligosanthes]	--	A0A0A9FQM1_ARUDO SubName: Full=Uncharacterized protein {ECO:0000313|EMBL:JAE15120.1};	--	GO:0046983,protein dimerization activity; GO:0005515,protein binding; GO:0003674,molecular_function; GO:0005488,binding	Helix-loop-helix DNA-binding domain
Cluster-685.199933	bHLH	1.92	0.85	0.73	3.34	2.89	4.96	29	11.61	9.85	52.84	42.09	77.88	-1.6332	0.000853213	0.00275481	down	1192	K16189 phytochrome-interacting factor 4 | (RefSeq) transcription factor PIF5 (A)	PREDICTED: transcription factor PIL1-like [Oryza brachyantha]	SPT_ARATH RecName: Full=Transcription factor SPATULA; AltName: Full=Basic helix-loop-helix protein 24; Short=AtbHLH24; Short=bHLH 24; AltName: Full=Transcription factor EN 99; AltName: Full=bHLH transcription factor bHLH024;	A0A0E0CSS2_9ORYZ SubName: Full=Uncharacterized protein {ECO:0000313|EnsemblPlants:OMERI02G34410.1};	--	GO:0005634,nucleus; GO:0003677,DNA binding; GO:0003700,DNA-binding transcription factor activity; GO:0046983,protein dimerization activity; GO:0048440,carpel development; GO:0007623,circadian rhythm; GO:0010154,fruit development; GO:0010187,negative regulation of seed germination; GO:0009409,response to cold; GO:0010114,response to red light; GO:0006351,transcription, DNA-templated; GO:0003674,mo…	Helix-loop-helix DNA-binding domain
Cluster-685.32812	bHLH	0.4	0.27	0.14	0.57	1.09	0.77	11.83	7.31	3.67	17.81	31.44	23.64	-1.54306	0.00920043	0.0230001	down	2104	K12126 phytochrome-interacting factor 3 | (RefSeq) transcription factor PIF3 (A)	PREDICTED: transcription factor SPATULA [Brachypodium distachyon]	SPT_ARATH RecName: Full=Transcription factor SPATULA; AltName: Full=Basic helix-loop-helix protein 24; Short=AtbHLH24; Short=bHLH 24; AltName: Full=Transcription factor EN 99; AltName: Full=bHLH transcription factor bHLH024;	A0A0Q3L8K1_BRADI SubName: Full=Uncharacterized protein {ECO:0000313|EMBL:KQK19465.1};	--	GO:0005634,nucleus; GO:0003677,DNA binding; GO:0003700,DNA-binding transcription factor activity; GO:0046983,protein dimerization activity; GO:0048440,carpel development; GO:0007623,circadian rhythm; GO:0010154,fruit development; GO:0010187,negative regulation of seed germination; GO:0009409,response to cold; GO:0010114,response to red light; GO:0006351,transcription, DNA-templated; GO:0003674,mo…	--
Cluster-685.228081	bHLH	0.8	0.47	0.73	1.14	1.39	2.11	29.24	15.46	24.02	43.8	49.63	80.52	-1.22542	0.00292845	0.00837052	down	2543	K16189 phytochrome-interacting factor 4 | (RefSeq) transcription factor PIF1 isoform X1 (A)	hypothetical protein PAHAL_I02469 [Panicum hallii]	BH119_ARATH RecName: Full=Transcription factor bHLH119; AltName: Full=Basic helix-loop-helix protein 119; Short=AtbHLH119; Short=bHLH 119; AltName: Full=Transcription factor EN 104; AltName: Full=bHLH transcription factor bHLH119;	K4A8A4_SETIT SubName: Full=Uncharacterized protein {ECO:0000313|EMBL:KQK87991.1, ECO:0000313|EnsemblPlants:Si035110m};	--	GO:0005634,nucleus; GO:0003677,DNA binding; GO:0046983,protein dimerization activity; GO:0006355,regulation of transcription, DNA-templated; GO:0006351,transcription, DNA-templated; GO:0003674,molecular_function; GO:0003676,nucleic acid binding; GO:0005488,binding; GO:0097159,organic cyclic compound binding; GO:1901363,heterocyclic compound binding; GO:0005515,protein binding; GO:0008152,metaboli…	Helix-loop-helix DNA-binding domain
Cluster-685.171885	bHLH	3.38	3.38	3.73	6.6	9.14	7.91	90.95	82.21	89.86	186.23	238.77	221.53	-1.15571	7.09429e-09	6.26177e-08	down	1933	--	PREDICTED: transcription factor ILR3 [Brachypodium distachyon]	ILR3_ARATH RecName: Full=Transcription factor ILR3; AltName: Full=Basic helix-loop-helix protein 105; Short=AtbHLH105; Short=bHLH 105; AltName: Full=Protein IAA-LEUCINE RESISTANT 3; AltName: Full=Transcription factor EN 133; AltName: Full=bHLH transcription factor bHLH105;	I1GTQ2_BRADI SubName: Full=Uncharacterized protein {ECO:0000313|EMBL:KQK15877.1, ECO:0000313|EnsemblPlants:BRADI1G25470.1};	--	GO:0005634,nucleus; GO:0003700,DNA-binding transcription factor activity; GO:0046983,protein dimerization activity; GO:0043565,sequence-specific DNA binding; GO:0019760,glucosinolate metabolic process; GO:0006355,regulation of transcription, DNA-templated; GO:0006351,transcription, DNA-templated; GO:0140110,transcription regulator activity; GO:0003674,molecular_function; GO:0005515,protein bindin…	Helix-loop-helix DNA-binding domain
Cluster-685.146961	bHLH	34.73	43.11	40.65	72.19	107.19	82.78	462	519.39	485.15	1004.16	1370.91	1142.12	-1.11567	1.7354e-10	2.12642e-09	down	1077	K16189 phytochrome-interacting factor 4 | (RefSeq) transcription factor PIF5 (A)	transcription factor PIF5 isoform X1 [Sorghum bicolor]	SPT_ARATH RecName: Full=Transcription factor SPATULA; AltName: Full=Basic helix-loop-helix protein 24; Short=AtbHLH24; Short=bHLH 24; AltName: Full=Transcription factor EN 99; AltName: Full=bHLH transcription factor bHLH024;	A0A194YST9_SORBI SubName: Full=Uncharacterized protein {ECO:0000313|EMBL:KXG31309.1};	--	GO:0005634,nucleus; GO:0003677,DNA binding; GO:0003700,DNA-binding transcription factor activity; GO:0046983,protein dimerization activity; GO:0048440,carpel development; GO:0007623,circadian rhythm; GO:0010154,fruit development; GO:0010187,negative regulation of seed germination; GO:0009409,response to cold; GO:0010114,response to red light; GO:0006351,transcription, DNA-templated; GO:0003674,mo…	Helix-loop-helix DNA-binding domain
Cluster-685.207916	bHLH	17.46	16.98	13.27	8.48	9.42	6.17	403.52	355.02	275.16	205.52	211.31	148.48	1.01174	1.71979e-06	9.25614e-06	up	1695	K12126 phytochrome-interacting factor 3 | (RefSeq) transcription factor APG (A)	Transcription factor APG, partial [Dichanthelium oligosanthes]	APG_ORYSJ RecName: Full=Transcription factor APG; AltName: Full=Basic helix-loop-helix protein 106; Short=OsbHLH106; AltName: Full=Protein ANTAGONIST OF PGL1; AltName: Full=bHLH transcription factor bHLH106;	A0A0A9J5P6_ARUDO SubName: Full=Uncharacterized protein {ECO:0000313|EMBL:JAE54696.1};	--	GO:0005634,nucleus; GO:0046983,protein dimerization activity; GO:0009742,brassinosteroid mediated signaling pathway; GO:0080113,regulation of seed growth; GO:0006355,regulation of transcription, DNA-templated; GO:0006351,transcription, DNA-templated; GO:0005515,protein binding; GO:0003674,molecular_function; GO:0005488,binding; GO:0007165,signal transduction; GO:0007154,cell communication; GO:000…	Helix-loop-helix DNA-binding domain
Cluster-685.210601	bHLH	9.02	13.43	10.34	5.9	4.16	6.98	35.66	48.38	36.74	24	15	28	1.01652	0.0106016	0.026069	up	488	K22484 transcriptional regulator CBF1 | (RefSeq) transcription factor bHLH106-like (A)	transcription factor AIG1-like [Aegilops tauschii subsp. tauschii]	BH030_ARATH RecName: Full=Transcription factor bHLH30; AltName: Full=Basic helix-loop-helix protein 30; Short=AtbHLH30; Short=bHLH 30; AltName: Full=Transcription factor EN 53; AltName: Full=bHLH transcription factor bHLH030;	W5AN48_WHEAT SubName: Full=Uncharacterized protein {ECO:0000313|EnsemblPlants:TRIAE_CS42_1DS_TGACv1_080689_AA0252280.1};	--	GO:0005634,nucleus; GO:0003677,DNA binding; GO:0003700,DNA-binding transcription factor activity; GO:0046983,protein dimerization activity; GO:0006355,regulation of transcription, DNA-templated; GO:0006351,transcription, DNA-templated; GO:0003674,molecular_function; GO:0003676,nucleic acid binding; GO:0005488,binding; GO:0097159,organic cyclic compound binding; GO:1901363,heterocyclic compound bi…	Helix-loop-helix DNA-binding domain
Cluster-685.211154	bHLH	7.09	10.79	5.64	6.18	3.85	1.69	250.41	344.63	178.47	229.21	132.4	62.44	1.03266	0.0224115	0.0499106	up	2464	--	PREDICTED: transcription factor BIM2 isoform X4 [Brachypodium distachyon]	BIM2_ARATH RecName: Full=Transcription factor BIM2; AltName: Full=BES1-interacting Myc-like protein 2; AltName: Full=Basic helix-loop-helix protein 102; Short=AtbHLH102; Short=bHLH 102; AltName: Full=Transcription factor EN 125; AltName: Full=bHLH transcription factor bHLH102;	A0A0Q3PMI3_BRADI SubName: Full=Uncharacterized protein {ECO:0000313|EMBL:KQJ90633.1};	--	GO:0005634,nucleus; GO:0003700,DNA-binding transcription factor activity; GO:0046983,protein dimerization activity; GO:0043565,sequence-specific DNA binding; GO:0006351,transcription, DNA-templated; GO:0140110,transcription regulator activity; GO:0003674,molecular_function; GO:0005515,protein binding; GO:0005488,binding; GO:0003676,nucleic acid binding; GO:0003677,DNA binding; GO:0097159,organic …	Helix-loop-helix DNA-binding domain
Cluster-685.131775	bHLH	6.15	3.86	8.26	2.21	2.91	3.7	54.08	30.83	65.2	20.27	24.33	33.62	1.08487	0.00970846	0.0241225	up	793	K18878 BHLH transcription factor Upa20 | (RefSeq) Upa20; transcription factor bHLH137-like (A)	Transcription factor bHLH137 [Dichanthelium oligosanthes]	BH137_ARATH RecName: Full=Transcription factor bHLH137; AltName: Full=Basic helix-loop-helix protein 137; Short=AtbHLH137; Short=bHLH 137; AltName: Full=Transcription factor EN 89; AltName: Full=bHLH transcription factor bHLH137;	A0A1E5V0N2_9POAL SubName: Full=Transcription factor bHLH137 {ECO:0000313|EMBL:OEL18713.1};	--	GO:0005634,nucleus; GO:0003677,DNA binding; GO:0003700,DNA-binding transcription factor activity; GO:0046983,protein dimerization activity; GO:0009739,response to gibberellin; GO:0006351,transcription, DNA-templated; GO:0003674,molecular_function; GO:0003676,nucleic acid binding; GO:0005488,binding; GO:0097159,organic cyclic compound binding; GO:1901363,heterocyclic compound binding; GO:0140110,t…	Helix-loop-helix DNA-binding domain
Cluster-685.122686	bHLH	3.03	2.9	1.82	1.65	0.87	0.95	40	34.6	21.5	22.81	11	13	1.19535	0.0117447	0.0285327	up	1070	--	hypothetical protein BAE44_0015339 [Dichanthelium oligosanthes]	BH148_ORYSJ RecName: Full=Transcription factor BHLH148 {ECO:0000305}; AltName: Full=Basic helix-loop-helix protein 148 {ECO:0000303|PubMed:20472752}; Short=OsbHLH148 {ECO:0000303|PubMed:20472752}; AltName: Full=bHLH transcription factor bHLH148 {ECO:0000305};	A0A1E5VF49_9POAL SubName: Full=Uncharacterized protein {ECO:0000313|EMBL:OEL23644.1};	--	GO:0005634,nucleus; GO:0003677,DNA binding; GO:0046983,protein dimerization activity; GO:0006355,regulation of transcription, DNA-templated; GO:0009414,response to water deprivation; GO:0006351,transcription, DNA-templated; GO:0003674,molecular_function; GO:0003676,nucleic acid binding; GO:0005488,binding; GO:0097159,organic cyclic compound binding; GO:1901363,heterocyclic compound binding; GO:00…	Helix-loop-helix DNA-binding domain
Cluster-685.208213	bHLH	6.1	6.62	5.79	1.65	1.93	4.18	93.6	92.03	79.75	26.49	28.62	66.68	1.27911	0.00158161	0.00482059	up	1206	--	unnamed protein product [Triticum aestivum]	BH168_ARATH RecName: Full=Transcription factor bHLH168 {ECO:0000305}; AltName: Full=Basic helix-loop-helix protein 168 {ECO:0000305}; Short=AtbHLH168 {ECO:0000305}; Short=bHLH 168 {ECO:0000305}; AltName: Full=bHLH transcription factor bHLH168 {ECO:0000305};	A0A077RSZ7_WHEAT SubName: Full=Uncharacterized protein {ECO:0000313|EMBL:CDM80013.1, ECO:0000313|EnsemblPlants:TRIAE_CS42_3B_TGACv1_222310_AA0761900.1};	--	GO:0090575,RNA polymerase II transcription factor complex; GO:0046983,protein dimerization activity; GO:0000977,RNA polymerase II regulatory region sequence-specific DNA binding; GO:0006357,regulation of transcription by RNA polymerase II; GO:0006351,transcription, DNA-templated; GO:0005515,protein binding; GO:0003674,molecular_function; GO:0005488,binding; GO:0000976,transcription regulatory reg…	Helix-loop-helix DNA-binding domain
Cluster-685.194430	bHLH	2.45	2.17	2.51	1.13	0.89	0.84	36.02	28.89	33.06	17.44	12.65	12.83	1.33501	0.000752476	0.00245677	up	1165	K12126 phytochrome-interacting factor 3 | (RefSeq) transcription factor PIF3-like isoform X1 (A)	hypothetical protein PAHAL_A03688 [Panicum hallii]	BH066_ARATH RecName: Full=Transcription factor bHLH66; AltName: Full=Basic helix-loop-helix protein 66; Short=AtbHLH66; Short=bHLH 66; AltName: Full=Transcription factor EN 95; AltName: Full=bHLH transcription factor bHLH066;	K3YTF8_SETIT SubName: Full=Uncharacterized protein {ECO:0000313|EMBL:KQL31916.1, ECO:0000313|EnsemblPlants:Si017553m};	--	GO:0005634,nucleus; GO:0001046,core promoter sequence-specific DNA binding; GO:0003700,DNA-binding transcription factor activity; GO:0046983,protein dimerization activity; GO:0001228,DNA-binding transcription activator activity, RNA polymerase II-specific; GO:0055046,microgametogenesis; GO:0048235,pollen sperm cell differentiation; GO:0006355,regulation of transcription, DNA-templated; GO:0080147…	Helix-loop-helix DNA-binding domain
Cluster-685.222171	bHLH	10.9	7.42	10.9	5.23	3.17	3.35	89.3	55.12	80.16	44.59	24.64	28.31	1.33725	7.91713e-05	0.000311972	up	755	K18878 BHLH transcription factor Upa20 | (RefSeq) Upa20; transcription factor bHLH137-like (A)	PREDICTED: transcription factor bHLH79-like [Brachypodium distachyon]	BH094_ORYSJ RecName: Full=Transcription factor BHLH094 {ECO:0000305}; AltName: Full=Basic helix-loop-helix protein 94 {ECO:0000303|PubMed:16896230}; Short=OsbHLH094 {ECO:0000303|PubMed:16896230}; AltName: Full=bHLH transcription factor bHLH094 {ECO:0000305};	I1PGF2_ORYGL SubName: Full=Uncharacterized protein {ECO:0000313|EnsemblPlants:ORGLA03G0344800.1};	--	GO:0005634,nucleus; GO:0003677,DNA binding; GO:0046983,protein dimerization activity; GO:0006355,regulation of transcription, DNA-templated; GO:0006351,transcription, DNA-templated; GO:0003674,molecular_function; GO:0003676,nucleic acid binding; GO:0005488,binding; GO:0097159,organic cyclic compound binding; GO:1901363,heterocyclic compound binding; GO:0005515,protein binding; GO:0008152,metaboli…	Helix-loop-helix DNA-binding domain
Cluster-685.196446	bHLH	6.12	8.4	5.7	3.4	1.92	2.76	81.18	101.03	67.86	47.16	24.5	38	1.36134	7.5262e-05	0.000297902	up	1075	--	PH01B015M02.7 [Phyllostachys edulis]	--	L0P1R3_9POAL SubName: Full=PH01B015M02.7 protein {ECO:0000313|EMBL:CCI55406.1};	--	GO:0046983,protein dimerization activity; GO:0005515,protein binding; GO:0003674,molecular_function; GO:0005488,binding	Helix-loop-helix DNA-binding domain
Cluster-685.247001	bHLH	6.66	6.69	4.83	2.71	1.92	2.09	199.67	181.58	129.96	85.46	55.93	65.26	1.46276	4.40353e-09	4.0478e-08	up	2129	K18878 BHLH transcription factor Upa20 | (RefSeq) Upa20; transcription factor bHLH137-like (A)	transcription factor bHLH130 isoform X1 [Setaria italica]	BH130_ARATH RecName: Full=Transcription factor bHLH130; AltName: Full=Basic helix-loop-helix protein 130; Short=AtbHLH130; Short=bHLH 130; AltName: Full=Transcription factor EN 69; AltName: Full=bHLH transcription factor bHLH130;	K3YI81_SETIT SubName: Full=Uncharacterized protein {ECO:0000313|EMBL:KQL02425.1, ECO:0000313|EnsemblPlants:Si013950m};	--	GO:0005634,nucleus; GO:0001046,core promoter sequence-specific DNA binding; GO:0003700,DNA-binding transcription factor activity; GO:0046983,protein dimerization activity; GO:0001228,DNA-binding transcription activator activity, RNA polymerase II-specific; GO:0048573,photoperiodism, flowering; GO:0006355,regulation of transcription, DNA-templated; GO:0006366,transcription by RNA polymerase II; GO…	Helix-loop-helix DNA-binding domain
Cluster-685.119555	bHLH	6.16	14.84	8.29	2.06	6.77	2.23	51.72	113.02	62.46	18	54	19.3	1.46661	0.0121731	0.0294379	up	768	--	transcription factor ILI1 [Sorghum bicolor]	ILI1_ORYSI RecName: Full=Transcription factor ILI1; AltName: Full=Basic helix-loop-helix protein 154; AltName: Full=Protein INCREASED LEAF INCLINATION 1; AltName: Full=bHLH transcription factor bHLH154;	C5Y8Z3_SORBI SubName: Full=Uncharacterized protein {ECO:0000313|EMBL:EES12951.1};	--	GO:0046983,protein dimerization activity; GO:0040008,regulation of growth; GO:0006355,regulation of transcription, DNA-templated; GO:0009741,response to brassinosteroid; GO:0006351,transcription, DNA-templated; GO:0009826,unidimensional cell growth; GO:0005515,protein binding; GO:0003674,molecular_function; GO:0005488,binding; GO:0040007,growth; GO:0008150,biological_process; GO:0050789,regulatio…	Helix-loop-helix DNA-binding domain
Cluster-685.117470	bHLH	16.25	12.91	12.65	2.72	7.98	5.99	35.7	26	25	6.03	15	13	1.48691	0.00293109	0.00837635	up	377	--	PREDICTED: transcription factor ILI5 [Oryza sativa Japonica Group]	ILI5_ORYSI RecName: Full=Transcription factor ILI5; AltName: Full=Basic helix-loop-helix protein 170; AltName: Full=Protein INCREASED LEAF INCLINATION 5; AltName: Full=Protein POSITIVE REGULATOR OF GRAIN LENGTH 2; AltName: Full=bHLH transcription factor bHLH170;	A0A287E404_HORVV SubName: Full=Uncharacterized protein {ECO:0000313|EnsemblPlants:HORVU0Hr1G017110.1};	--	GO:0005634,nucleus; GO:0046983,protein dimerization activity; GO:0080113,regulation of seed growth; GO:0006355,regulation of transcription, DNA-templated; GO:0006351,transcription, DNA-templated; GO:0005515,protein binding; GO:0003674,molecular_function; GO:0005488,binding; GO:0000003,reproduction; GO:0003006,developmental process involved in reproduction; GO:0040007,growth; GO:0007275,multicellu…	--
[truncated: 67 more rows]
